# Supplementary material for: Transcriptomics of the grape berry shrivel ripening disorder
Source: Plant Mol Biol. 2019 Apr 2;100(3):285–301. doi: 10.1007/s11103-019-00859-1 (PMC6542784; doi:10.1007/s11103-019-00859-1)
Supplement: Supplementary file 4 — Supplementary material 4 (XLSX 202 kb). Table S2 Summary of differentially expressed genes and associated information (12xV1 identification number, log2FC (BS/C) and adjusted P value) identified at 44 (a), 58 (b), 65 (c), and 72 (d) days after anthesis (DAA) [file 11103_2019_859_MOESM4_ESM.xlsx]

## Sheet: a. 44_DAA
GENE ID	log2FoldChange	adj_pvalue
VIT_11s0016g00330	0.857816	0.0138334

## Sheet: b. 58_DAA
GENE ID	log2FoldChange	adj_pvalue
VIT_00s0187g00050	0.822704	0.000759309
VIT_00s0187g00160	-0.960997	4.42488e-15
VIT_00s0194g00060	-0.506221	0.0208226
VIT_00s0229g00190	-0.604264	0.00970045
VIT_00s0259g00120	0.524049	0.0031184
VIT_00s0274g00090	-0.880305	7.52715e-08
VIT_00s0304g00010	-0.677027	3.94958e-05
VIT_00s0322g00010	-0.917606	0.000208639
VIT_00s0323g00060	0.63282	0.0350159
VIT_00s0346g00110	-0.672726	0.00220023
VIT_00s0429g00040	0.588686	0.0457548
VIT_00s1206g00010	0.639173	0.0186532
VIT_00s1328g00020	0.574789	0.0483745
VIT_01s0010g02030	-0.908549	8.39344e-12
VIT_01s0010g02460	-0.537312	0.000303125
VIT_01s0010g03460	-0.620479	0.0384419
VIT_01s0010g03510	-1.58366	1.24296e-23
VIT_01s0011g00590	0.622864	0.00290799
VIT_01s0011g02310	-0.596783	1.68249e-06
VIT_01s0011g02720	0.562275	0.000124303
VIT_01s0011g02790	-0.586978	0.0135759
VIT_01s0011g03110	0.515585	0.00662468
VIT_01s0011g05110	-0.731635	8.79299e-07
VIT_01s0011g06010	-0.681744	0.0105087
VIT_01s0011g06560	0.526056	0.0367773
VIT_01s0026g01460	-0.766443	9.27545e-09
VIT_01s0026g02210	-0.53502	0.000195038
VIT_01s0127g00680	-0.915799	1.80409e-07
VIT_01s0137g00430	-0.500498	0.0115605
VIT_02s0012g00500	-0.71781	9.73358e-05
VIT_02s0012g01570	-0.506821	0.00144889
VIT_02s0012g02810	-0.636577	0.0141222
VIT_02s0025g00500	-1.26965	2.74004e-13
VIT_02s0025g01450	-1.07958	3.37933e-08
VIT_02s0025g02410	-0.562476	0.00658795
VIT_02s0025g03610	0.709198	0.00462154
VIT_02s0025g04290	-1.18459	1.30048e-07
VIT_02s0025g04300	-1.18712	1.54384e-07
VIT_02s0025g04310	-0.937256	2.83809e-05
VIT_02s0025g04330	-1.00844	1.82812e-08
VIT_02s0025g04340	-0.968058	2.83809e-05
VIT_02s0025g04720	-0.647308	1.93753e-06
VIT_02s0025g04880	-0.525907	0.0140912
VIT_02s0033g00380	-0.860782	0.000601923
VIT_02s0033g00390	-1.23603	2.36423e-09
VIT_02s0033g00410	-0.646934	0.0248622
VIT_02s0033g00450	-1.10117	2.75874e-07
VIT_02s0033g01330	-0.604936	3.96492e-05
VIT_02s0087g00400	-0.620162	2.05026e-05
VIT_02s0154g00260	0.550685	0.00779261
VIT_03s0017g00870	-1.53208	9.20059e-16
VIT_03s0038g01380	-0.755491	4.50844e-10
VIT_03s0038g02190	-0.517177	0.0450075
VIT_03s0038g04550	0.566104	0.0330036
VIT_03s0038g04680	-0.512975	0.000552333
VIT_03s0038g04700	-0.706392	3.37902e-12
VIT_03s0063g00810	-0.570766	0.000257274
VIT_03s0063g01290	-0.85405	0.000296047
VIT_03s0063g01330	-0.691006	0.0149437
VIT_03s0063g01380	-0.655744	0.0087881
VIT_03s0088g00140	-1.33755	2.49514e-12
VIT_03s0088g00260	-0.67034	0.0162377
VIT_03s0088g01180	-0.506162	0.00920513
VIT_04s0008g00520	-0.507847	0.00039643
VIT_04s0008g01970	0.561675	0.037668
VIT_04s0008g02270	0.556855	0.0114766
VIT_04s0008g02800	-0.868636	0.000285237
VIT_04s0008g04210	-0.543335	0.00338019
VIT_04s0008g06000	-0.519145	0.000542616
VIT_04s0023g03540	-0.584439	0.024585
VIT_04s0023g03600	-0.931414	4.81429e-09
VIT_04s0044g01110	-0.542931	0.00358458
VIT_04s0044g01230	-0.756479	0.00039643
VIT_04s0044g02010	0.731612	0.00176133
VIT_04s0079g00690	-2.28501	3.61502e-60
VIT_05s0020g00200	0.50861	0.040854
VIT_05s0020g00680	0.532235	0.0202854
VIT_05s0020g00930	0.958217	1.23709e-11
VIT_05s0020g01490	-0.522532	6.00826e-06
VIT_05s0020g02200	-0.710245	0.000163716
VIT_05s0020g02690	0.545609	0.0236857
VIT_05s0020g04570	-1.54793	1.55927e-24
VIT_05s0029g00140	-0.613983	0.000566256
VIT_05s0049g00510	-1.25005	7.68055e-19
VIT_05s0049g00520	-1.20345	5.82946e-17
VIT_05s0049g00550	-1.43364	1.12751e-18
VIT_05s0049g00740	-0.75633	0.00303589
VIT_05s0049g00760	-0.68506	4.1129e-05
VIT_05s0049g00770	-2.29654	1.05768e-97
VIT_05s0049g00800	-1.68963	1.01762e-19
VIT_05s0049g00840	-1.06233	1.44534e-09
VIT_05s0049g00950	0.618521	0.0164623
VIT_05s0051g00530	0.740561	0.00106669
VIT_05s0062g00850	-0.506489	6.78272e-06
VIT_05s0062g01190	-1.32819	2.63084e-16
VIT_05s0077g00430	-0.804254	0.00206456
VIT_05s0077g01150	-0.848089	4.44464e-05
VIT_05s0077g01300	-0.794368	0.00171656
VIT_05s0077g01460	-0.558378	0.0240521
VIT_05s0077g01980	-0.585951	0.000335371
VIT_05s0077g02330	0.562958	0.0203612
VIT_05s0094g00330	-1.15279	9.11124e-09
VIT_05s0094g00340	-1.14016	2.14845e-08
VIT_05s0094g00350	-1.52632	4.24803e-19
VIT_05s0094g01080	0.549669	0.012337
VIT_05s0136g00260	-0.873462	2.3909e-06
VIT_06s0004g00590	-0.530455	0.00452845
VIT_06s0004g02560	-2.74713	3.45848e-56
VIT_06s0004g03910	-0.760721	1.49959e-09
VIT_06s0004g04390	-0.527564	0.00793681
VIT_06s0004g05120	-0.562211	0.0100065
VIT_06s0004g05320	-1.05528	3.86325e-08
VIT_06s0004g05730	-0.559875	1.14164e-05
VIT_06s0004g05740	-0.531839	0.00640671
VIT_06s0004g07790	-0.792817	0.000764578
VIT_06s0009g02840	-0.676062	0.0113992
VIT_06s0009g02880	-0.767762	0.00239341
VIT_06s0009g02970	-1.13214	8.79299e-07
VIT_06s0061g00550	-0.634143	0.00252077
VIT_06s0061g00560	-0.762131	1.25909e-05
VIT_06s0061g00760	-0.667914	0.00550203
VIT_07s0005g00660	-0.629245	0.00125844
VIT_07s0005g00730	-0.618145	5.92422e-05
VIT_07s0005g01700	-0.936458	9.21651e-05
VIT_07s0005g01710	-0.527287	0.000353476
VIT_07s0005g01950	-0.662375	0.0211236
VIT_07s0005g02450	0.567654	0.00095611
VIT_07s0005g03310	-0.521521	2.40738e-05
VIT_07s0031g00190	-0.570133	0.00280543
VIT_07s0031g00660	-0.755924	7.9932e-09
VIT_07s0031g00920	0.636442	0.00156926
VIT_07s0031g01320	0.562761	0.020787
VIT_07s0031g02200	0.53313	3.72731e-07
VIT_07s0031g02210	0.523959	0.00041764
VIT_07s0104g00350	-0.566254	0.00853928
VIT_07s0141g00520	-0.558393	4.44464e-05
VIT_07s0151g00340	-0.593337	0.0323961
VIT_07s0151g00410	-0.632523	0.029383
VIT_08s0007g00200	-0.553669	1.76303e-07
VIT_08s0007g03560	-0.825473	0.00134315
VIT_08s0007g03870	-0.534236	0.014745
VIT_08s0007g04230	-0.50941	3.02677e-05
VIT_08s0007g04510	0.547417	0.0149437
VIT_08s0007g05580	-0.707596	0.000428474
VIT_08s0007g05860	-0.817458	8.79299e-07
VIT_08s0007g06040	-0.898519	0.000138188
VIT_08s0007g07330	-0.699465	0.00039643
VIT_08s0007g07670	-0.548549	0.00748406
VIT_08s0007g07690	-1.13072	5.94468e-09
VIT_08s0032g00760	-0.600665	0.000110315
VIT_08s0040g01170	-0.579282	2.68275e-08
VIT_08s0040g01200	-0.992249	1.35862e-05
VIT_08s0040g02700	-0.856882	1.44727e-06
VIT_08s0040g02730	-0.813209	0.000398762
VIT_08s0056g01240	-1.46857	1.82704e-13
VIT_08s0056g01600	-0.639624	0.00161566
VIT_08s0056g01610	-0.595075	0.00788106
VIT_08s0058g00400	-0.74372	0.00478466
VIT_08s0058g00410	-0.96818	6.5582e-05
VIT_08s0058g00440	-0.956529	7.57728e-05
VIT_09s0002g00700	0.662042	0.023075
VIT_09s0002g03860	0.520986	0.0087881
VIT_09s0002g04840	-0.594845	0.0464796
VIT_09s0002g06300	0.660942	0.0166552
VIT_09s0002g06400	-0.960259	1.25196e-09
VIT_10s0003g02680	0.537631	0.0331195
VIT_10s0003g04670	0.532221	0.00608778
VIT_10s0003g04990	0.53554	0.00483209
VIT_10s0071g00770	-1.20291	4.81429e-09
VIT_10s0092g00640	0.541017	0.029628
VIT_10s0116g00370	-0.611657	0.00288792
VIT_11s0016g02380	-0.988801	3.02677e-05
VIT_11s0016g02430	0.588836	0.00164606
VIT_11s0016g03540	0.802286	0.00149737
VIT_11s0016g04670	0.673123	0.00930023
VIT_11s0016g04720	-0.593475	0.00427024
VIT_11s0016g04920	-1.37661	1.30741e-15
VIT_11s0016g04990	-0.762667	0.000525035
VIT_11s0016g05320	0.544516	0.0229079
VIT_11s0016g05430	-0.736356	0.00018961
VIT_11s0016g05530	-0.602628	0.00414319
VIT_11s0052g00630	-0.609041	0.0113443
VIT_11s0052g01120	0.668104	0.00748406
VIT_11s0052g01250	0.738537	0.00186235
VIT_11s0118g00200	-0.516265	0.00181537
VIT_12s0028g02440	-0.511385	0.0437163
VIT_12s0028g03120	0.764672	0.000420401
VIT_12s0034g01900	-0.962105	6.79187e-05
VIT_12s0034g01970	-2.01367	2.64221e-31
VIT_12s0035g01050	-0.777897	5.81364e-05
VIT_12s0035g01820	0.564521	0.0461297
VIT_12s0055g01140	0.577681	0.0248768
VIT_12s0057g00700	-0.561251	5.11864e-05
VIT_12s0059g00490	-1.83657	1.43128e-45
VIT_12s0059g00590	-0.7734	1.36817e-07
VIT_12s0059g00770	-0.608423	0.00333895
VIT_12s0059g01790	0.555828	0.0306129
VIT_12s0134g00410	-0.542534	0.0211236
VIT_13s0019g00330	-0.599196	0.0156257
VIT_13s0019g01100	-0.791829	1.84208e-12
VIT_13s0019g01840	0.695784	0.0139352
VIT_13s0019g02180	-0.898121	2.15762e-08
VIT_13s0019g04460	-0.643829	0.000188881
VIT_13s0019g04990	0.524807	0.0288356
VIT_13s0047g00200	-0.697908	0.000353476
VIT_13s0047g00210	-0.723744	0.000405356
VIT_13s0067g00110	0.550273	0.0379064
VIT_13s0067g00220	0.577552	0.0309362
VIT_13s0067g00660	-0.677497	6.79187e-05
VIT_13s0067g00720	-0.515735	0.00271048
VIT_13s0067g01650	-0.638485	0.00267795
VIT_13s0067g01950	0.546335	0.000624328
VIT_13s0106g00080	0.586452	0.03792
VIT_14s0030g00250	0.547563	0.0212768
VIT_14s0030g01220	-0.644374	6.13752e-08
VIT_14s0030g01790	0.548013	0.0240521
VIT_14s0060g00230	-0.567462	0.00284556
VIT_14s0060g00990	0.635517	0.0333679
VIT_14s0060g01010	-0.530546	0.0028043
VIT_14s0060g01490	-0.738245	0.000185327
VIT_14s0060g01730	0.546872	0.0499858
VIT_14s0060g01980	-0.556346	0.000241022
VIT_14s0060g01990	-0.78003	0.00176133
VIT_14s0060g02000	-0.974501	4.71649e-06
VIT_14s0060g02300	-0.720188	0.00206456
VIT_14s0066g01600	-0.774618	2.08894e-05
VIT_14s0066g01710	-0.672338	0.0162186
VIT_14s0068g01440	0.621264	0.00152781
VIT_14s0068g01760	-0.631629	0.000367385
VIT_14s0081g00020	-1.20462	8.82667e-15
VIT_14s0081g00030	-1.18792	4.14703e-25
VIT_14s0083g00640	0.627139	0.0362483
VIT_14s0083g01140	-0.735131	0.000652709
VIT_14s0083g01210	0.64582	0.0253483
VIT_14s0108g00830	-0.731948	1.87446e-05
VIT_14s0108g01020	-0.611342	0.0381768
VIT_14s0171g00400	-0.942916	7.99736e-08
VIT_15s0021g01280	-0.753657	0.000331427
VIT_15s0021g02670	-1.06784	1.76303e-07
VIT_15s0021g02700	-1.46804	3.51613e-24
VIT_15s0046g02000	0.634966	0.0333064
VIT_15s0048g00940	0.583709	0.0384419
VIT_15s0048g01000	0.545729	0.00712013
VIT_16s0013g01940	-0.839966	0.000181458
VIT_16s0022g00960	-1.10343	8.18506e-12
VIT_16s0022g01430	0.706757	0.000437641
VIT_16s0022g01770	-0.796537	3.02921e-09
VIT_16s0039g02230	-1.59262	1.3661e-20
VIT_16s0050g00910	-1.39963	1.45287e-20
VIT_16s0050g01880	-0.757627	0.000452463
VIT_16s0050g02310	-0.623142	0.0036617
VIT_16s0098g00160	0.552178	0.0178473
VIT_16s0098g00800	-0.578357	4.40959e-05
VIT_16s0098g01150	-0.875568	1.41869e-05
VIT_17s0000g01080	-0.676737	5.95892e-05
VIT_17s0000g02140	-0.54105	0.0381768
VIT_17s0000g02150	-0.577947	0.0166017
VIT_17s0000g02530	0.599696	0.0360666
VIT_17s0000g03280	-0.5606	0.000103618
VIT_17s0000g05460	0.509316	0.0396997
VIT_17s0000g05580	-0.622626	3.9476e-05
VIT_17s0000g05790	-0.611217	0.00753502
VIT_17s0000g06200	-0.576542	0.00106389
VIT_17s0000g06300	-1.47936	3.74479e-23
VIT_17s0000g07070	-0.624398	0.0340602
VIT_17s0000g07470	-0.564791	0.000335371
VIT_17s0000g07820	-0.754186	6.09264e-07
VIT_18s0001g00370	-0.620012	0.0290252
VIT_18s0001g03910	0.58819	0.0470621
VIT_18s0001g05990	-0.610538	6.5582e-05
VIT_18s0001g06060	-0.58586	0.000285237
VIT_18s0001g06070	-0.775045	1.5697e-11
VIT_18s0001g09090	0.524739	0.0331195
VIT_18s0001g09400	-0.971802	1.07274e-12
VIT_18s0001g09460	-0.682609	7.80532e-08
VIT_18s0001g10160	-0.572635	0.0114766
VIT_18s0001g11630	-0.729457	0.000602397
VIT_18s0001g11930	-0.860735	2.79375e-06
VIT_18s0001g15650	0.663302	0.0175826
VIT_18s0001g15730	-0.694644	0.00454826
VIT_18s0041g00370	0.899321	4.34239e-06
VIT_18s0041g00390	0.977641	1.49959e-09
VIT_18s0041g00740	-0.873827	6.02563e-06
VIT_18s0089g00160	-0.621812	0.0333679
VIT_18s0122g01440	-0.735829	1.43188e-05
VIT_18s0164g00100	-0.788476	0.00206248
VIT_19s0014g01780	-0.55991	0.0404563
VIT_19s0014g02440	-0.568371	0.00387257
VIT_19s0014g03720	-0.530619	0.0135935
VIT_19s0014g05070	0.700271	0.00608778
VIT_19s0015g01290	-0.568776	0.028824
VIT_19s0015g01300	-0.698855	0.000445702
VIT_19s0015g02730	0.608861	0.0442574
VIT_19s0090g00660	-0.707154	0.000335371
VIT_19s0090g01000	0.541671	0.0121403
VIT_19s0090g01360	-1.08057	7.73839e-17
VIT_19s0177g00230	-0.704873	0.00164606

## Sheet: c. 65_DAA
GENE ID	log2FoldChange	adj_pvalue
VIT_00s0153g00050	0.587213	0.030257
VIT_00s0179g00100	0.562523	4.85751e-06
VIT_00s0179g00170	0.709246	0.00329599
VIT_00s0181g00010	1.37693	7.03965e-07
VIT_00s0187g00050	0.507731	0.0349015
VIT_00s0187g00160	-0.658946	4.00888e-07
VIT_00s0194g00260	1.1904	3.06654e-08
VIT_00s0199g00040	0.556788	0.0415451
VIT_00s0199g00310	0.715896	0.00882124
VIT_00s0203g00140	0.50436	0.0180811
VIT_00s0207g00230	-0.583261	0.0239537
VIT_00s0207g00270	0.532103	0.0143228
VIT_00s0214g00040	0.945803	0.00474718
VIT_00s0214g00090	-0.6919	0.0190104
VIT_00s0216g00070	-0.550362	0.0419668
VIT_00s0220g00070	-0.524126	0.0180811
VIT_00s0220g00180	-0.775801	0.0128315
VIT_00s0225g00090	-0.868767	3.88695e-06
VIT_00s0226g00060	0.57267	0.0235137
VIT_00s0226g00110	0.943069	0.0154499
VIT_00s0233g00180	-0.507698	0.0289488
VIT_00s0240g00050	0.79125	0.0367348
VIT_00s0253g00030	0.726074	0.000128005
VIT_00s0253g00040	-0.86734	1.2554e-07
VIT_00s0253g00080	1.04107	4.93074e-12
VIT_00s0253g00100	0.875058	0.00967612
VIT_00s0256g00030	-0.649727	0.0277867
VIT_00s0259g00100	-0.626301	0.00171661
VIT_00s0259g00120	0.877015	5.31481e-06
VIT_00s0259g00160	-0.650249	0.00943713
VIT_00s0265g00070	0.510307	0.0150725
VIT_00s0270g00120	1.34264	3.90484e-05
VIT_00s0274g00080	-0.79118	0.0198366
VIT_00s0274g00090	-1.11222	4.47222e-07
VIT_00s0291g00100	0.761641	0.000195843
VIT_00s0301g00050	0.670092	0.000347594
VIT_00s0301g00100	0.796438	0.00048696
VIT_00s0304g00040	0.985381	4.92714e-09
VIT_00s0317g00110	0.641029	2.02529e-05
VIT_00s0322g00010	-1.04851	0.000980323
VIT_00s0322g00020	0.881515	0.00722728
VIT_00s0323g00060	1.66613	1.70999e-08
VIT_00s0323g00070	1.43427	1.0782e-05
VIT_00s0323g00100	0.831411	0.000302425
VIT_00s0324g00070	1.04938	0.00135663
VIT_00s0337g00010	-0.566736	0.000327089
VIT_00s0338g00010	0.900991	0.00068867
VIT_00s0340g00050	-0.764198	0.0414427
VIT_00s0353g00060	0.665036	0.0144267
VIT_00s0357g00020	-0.537349	0.00870085
VIT_00s0371g00100	1.06436	0.000972967
VIT_00s0373g00010	-0.513441	0.0162349
VIT_00s0391g00070	-0.528511	0.00650271
VIT_00s0404g00040	1.02193	0.000723093
VIT_00s0415g00030	-0.594065	0.00074272
VIT_00s0454g00010	0.956233	8.05864e-07
VIT_00s0471g00050	0.722045	0.0141537
VIT_00s0480g00040	0.859764	0.040683
VIT_00s0480g00070	-0.663151	0.0295701
VIT_00s0494g00010	1.54163	1.9544e-07
VIT_00s0527g00030	1.11415	6.44888e-08
VIT_00s0531g00060	0.712129	5.50775e-05
VIT_00s0533g00050	-0.523457	0.00134126
VIT_00s0541g00020	0.919883	0.0124638
VIT_00s0590g00010	-0.75905	0.0494789
VIT_00s0616g00010	0.606771	0.0404749
VIT_00s0647g00010	-0.508372	0.00842555
VIT_00s0662g00010	0.607853	0.00224393
VIT_00s0662g00030	0.504821	0.00552494
VIT_00s0665g00040	0.660172	0.0191664
VIT_00s0732g00010	0.953301	1.16525e-07
VIT_00s0768g00040	1.16061	0.0003011
VIT_00s0772g00010	0.641749	0.00912527
VIT_00s0904g00010	0.874892	3.02093e-12
VIT_00s0908g00010	0.841259	1.0897e-06
VIT_00s0929g00020	1.04924	0.000915462
VIT_00s0956g00020	0.821708	0.0403772
VIT_00s1206g00010	0.700114	0.0102892
VIT_00s1290g00010	1.08985	3.35059e-05
VIT_00s1291g00030	1.17281	0.000132924
VIT_00s1349g00010	0.540031	0.00564696
VIT_00s1351g00010	-0.611624	6.09932e-05
VIT_00s1466g00010	-1.51466	8.87448e-06
VIT_00s1679g00010	0.8718	0.00597583
VIT_00s1847g00010	0.716457	0.0339667
VIT_00s2466g00010	0.90045	0.0104314
VIT_00s2512g00010	0.512876	0.0417558
VIT_00s2579g00010	-0.543294	0.0314266
VIT_00s2607g00010	-0.655836	0.00012094
VIT_01s0010g00020	1.20271	1.73052e-09
VIT_01s0010g00510	-0.79661	0.00120643
VIT_01s0010g01080	-0.777711	0.00110743
VIT_01s0010g01830	-0.739926	0.0210443
VIT_01s0010g02030	-0.798194	3.27446e-05
VIT_01s0010g02100	0.536741	0.00169728
VIT_01s0010g02460	-1.31589	3.28225e-08
VIT_01s0010g03390	-0.601935	3.29276e-05
VIT_01s0010g03530	0.987101	0.0102614
VIT_01s0010g03880	0.654914	1.33142e-06
VIT_01s0010g03910	1.00018	6.47568e-05
VIT_01s0010g03990	0.621302	0.000378931
VIT_01s0011g00060	-0.654288	0.0197629
VIT_01s0011g00120	1.0869	2.5093e-05
VIT_01s0011g00160	-0.700205	0.000138127
VIT_01s0011g00570	-0.558901	6.05019e-05
VIT_01s0011g00670	-1.27558	3.55947e-05
VIT_01s0011g00760	1.10626	0.000401453
VIT_01s0011g00930	0.799444	0.00630938
VIT_01s0011g01140	0.616305	0.0122613
VIT_01s0011g01160	-1.02251	4.94626e-10
VIT_01s0011g01170	-0.784649	0.00895569
VIT_01s0011g01420	0.591178	0.0103188
VIT_01s0011g01560	0.954632	0.0174965
VIT_01s0011g01790	1.67083	1.80043e-07
VIT_01s0011g01920	-0.952121	0.0144149
VIT_01s0011g01990	-0.601076	4.06557e-05
VIT_01s0011g02520	1.68924	1.38346e-11
VIT_01s0011g02530	0.694515	0.0136741
VIT_01s0011g02730	0.825679	0.0140828
VIT_01s0011g03110	0.781246	2.38423e-06
VIT_01s0011g03400	0.899933	0.0002866
VIT_01s0011g03450	0.79498	0.00194086
VIT_01s0011g03480	0.705066	0.000122354
VIT_01s0011g03510	-0.537323	0.000598152
VIT_01s0011g03520	0.758062	0.0437887
VIT_01s0011g03540	0.841225	0.000897077
VIT_01s0011g03670	-1.36003	6.1855e-11
VIT_01s0011g04190	1.16067	0.00126337
VIT_01s0011g04210	0.754687	0.00257356
VIT_01s0011g04220	-0.754711	0.038158
VIT_01s0011g04240	0.726984	0.00462589
VIT_01s0011g04790	0.684722	9.07535e-08
VIT_01s0011g04820	-1.23384	3.38781e-05
VIT_01s0011g05450	0.715976	0.0270832
VIT_01s0011g05650	1.04593	4.28613e-07
VIT_01s0011g06010	-0.973468	0.00670199
VIT_01s0011g06300	0.562034	6.821e-05
VIT_01s0011g06610	0.677824	0.0215598
VIT_01s0026g00150	0.512605	0.0285817
VIT_01s0026g00290	0.990753	8.76741e-06
VIT_01s0026g00620	0.740686	0.00128351
VIT_01s0026g00820	0.844409	1.42864e-06
VIT_01s0026g01140	-0.548647	0.00947969
VIT_01s0026g01460	-1.31309	6.76415e-13
VIT_01s0026g01480	-0.501811	2.18569e-05
VIT_01s0026g01570	0.710763	0.00076544
VIT_01s0026g01740	0.851373	9.31645e-05
VIT_01s0026g02210	-1.02313	1.19101e-13
VIT_01s0026g02400	1.43164	7.96029e-05
VIT_01s0026g02530	-0.530132	0.00327162
VIT_01s0026g02710	0.978762	0.000611252
VIT_01s0127g00230	-0.628141	6.64561e-05
VIT_01s0127g00260	-0.577887	0.000244959
VIT_01s0127g00470	1.00038	0.00250088
VIT_01s0127g00710	0.71403	0.00031419
VIT_01s0127g00720	-0.612881	0.00022806
VIT_01s0137g00330	0.593426	0.0175004
VIT_01s0137g00430	-0.557529	0.0258276
VIT_01s0137g00730	0.873828	0.00943713
VIT_01s0137g00780	-0.718261	0.0316806
VIT_01s0137g00790	1.56083	3.74483e-23
VIT_01s0146g00260	-0.639835	0.00182398
VIT_01s0146g00290	-0.508494	0.00260157
VIT_01s0146g00330	0.549343	0.000642222
VIT_01s0146g00410	0.501629	0.00172767
VIT_01s0146g00420	0.610266	0.00158965
VIT_01s0146g00440	0.971638	0.0130313
VIT_01s0150g00160	-0.523922	0.000119446
VIT_01s0150g00210	-0.978578	8.97503e-10
VIT_01s0244g00170	0.970261	0.00010832
VIT_02s0012g00140	-0.580572	0.00028339
VIT_02s0012g00280	-0.619794	3.57668e-09
VIT_02s0012g00530	0.612786	0.00893709
VIT_02s0012g00580	-0.527384	5.00458e-07
VIT_02s0012g00940	1.03587	2.21897e-05
VIT_02s0012g01120	0.506487	0.0484576
VIT_02s0012g01160	1.12265	0.00282133
VIT_02s0012g01260	0.753795	0.0336051
VIT_02s0012g01270	0.862195	0.0163667
VIT_02s0012g01380	0.969561	1.29064e-09
VIT_02s0012g01410	-0.549772	0.0195679
VIT_02s0012g01640	-0.623034	0.00280462
VIT_02s0025g00230	0.532697	0.00179304
VIT_02s0025g00260	2.75108	1.52015e-28
VIT_02s0025g00430	1.13201	0.000140157
VIT_02s0025g00510	0.505214	0.0433455
VIT_02s0025g00650	0.701407	0.0426303
VIT_02s0025g00700	0.935401	0.00460883
VIT_02s0025g00780	-0.835481	0.0178044
VIT_02s0025g01050	0.634748	3.73443e-06
VIT_02s0025g01070	-0.624637	0.00897025
VIT_02s0025g01090	1.48818	8.1975e-06
VIT_02s0025g01100	0.952819	0.00791045
VIT_02s0025g01230	1.0758	3.28361e-06
VIT_02s0025g01260	0.783559	0.0457818
VIT_02s0025g01380	0.971751	0.00206953
VIT_02s0025g01430	0.834236	0.0327126
VIT_02s0025g01450	0.935312	0.00202792
VIT_02s0025g01690	0.666705	0.00204607
VIT_02s0025g01950	0.667324	0.0332653
VIT_02s0025g02080	1.17602	1.19515e-08
VIT_02s0025g02250	0.621142	0.00201855
VIT_02s0025g02490	-0.678828	0.0427579
VIT_02s0025g02500	1.3505	7.20998e-10
VIT_02s0025g02600	1.26985	0.000148627
VIT_02s0025g02620	-0.88146	5.6596e-05
VIT_02s0025g02990	-0.516797	0.00155737
VIT_02s0025g03010	0.708889	0.0113174
VIT_02s0025g03030	0.95022	0.00422302
VIT_02s0025g03140	1.19863	0.000113929
VIT_02s0025g03260	-0.816019	0.00875855
VIT_02s0025g03310	0.850949	0.00483737
VIT_02s0025g03320	1.22335	9.86145e-11
VIT_02s0025g03330	1.14701	8.05864e-07
VIT_02s0025g03540	-0.899775	0.00143139
VIT_02s0025g03590	0.875221	0.00038407
VIT_02s0025g04200	0.710121	0.00975341
VIT_02s0025g04210	1.42696	3.90648e-10
VIT_02s0025g04220	0.598795	0.0248955
VIT_02s0025g04390	0.698055	0.00168109
VIT_02s0025g04520	-0.768958	9.44702e-06
VIT_02s0025g04550	-0.667723	0.00186397
VIT_02s0025g04660	0.551543	0.00614793
VIT_02s0025g04720	-0.590681	0.0104419
VIT_02s0025g04730	0.903434	2.38423e-06
VIT_02s0025g04750	-0.613433	0.0107412
VIT_02s0025g04910	0.780748	0.0403772
VIT_02s0033g00240	-0.778717	9.66204e-05
VIT_02s0087g00250	-0.500464	0.0466273
VIT_02s0087g00340	-0.800901	0.000721709
VIT_02s0087g00400	-0.605183	0.0157931
VIT_02s0087g00790	-0.540738	6.24169e-06
VIT_02s0087g00910	0.684333	0.0421239
VIT_02s0087g00930	1.69627	2.68458e-12
VIT_02s0087g01020	0.808663	0.000330006
VIT_02s0154g00260	0.788622	0.00502983
VIT_02s0154g00300	-0.687525	0.008797
VIT_02s0234g00100	-0.695233	1.73965e-05
VIT_02s0236g00020	0.824273	0.0378284
VIT_03s0017g00870	-0.771093	0.000276276
VIT_03s0017g01380	-0.918277	0.006379
VIT_03s0017g01940	0.894324	0.0202983
VIT_03s0038g00340	0.86487	0.029544
VIT_03s0038g00430	-0.917431	4.62825e-05
VIT_03s0038g00500	0.913975	0.0264046
VIT_03s0038g00630	1.03175	0.00866216
VIT_03s0038g00790	-0.542503	0.000481901
VIT_03s0038g00950	0.854933	0.0340768
VIT_03s0038g01180	1.07796	0.00591291
VIT_03s0038g01410	0.714015	0.0056017
VIT_03s0038g01510	1.21347	2.41722e-13
VIT_03s0038g02090	-0.513702	2.08481e-05
VIT_03s0038g02140	-0.744536	0.0420284
VIT_03s0038g02190	-0.532503	0.0109421
VIT_03s0038g02390	0.551962	0.0424742
VIT_03s0038g02430	-0.52158	0.0424701
VIT_03s0038g02450	0.956639	0.00709465
VIT_03s0038g02810	0.56292	0.000735062
VIT_03s0038g02880	1.07836	0.00143849
VIT_03s0038g03860	-1.0752	1.5177e-05
VIT_03s0038g03920	-0.754145	0.00837794
VIT_03s0038g03940	-1.08193	1.17412e-09
VIT_03s0038g04160	0.826297	0.00642525
VIT_03s0038g04330	0.86707	0.0369536
VIT_03s0038g04390	0.521385	0.0209726
VIT_03s0038g04450	0.93422	3.14182e-08
VIT_03s0038g04470	0.599275	1.58282e-09
VIT_03s0038g04480	0.622951	3.45173e-05
VIT_03s0038g04550	0.958972	0.00755111
VIT_03s0038g04660	-0.848055	0.0391048
VIT_03s0038g04700	-0.591214	0.000959881
VIT_03s0063g00010	-1.11912	0.00100048
VIT_03s0063g00050	-0.631217	0.0202983
VIT_03s0063g00140	0.581475	0.0390006
VIT_03s0063g00710	0.758653	0.0357804
VIT_03s0063g00810	-0.652825	0.00665364
VIT_03s0063g00820	-0.887124	5.2807e-05
VIT_03s0063g00860	-0.543175	1.40407e-05
VIT_03s0063g00910	0.83421	0.0422061
VIT_03s0063g01210	0.937381	0.0216751
VIT_03s0063g01470	0.800176	0.0445373
VIT_03s0063g01480	1.31453	3.38962e-08
VIT_03s0063g01760	-0.707829	0.0283544
VIT_03s0063g01980	-0.590472	0.00189191
VIT_03s0063g02530	0.621277	0.00162935
VIT_03s0088g00060	0.778176	0.00343982
VIT_03s0088g00140	0.737756	0.00943713
VIT_03s0088g00250	0.853763	0.0177722
VIT_03s0088g00260	-1.02025	0.000333063
VIT_03s0088g00290	0.748913	0.031888
VIT_03s0088g00380	-0.549798	1.43585e-07
VIT_03s0091g00210	0.987643	0.00830973
VIT_03s0091g00240	-0.908665	0.000240038
VIT_03s0091g00310	0.504989	0.00591291
VIT_03s0091g00420	-1.44508	5.9835e-13
VIT_03s0091g00450	0.706723	0.000679027
VIT_03s0091g00670	1.3443	4.28613e-07
VIT_03s0091g01240	-0.93271	9.05858e-06
VIT_03s0110g00300	0.821874	0.0494789
VIT_03s0180g00200	0.661405	0.00409517
VIT_03s0180g00280	0.602411	0.0100401
VIT_04s0008g00180	-1.17545	1.71833e-05
VIT_04s0008g00250	0.900177	0.0223601
VIT_04s0008g00280	1.09056	0.00519852
VIT_04s0008g00450	0.741816	0.000276276
VIT_04s0008g00490	-0.512575	1.68124e-07
VIT_04s0008g00510	-0.547425	0.00288408
VIT_04s0008g00520	-0.870469	1.37349e-05
VIT_04s0008g00700	-0.876792	1.61732e-07
VIT_04s0008g01040	0.8835	6.39963e-07
VIT_04s0008g01050	-0.589515	0.0179393
VIT_04s0008g01520	-0.770289	0.011696
VIT_04s0008g01610	0.926113	0.00026418
VIT_04s0008g01670	-0.600797	6.70495e-05
VIT_04s0008g01700	-1.03044	0.0041852
VIT_04s0008g01740	1.18074	0.00165596
VIT_04s0008g01970	1.01644	0.0105393
VIT_04s0008g01980	0.85523	0.0349951
VIT_04s0008g02500	-0.539708	0.0018126
VIT_04s0008g02800	-1.04956	0.000645316
VIT_04s0008g02830	0.616336	0.0120186
VIT_04s0008g02840	0.913803	0.0113174
VIT_04s0008g02900	0.553476	0.00182501
VIT_04s0008g04020	0.649239	0.0248486
VIT_04s0008g04150	-0.653745	0.0407244
VIT_04s0008g04210	-0.892769	3.49326e-07
VIT_04s0008g04510	0.755309	0.0361652
VIT_04s0008g05120	-0.675864	0.00709973
VIT_04s0008g05220	-0.581004	0.00015437
VIT_04s0008g05350	1.0355	0.0033844
VIT_04s0008g05380	0.77736	0.000343626
VIT_04s0008g05410	0.997944	0.00350222
VIT_04s0008g06020	0.736023	0.0400676
VIT_04s0008g06050	0.544899	0.0441805
VIT_04s0008g06350	1.03506	0.00663105
VIT_04s0008g06380	-0.773512	0.00336137
VIT_04s0008g06390	-0.693046	0.005032
VIT_04s0008g06400	-0.762319	0.00892597
VIT_04s0008g06650	0.696384	0.00179422
VIT_04s0008g06660	1.16886	1.26646e-06
VIT_04s0008g07110	-0.807978	0.0300582
VIT_04s0023g00480	0.907951	0.00247527
VIT_04s0023g00530	1.25883	0.000594854
VIT_04s0023g00760	-0.510031	0.00029402
VIT_04s0023g01110	0.568788	0.0134304
VIT_04s0023g01330	1.05132	0.00620837
VIT_04s0023g01390	0.723089	1.87695e-06
VIT_04s0023g01670	0.606553	2.95936e-05
VIT_04s0023g01890	0.921821	1.92033e-08
VIT_04s0023g02130	-0.8601	7.66095e-07
VIT_04s0023g02200	1.11096	7.56167e-05
VIT_04s0023g02430	0.818445	0.0113656
VIT_04s0023g02480	0.553784	0.00955223
VIT_04s0023g02650	0.87524	0.0178044
VIT_04s0023g02880	0.817727	1.97571e-05
VIT_04s0023g02900	0.829452	0.00313796
VIT_04s0023g03030	0.585494	0.00419665
VIT_04s0023g03040	0.885042	0.00100871
VIT_04s0023g03230	1.00343	0.000569263
VIT_04s0023g03320	0.522098	0.00660185
VIT_04s0023g03540	1.24754	1.02746e-11
VIT_04s0023g03550	1.40411	1.16449e-12
VIT_04s0023g03590	-1.09226	0.00519731
VIT_04s0023g03600	-1.30004	8.54389e-11
VIT_04s0023g03680	0.864617	0.00125113
VIT_04s0023g03780	-0.517371	0.0106907
VIT_04s0023g03810	0.764408	0.0128315
VIT_04s0023g03880	0.800845	1.19101e-13
VIT_04s0023g03910	0.669822	0.0189273
VIT_04s0043g00160	0.727206	0.000902684
VIT_04s0043g00340	-0.590318	0.0254582
VIT_04s0044g00030	-0.732701	4.43433e-08
VIT_04s0044g00040	0.651388	0.0146682
VIT_04s0044g00210	0.514809	0.000258901
VIT_04s0044g00250	0.813773	0.000484855
VIT_04s0044g00310	1.55507	3.72472e-07
VIT_04s0044g00710	-0.741356	1.11771e-08
VIT_04s0044g00980	-0.542035	0.0112532
VIT_04s0044g01110	-0.805557	0.00027304
VIT_04s0044g01120	-0.913435	0.000459317
VIT_04s0044g01130	-0.881861	0.000224915
VIT_04s0044g01230	0.665915	0.00721083
VIT_04s0044g01240	0.623886	0.00303177
VIT_04s0044g01310	0.77762	0.00398923
VIT_04s0044g01490	0.912844	0.0263133
VIT_04s0044g01560	0.860361	7.38948e-13
VIT_04s0044g01870	0.902468	5.39272e-06
VIT_04s0044g02010	1.56432	1.38889e-05
VIT_04s0069g00860	1.02302	0.000704288
VIT_04s0069g00920	0.696733	0.00126039
VIT_04s0079g00610	-0.678458	0.000410432
VIT_04s0079g00680	0.586014	0.00588755
VIT_04s0079g00690	-1.02552	1.40413e-08
VIT_04s0079g00810	-0.508341	0.0146682
VIT_04s0210g00060	-0.614091	0.000406786
VIT_05s0020g00440	-0.902791	0.00225852
VIT_05s0020g00600	0.966901	2.45261e-09
VIT_05s0020g00840	0.785132	1.45492e-09
VIT_05s0020g00890	0.887379	0.0140923
VIT_05s0020g00930	1.02637	0.000103414
VIT_05s0020g01040	0.867362	0.0345209
VIT_05s0020g01080	-0.634284	0.0100278
VIT_05s0020g01310	1.58447	2.93952e-08
VIT_05s0020g01370	-0.516044	0.0250119
VIT_05s0020g01420	0.95711	0.015305
VIT_05s0020g01490	-0.584824	0.00746359
VIT_05s0020g01830	1.18284	3.47768e-07
VIT_05s0020g01910	0.539326	0.0114013
VIT_05s0020g02200	-0.679121	5.83223e-05
VIT_05s0020g02280	1.34885	7.20998e-10
VIT_05s0020g02310	1.29951	2.38987e-13
VIT_05s0020g02650	-0.580307	2.69919e-05
VIT_05s0020g02820	-0.662755	1.08971e-07
VIT_05s0020g02830	0.945281	0.00629066
VIT_05s0020g03170	-0.92018	0.000234402
VIT_05s0020g03180	0.841608	5.24703e-16
VIT_05s0020g03480	-0.635831	0.0437252
VIT_05s0020g03650	0.668517	0.0319549
VIT_05s0020g03870	0.65589	0.00516536
VIT_05s0020g03970	0.824085	0.00297106
VIT_05s0020g03980	0.900653	6.86113e-06
VIT_05s0020g04190	0.862331	0.000245495
VIT_05s0020g04380	1.00584	5.40579e-06
VIT_05s0020g04600	0.715504	0.000279223
VIT_05s0020g04610	0.733814	0.00260157
VIT_05s0020g04670	0.992401	0.000327089
VIT_05s0020g04680	1.16053	6.24149e-05
VIT_05s0020g04850	0.613314	0.000259982
VIT_05s0020g05040	1.23072	0.00095449
VIT_05s0029g00130	0.794031	0.0429567
VIT_05s0029g00330	-0.62648	0.000392258
VIT_05s0029g00370	0.503285	0.0434354
VIT_05s0049g00420	0.79305	4.93713e-05
VIT_05s0049g00570	-0.995913	0.00737045
VIT_05s0049g00660	-0.857929	0.0111793
VIT_05s0049g00740	-0.875967	0.0112948
VIT_05s0049g01320	1.0611	0.00565064
VIT_05s0049g01420	1.22765	0.000276276
VIT_05s0049g01450	-0.617928	0.000382255
VIT_05s0049g01780	0.57256	0.000576155
VIT_05s0049g01950	0.582003	0.00124603
VIT_05s0051g00080	0.825855	0.0341125
VIT_05s0051g00530	1.00063	0.0119789
VIT_05s0051g00590	0.833364	0.000168887
VIT_05s0051g00680	0.840642	0.0150611
VIT_05s0051g00690	0.739678	0.034578
VIT_05s0051g00700	1.33435	0.000235386
VIT_05s0062g00740	0.715779	0.00586413
VIT_05s0062g00800	0.946055	0.0143474
VIT_05s0062g00810	0.712776	0.000129926
VIT_05s0062g00850	-0.602194	4.37216e-05
VIT_05s0062g01100	1.31711	0.00038407
VIT_05s0062g01190	-0.689797	0.00347721
VIT_05s0077g00500	-0.908858	0.0064079
VIT_05s0077g00510	0.528362	0.0193855
VIT_05s0077g00610	0.603418	5.6596e-05
VIT_05s0077g00660	0.813471	0.0480655
VIT_05s0077g00810	-0.917066	8.54389e-11
VIT_05s0077g00870	1.69186	1.52084e-06
VIT_05s0077g00900	1.49755	4.4545e-15
VIT_05s0077g01140	0.915898	1.70518e-06
VIT_05s0077g01190	0.963264	8.97687e-06
VIT_05s0077g01280	1.55278	3.93591e-06
VIT_05s0077g01330	0.832587	0.0426303
VIT_05s0077g01460	-0.586851	0.011682
VIT_05s0077g01860	0.764224	0.0130924
VIT_05s0077g01910	0.815204	0.0458488
VIT_05s0094g00020	0.525844	0.00617835
VIT_05s0094g00230	1.5256	1.24623e-05
VIT_05s0094g00240	1.05624	0.00545402
VIT_05s0094g00420	0.689935	0.0174965
VIT_05s0094g00950	1.01821	9.44663e-07
VIT_05s0094g01190	1.17572	2.05244e-05
VIT_05s0102g00710	0.58518	0.0357593
VIT_05s0102g01130	-0.524086	0.0433455
VIT_05s0102g01190	-0.745281	8.24728e-11
VIT_05s0124g00080	-1.56939	7.11623e-09
VIT_05s0124g00280	-0.595932	0.00216907
VIT_05s0136g00260	-1.21615	2.388e-09
VIT_06s0004g00070	2.11082	1.32023e-17
VIT_06s0004g00480	-0.512868	0.000365842
VIT_06s0004g00800	0.853892	0.00221692
VIT_06s0004g00880	0.772413	3.33689e-06
VIT_06s0004g00940	0.596647	0.000935473
VIT_06s0004g00960	-1.00507	2.59552e-06
VIT_06s0004g01130	0.551723	0.021749
VIT_06s0004g01410	-0.680601	0.000908581
VIT_06s0004g01430	1.64847	2.38423e-06
VIT_06s0004g01650	1.06061	2.63121e-11
VIT_06s0004g01720	0.674898	0.00714417
VIT_06s0004g01770	0.622624	3.07114e-05
VIT_06s0004g02100	-0.748255	0.000164391
VIT_06s0004g02200	1.00106	3.32108e-05
VIT_06s0004g02520	0.760039	0.000519787
VIT_06s0004g02560	1.1771	3.77019e-05
VIT_06s0004g02800	-0.602193	0.0122613
VIT_06s0004g03090	-0.680939	0.0184202
VIT_06s0004g03160	-0.52856	3.88142e-05
VIT_06s0004g03260	1.08403	4.31493e-06
VIT_06s0004g03390	-0.615576	0.000737304
VIT_06s0004g03550	-0.655928	4.83413e-06
VIT_06s0004g03810	0.694404	0.0004648
VIT_06s0004g03890	-0.646933	8.795e-05
VIT_06s0004g04010	0.728269	0.0418626
VIT_06s0004g04080	0.797479	0.0075855
VIT_06s0004g04110	0.872412	4.06557e-05
VIT_06s0004g04150	0.842889	0.00937467
VIT_06s0004g04170	0.596695	0.00860275
VIT_06s0004g04320	0.825356	0.00959895
VIT_06s0004g04420	0.857297	0.00277657
VIT_06s0004g04620	0.84151	0.000127621
VIT_06s0004g05020	-0.832011	1.59566e-05
VIT_06s0004g05150	-0.504167	4.22225e-05
VIT_06s0004g05170	1.01047	0.00101574
VIT_06s0004g05320	-0.677525	0.0334872
VIT_06s0004g05330	1.01085	2.8388e-06
VIT_06s0004g05380	-0.58487	0.00158407
VIT_06s0004g05650	1.07056	5.66371e-06
VIT_06s0004g05670	0.960458	0.000973895
VIT_06s0004g06010	-0.569559	0.0174183
VIT_06s0004g06130	-0.508018	0.000330733
VIT_06s0004g06170	0.539284	0.0106638
VIT_06s0004g06220	0.692242	0.000850671
VIT_06s0004g06290	0.606835	0.00644937
VIT_06s0004g06370	-0.703301	0.00383926
VIT_06s0004g06570	0.8568	0.000178203
VIT_06s0004g06630	-0.752267	0.00930483
VIT_06s0004g06700	-0.557015	0.00422495
VIT_06s0004g06830	1.24371	1.37318e-26
VIT_06s0004g06850	0.619508	0.025925
VIT_06s0004g06880	-0.659646	6.91525e-11
VIT_06s0004g06940	0.647523	0.0145272
VIT_06s0004g06960	0.850066	0.0107854
VIT_06s0004g07560	0.781871	0.000670839
VIT_06s0004g07650	0.903646	0.028753
VIT_06s0004g07790	0.707682	0.00559229
VIT_06s0004g07920	1.07164	4.35734e-12
VIT_06s0004g07970	0.932509	0.000837937
VIT_06s0004g08080	1.18354	3.45173e-05
VIT_06s0004g08190	0.942995	8.85113e-05
VIT_06s0004g08360	0.748554	0.00646994
VIT_06s0009g01380	0.555587	0.0106638
VIT_06s0009g01670	0.678399	0.00247252
VIT_06s0009g01940	0.587044	3.30235e-05
VIT_06s0009g02810	-0.938675	0.0018126
VIT_06s0009g03010	-0.647677	0.0189278
VIT_06s0009g03350	1.04708	0.00716827
VIT_06s0009g03630	0.835429	3.5842e-05
VIT_06s0009g03640	0.939161	3.35693e-06
VIT_06s0009g03740	0.556594	0.00133167
VIT_06s0061g00240	0.783868	0.00171249
VIT_06s0061g00520	0.922033	0.0203048
VIT_06s0061g00700	0.797046	0.0288004
VIT_06s0061g00870	1.15561	0.00120092
VIT_06s0061g01110	-0.584146	0.000146651
VIT_06s0061g01230	-0.689935	0.0286882
VIT_06s0061g01480	0.529066	0.023305
VIT_06s0080g00150	-0.769285	0.0359475
VIT_06s0080g00260	0.965008	9.47727e-07
VIT_06s0080g00340	0.91351	0.0224148
VIT_06s0080g00420	0.704364	0.0323381
VIT_06s0080g00680	0.685644	0.0462325
VIT_06s0080g00810	-0.700273	0.00650271
VIT_06s0080g00930	0.565942	0.00593076
VIT_07s0005g00120	-0.741498	0.00157509
VIT_07s0005g00140	0.753117	0.000122117
VIT_07s0005g00240	-0.5405	5.56042e-05
VIT_07s0005g00290	0.716495	0.00057872
VIT_07s0005g00390	0.951666	3.98728e-05
VIT_07s0005g00450	0.546539	0.00279976
VIT_07s0005g00510	0.617471	0.0111581
VIT_07s0005g00660	0.54106	0.0341831
VIT_07s0005g00730	-0.754578	0.000382137
VIT_07s0005g00830	1.33889	0.000234402
VIT_07s0005g01290	-0.629652	0.0458086
VIT_07s0005g01360	0.994153	0.00781223
VIT_07s0005g01450	0.606376	0.00407983
VIT_07s0005g01690	0.667431	0.0184992
VIT_07s0005g01700	1.35838	7.55904e-07
VIT_07s0005g01710	0.557658	0.0188925
VIT_07s0005g01790	0.700838	0.013594
VIT_07s0005g02220	1.04864	0.0040568
VIT_07s0005g02390	-0.652295	0.000264633
VIT_07s0005g02440	0.792221	0.0243542
VIT_07s0005g02530	0.835084	0.0159519
VIT_07s0005g02600	-0.855724	0.00930483
VIT_07s0005g02710	0.6944	0.00473557
VIT_07s0005g02730	1.00899	3.29276e-05
VIT_07s0005g02740	1.01897	6.05019e-05
VIT_07s0005g02800	0.5042	0.00409517
VIT_07s0005g02950	-0.930417	8.24945e-07
VIT_07s0005g03110	-0.562088	0.00652553
VIT_07s0005g03140	1.93833	1.31109e-08
VIT_07s0005g03310	-0.557615	0.00381873
VIT_07s0005g03370	0.865161	0.0268451
VIT_07s0005g03400	0.812583	0.0115861
VIT_07s0005g03410	0.851138	0.0432815
VIT_07s0005g03810	0.723909	0.0289876
VIT_07s0005g04770	1.41137	9.47326e-05
VIT_07s0005g05100	0.685138	0.04086
VIT_07s0005g05400	0.532426	0.00266563
VIT_07s0005g05520	1.76977	1.22664e-08
VIT_07s0005g05610	0.608528	0.00364219
VIT_07s0005g05960	0.960216	0.0117003
VIT_07s0005g06200	-0.765673	0.0477871
VIT_07s0005g06290	-0.536573	6.47568e-05
VIT_07s0031g00250	0.699052	0.034355
VIT_07s0031g00480	-0.775588	0.000423097
VIT_07s0031g00490	-0.877886	0.00192378
VIT_07s0031g00540	-1.02457	1.35962e-10
VIT_07s0031g00660	-0.753128	0.000662692
VIT_07s0031g00690	0.899607	0.0150756
VIT_07s0031g01170	-0.570676	0.000384169
VIT_07s0031g01320	0.717742	0.0100082
VIT_07s0031g02160	0.737691	0.0094787
VIT_07s0031g02220	0.56862	8.795e-05
VIT_07s0031g02280	0.806671	0.0495292
VIT_07s0031g03220	-0.827487	0.0199143
VIT_07s0104g00280	0.867355	0.0225024
VIT_07s0104g00420	0.688846	1.26914e-05
VIT_07s0104g00540	-0.600887	6.57177e-10
VIT_07s0104g00640	-1.00006	0.000401453
VIT_07s0104g00830	0.690946	0.0144172
VIT_07s0104g01260	0.986046	0.0129117
VIT_07s0104g01300	-0.50167	6.7878e-05
VIT_07s0104g01340	1.2806	8.92267e-06
VIT_07s0104g01400	0.959263	0.00774267
VIT_07s0104g01420	0.841819	0.0176896
VIT_07s0104g01720	0.924085	0.0138674
VIT_07s0129g00220	-0.537223	0.026709
VIT_07s0129g00360	-1.31179	5.53593e-05
VIT_07s0129g00510	0.610192	0.00109802
VIT_07s0129g00520	0.843508	0.000710471
VIT_07s0129g00560	-0.752845	0.010485
VIT_07s0129g00660	1.77801	2.50267e-07
VIT_07s0129g00930	-1.03308	2.00482e-06
VIT_07s0141g00270	1.47536	1.0203e-07
VIT_07s0141g00290	0.633364	0.000379019
VIT_07s0141g00540	0.550013	0.0219203
VIT_07s0141g00630	-0.516211	0.0151572
VIT_07s0151g00090	0.708396	1.95742e-08
VIT_07s0151g00200	0.867306	3.18398e-06
VIT_07s0151g00310	1.62125	2.54475e-10
VIT_07s0151g00340	1.73734	4.72938e-10
VIT_07s0151g00410	1.20756	0.0011348
VIT_07s0151g00640	0.658652	3.41096e-05
VIT_07s0151g00850	0.843274	0.0256022
VIT_07s0191g00050	0.780984	0.00199006
VIT_07s0191g00220	-0.58738	0.00426926
VIT_07s0191g00250	0.98656	0.000409613
VIT_08s0007g00120	0.545058	0.000502922
VIT_08s0007g00140	0.601765	2.50503e-05
VIT_08s0007g00150	1.05334	0.00284203
VIT_08s0007g00200	-0.635523	3.99006e-07
VIT_08s0007g00720	-0.583742	0.0119493
VIT_08s0007g01040	0.835712	3.13274e-13
VIT_08s0007g01290	-0.501166	0.0241321
VIT_08s0007g01360	0.523199	0.0228752
VIT_08s0007g01400	1.36604	6.16427e-06
VIT_08s0007g01410	1.13415	0.00182241
VIT_08s0007g01470	-0.700161	0.00999377
VIT_08s0007g01510	0.704374	0.0033844
VIT_08s0007g01930	0.900056	0.0277274
VIT_08s0007g02260	0.811169	9.47326e-05
VIT_08s0007g02290	-0.635608	0.0272561
VIT_08s0007g02740	1.03721	0.00431602
VIT_08s0007g03150	-0.772868	0.0178372
VIT_08s0007g03250	0.756036	4.70267e-06
VIT_08s0007g03260	0.755867	0.0433155
VIT_08s0007g03370	-0.567641	0.0425135
VIT_08s0007g03420	0.721762	0.00529606
VIT_08s0007g03520	0.732915	0.0342467
VIT_08s0007g03560	-0.749417	0.014562
VIT_08s0007g03690	1.40104	4.64423e-07
VIT_08s0007g03830	-0.750891	7.40879e-12
VIT_08s0007g03960	-0.611541	2.65096e-08
VIT_08s0007g04000	0.939761	0.00426066
VIT_08s0007g04170	-0.559807	5.28601e-09
VIT_08s0007g04180	-1.26683	1.73854e-05
VIT_08s0007g04240	0.776165	1.31178e-05
VIT_08s0007g04550	0.527044	0.024127
VIT_08s0007g04890	-0.865258	0.00629066
VIT_08s0007g05260	0.741532	1.84262e-09
VIT_08s0007g05530	0.674179	0.00738933
VIT_08s0007g05830	0.815401	0.0370704
VIT_08s0007g05980	0.63964	0.00353341
VIT_08s0007g06000	0.912112	0.000261942
VIT_08s0007g06040	1.31196	3.69506e-09
VIT_08s0007g06250	1.18586	0.000426096
VIT_08s0007g06310	0.630772	0.000346362
VIT_08s0007g06420	0.583466	8.46537e-05
VIT_08s0007g06480	0.622354	9.44663e-07
VIT_08s0007g06520	-1.23235	2.1887e-09
VIT_08s0007g06700	0.611322	0.00592575
VIT_08s0007g07120	0.671703	0.0148171
VIT_08s0007g07140	-0.756836	0.0108359
VIT_08s0007g07320	0.603397	0.0194361
VIT_08s0007g07330	-1.32869	5.98654e-18
VIT_08s0007g07370	-0.60094	0.0176896
VIT_08s0007g07690	-0.831514	0.000120234
VIT_08s0007g07730	0.550905	0.0255338
VIT_08s0007g08030	-0.62447	0.0138563
VIT_08s0007g08050	0.632694	0.00276064
VIT_08s0007g08120	0.683753	0.00979014
VIT_08s0007g08170	-0.683566	0.000129257
VIT_08s0007g08190	-0.775358	0.0384483
VIT_08s0007g08300	0.578609	0.0112948
VIT_08s0007g08330	1.12761	1.65579e-05
VIT_08s0007g08750	0.842586	0.0400217
VIT_08s0032g00300	1.17508	0.00176555
VIT_08s0032g00760	0.716098	0.00225127
VIT_08s0032g00800	0.639494	0.00180227
VIT_08s0040g00310	0.557123	0.00488252
VIT_08s0040g00320	0.567059	0.0013262
VIT_08s0040g00380	-0.690572	2.07632e-05
VIT_08s0040g00440	-0.973857	0.000633533
VIT_08s0040g00490	1.32118	2.98153e-05
VIT_08s0040g00890	0.576098	2.80109e-08
VIT_08s0040g01040	0.967723	0.014562
VIT_08s0040g01130	0.8014	0.0442166
VIT_08s0040g01200	-1.66703	9.51164e-13
VIT_08s0040g01270	0.852581	0.00181307
VIT_08s0040g01340	0.955111	2.16536e-05
VIT_08s0040g01370	1.17584	9.70427e-07
VIT_08s0040g01550	-0.831968	0.024642
VIT_08s0040g01720	0.663637	0.0131155
VIT_08s0040g01810	0.539336	0.0113026
VIT_08s0040g01860	1.13077	3.23203e-05
VIT_08s0040g02190	1.69877	4.88738e-13
VIT_08s0040g02210	0.515248	0.0197974
VIT_08s0040g02290	0.527195	0.00488252
VIT_08s0040g02450	-0.521936	0.00257773
VIT_08s0040g02650	0.952531	0.0159793
VIT_08s0040g02700	-0.839605	0.000285907
VIT_08s0040g02730	-0.932968	0.00906911
VIT_08s0040g02840	0.816672	0.0167927
VIT_08s0056g00140	1.01884	5.67916e-05
VIT_08s0056g00200	-0.777194	2.19328e-09
VIT_08s0056g00630	1.34099	0.000288962
VIT_08s0056g00780	0.886449	1.01332e-05
VIT_08s0056g00800	0.990709	0.00285995
VIT_08s0056g01170	-0.5413	7.19e-05
VIT_08s0056g01190	0.86476	0.0083768
VIT_08s0056g01240	-0.595185	0.0454564
VIT_08s0056g01350	0.638876	0.000702053
VIT_08s0056g01500	0.841064	0.04253
VIT_08s0056g01710	0.562235	0.00125113
VIT_08s0058g00120	0.625853	0.0122633
VIT_08s0058g00350	1.09434	0.00145287
VIT_08s0058g00450	0.727954	0.00439765
VIT_08s0058g00470	1.04796	0.00144683
VIT_08s0058g00650	0.698908	0.00187963
VIT_08s0058g01000	-1.20372	6.81317e-09
VIT_08s0058g01090	0.524451	0.0258586
VIT_08s0058g01210	-0.709075	0.000276276
VIT_08s0058g01230	-0.638549	1.86663e-05
VIT_08s0217g00100	-0.938751	5.60216e-05
VIT_09s0002g00320	-1.13407	1.10112e-08
VIT_09s0002g00330	-0.641058	7.53501e-05
VIT_09s0002g00540	0.892344	0.00785448
VIT_09s0002g00570	0.620979	0.00142365
VIT_09s0002g00580	0.873885	3.0301e-07
VIT_09s0002g00650	-1.16645	6.729e-06
VIT_09s0002g00700	1.13261	7.91584e-05
VIT_09s0002g00810	0.540925	0.0118566
VIT_09s0002g01090	-0.560307	0.0196461
VIT_09s0002g01150	0.587512	0.0106638
VIT_09s0002g01370	1.1526	0.00275705
VIT_09s0002g01860	-0.513363	0.00131951
VIT_09s0002g02120	-1.24978	3.61729e-17
VIT_09s0002g02480	-0.811306	2.12965e-07
VIT_09s0002g03140	-1.11623	0.000965374
VIT_09s0002g03290	-0.5295	0.0361652
VIT_09s0002g03340	0.79918	0.000423097
VIT_09s0002g03440	-0.550746	0.000237366
VIT_09s0002g03540	0.533313	0.0232828
VIT_09s0002g03620	0.571218	2.87946e-06
VIT_09s0002g03870	-0.550998	0.0146682
VIT_09s0002g04120	0.581076	0.000234402
VIT_09s0002g04360	0.616179	0.00220214
VIT_09s0002g04470	0.716201	0.00151256
VIT_09s0002g04480	0.756057	2.15546e-05
VIT_09s0002g04780	0.684121	0.0112948
VIT_09s0002g04840	-1.93828	5.84598e-14
VIT_09s0002g04850	2.27535	1.48622e-14
VIT_09s0002g05080	0.622255	0.0148944
VIT_09s0002g05150	0.659651	0.0016873
VIT_09s0002g05750	-0.851263	0.0293639
VIT_09s0002g05940	-0.804456	1.03773e-08
VIT_09s0002g05980	0.706402	0.0483794
VIT_09s0002g06010	-0.904037	0.000141261
VIT_09s0002g06070	0.674354	9.78344e-05
VIT_09s0002g06300	1.11987	0.00390938
VIT_09s0002g06400	-0.54419	0.0191733
VIT_09s0002g06590	-1.19171	0.00026418
VIT_09s0002g06770	0.647811	0.00439785
VIT_09s0002g06810	-0.789856	4.28588e-07
VIT_09s0002g06970	-1.18538	7.18704e-10
VIT_09s0002g07010	0.580617	0.0087593
VIT_09s0002g07640	0.758293	0.0285995
VIT_09s0002g07860	0.934693	2.81752e-05
VIT_09s0002g08680	1.04466	0.00836374
VIT_09s0002g09140	1.62614	6.24328e-07
VIT_09s0018g00310	0.717262	0.00180683
VIT_09s0018g01780	0.570606	3.16525e-05
VIT_09s0018g01940	-0.538204	3.40557e-05
VIT_09s0054g01040	1.03336	0.00347752
VIT_09s0054g01450	-0.538498	0.0327226
VIT_09s0054g01620	0.588276	0.00227976
VIT_09s0070g00480	-0.976083	3.21958e-07
VIT_10s0003g00020	0.713978	0.0169831
VIT_10s0003g00040	0.837702	0.0139001
VIT_10s0003g00090	0.773078	5.00458e-07
VIT_10s0003g00210	-0.659494	0.00934475
VIT_10s0003g00390	1.02305	0.000155846
VIT_10s0003g00620	-0.851372	0.0148944
VIT_10s0003g00990	-0.532271	0.000877164
VIT_10s0003g01000	-0.742188	8.84385e-10
VIT_10s0003g01020	-0.722708	0.0452868
VIT_10s0003g01040	1.20971	0.000259583
VIT_10s0003g01070	-0.914275	5.21496e-06
VIT_10s0003g01120	0.71618	0.0391256
VIT_10s0003g01410	0.938111	0.0204804
VIT_10s0003g01430	0.938345	0.000202606
VIT_10s0003g01460	-0.715073	0.000519787
VIT_10s0003g01580	0.906984	0.0174965
VIT_10s0003g01860	-0.904307	0.00884945
VIT_10s0003g01890	-0.886438	0.0155833
VIT_10s0003g01920	0.502227	0.0372298
VIT_10s0003g01980	0.968638	0.00308987
VIT_10s0003g02120	-1.16959	0.0004648
VIT_10s0003g02540	1.26677	9.41107e-05
VIT_10s0003g03250	-0.985487	9.63751e-05
VIT_10s0003g03690	0.8668	0.025925
VIT_10s0003g03750	0.965001	0.0169739
VIT_10s0003g03830	0.8543	1.7752e-09
VIT_10s0003g04270	-0.603478	0.0132075
VIT_10s0003g04990	0.832941	0.000522623
VIT_10s0003g05210	-0.627745	0.0424701
VIT_10s0003g05450	-0.55258	0.0378828
VIT_10s0003g05480	-0.840908	0.00597583
VIT_10s0042g00820	1.17225	0.00220214
VIT_10s0071g00330	1.74718	6.9504e-07
VIT_10s0071g00380	0.817605	0.0461584
VIT_10s0071g00390	0.989566	0.00722728
VIT_10s0071g00420	1.05267	0.00333825
VIT_10s0071g00430	1.32427	0.000310562
VIT_10s0071g00470	0.783698	0.0395387
VIT_10s0071g00500	1.20629	0.00101265
VIT_10s0071g00510	0.713539	0.0409242
VIT_10s0071g00560	0.745067	0.0482119
VIT_10s0071g01060	-1.10633	8.84354e-10
VIT_10s0092g00240	0.954086	0.000237128
VIT_10s0092g00650	1.06599	0.00484007
VIT_10s0092g00710	0.754651	1.50027e-05
VIT_10s0116g00550	-0.513327	0.00350013
VIT_10s0116g00560	-0.727903	0.0103963
VIT_10s0116g00570	-1.48768	1.59688e-23
VIT_10s0116g00630	1.03233	0.00934346
VIT_10s0116g00680	0.609458	0.0185259
VIT_10s0116g00740	0.992198	0.00884689
VIT_10s0116g00760	-0.795435	1.61963e-09
VIT_10s0116g00820	-0.82798	1.45492e-09
VIT_10s0116g00940	-0.513133	0.00940977
VIT_10s0116g01640	-0.572629	0.00038407
VIT_10s0116g01790	1.02911	0.00317621
VIT_10s0116g01820	-0.698584	0.0334872
VIT_10s0405g00040	-1.25577	6.21192e-06
VIT_10s0597g00010	0.723695	0.00531625
VIT_11s0016g00070	1.62248	6.34526e-08
VIT_11s0016g00280	0.57354	0.000260781
VIT_11s0016g00680	1.49818	1.6626e-05
VIT_11s0016g00690	-1.16005	1.63872e-07
VIT_11s0016g00930	1.81927	7.18704e-10
VIT_11s0016g01480	0.891929	0.0033844
VIT_11s0016g01710	-0.60378	1.29312e-06
VIT_11s0016g02010	0.579079	0.00627056
VIT_11s0016g02110	1.03894	3.46723e-05
VIT_11s0016g02120	-0.52481	1.22936e-05
VIT_11s0016g02380	-2.37909	5.35247e-16
VIT_11s0016g02440	-0.639398	0.0103483
VIT_11s0016g02450	-0.527503	0.025925
VIT_11s0016g02610	0.877857	0.0298911
VIT_11s0016g02700	0.502032	0.0239537
VIT_11s0016g02760	-0.520452	0.00291486
VIT_11s0016g02940	-1.01801	0.000162269
VIT_11s0016g03130	1.19745	1.82565e-07
VIT_11s0016g03170	0.901884	1.47463e-06
VIT_11s0016g03360	0.751963	4.82329e-06
VIT_11s0016g03540	1.10292	9.11654e-12
VIT_11s0016g03630	-0.595827	3.52249e-06
VIT_11s0016g03660	-0.562771	3.02768e-08
VIT_11s0016g03800	-0.668482	0.0177787
VIT_11s0016g03950	0.927245	6.6003e-06
VIT_11s0016g04190	-0.678549	0.000360921
VIT_11s0016g04540	-0.535359	0.000464319
VIT_11s0016g04590	-1.00246	0.00572759
VIT_11s0016g04620	0.847355	0.0445373
VIT_11s0016g04920	-1.22502	2.01139e-08
VIT_11s0016g04970	-0.566725	6.38854e-07
VIT_11s0016g05090	0.544254	0.0372298
VIT_11s0016g05130	0.777598	0.000113478
VIT_11s0016g05190	-0.732897	1.48184e-06
VIT_11s0016g05330	1.09376	3.55947e-05
VIT_11s0016g05380	1.13249	0.00220214
VIT_11s0016g05430	-0.860559	0.000909643
VIT_11s0016g05830	-0.843177	0.00540142
VIT_11s0016g05840	-0.949733	0.00093555
VIT_11s0037g00570	-0.938731	0.00817371
VIT_11s0037g00820	-0.537556	0.0272276
VIT_11s0037g00890	0.969693	0.000572663
VIT_11s0037g00980	1.05534	0.00525999
VIT_11s0052g00240	1.41221	4.40162e-06
VIT_11s0052g00380	0.891139	2.1637e-07
VIT_11s0052g00540	0.5365	0.000123822
VIT_11s0052g00610	0.534503	0.00559269
VIT_11s0052g01230	0.804347	0.00182241
VIT_11s0052g01240	1.05874	0.00567259
VIT_11s0052g01730	-0.818357	0.03999
VIT_11s0065g00150	0.509912	6.47568e-05
VIT_11s0103g00370	-0.785534	0.00919518
VIT_11s0103g00380	-0.865426	0.00451848
VIT_11s0103g00400	0.575706	0.0430416
VIT_11s0103g00550	-0.941237	1.9432e-11
VIT_11s0118g00350	-0.61383	1.86663e-05
VIT_11s0118g00390	-0.541776	0.000215559
VIT_11s0149g00280	-0.777783	0.00679592
VIT_12s0028g00400	-0.685677	0.00508283
VIT_12s0028g00560	1.11468	0.00299809
VIT_12s0028g00670	2.66798	1.16378e-16
VIT_12s0028g00710	0.756013	0.00685275
VIT_12s0028g01030	1.10294	2.99384e-05
VIT_12s0028g01130	0.902075	0.0289236
VIT_12s0028g01160	0.81845	0.00355679
VIT_12s0028g01360	0.995632	0.000182201
VIT_12s0028g01740	1.31931	9.11788e-09
VIT_12s0028g01770	0.902243	0.0215323
VIT_12s0028g02010	0.80673	0.0422611
VIT_12s0028g02640	-0.504369	0.00655823
VIT_12s0028g02650	-0.556163	0.000187991
VIT_12s0028g03200	0.696695	1.77279e-05
VIT_12s0028g03300	0.721686	0.0378828
VIT_12s0028g03480	-0.728096	0.0226645
VIT_12s0028g03560	-0.742343	0.00565064
VIT_12s0028g03640	1.04211	0.000464319
VIT_12s0028g03930	0.909091	0.0274001
VIT_12s0034g01140	-1.36525	1.62432e-13
VIT_12s0034g01270	-0.631421	0.000276276
VIT_12s0034g01870	-0.989478	0.000521319
VIT_12s0034g01900	-1.24112	9.61236e-05
VIT_12s0034g01930	0.968528	0.0120391
VIT_12s0034g01970	-1.01258	0.00884689
VIT_12s0034g02200	0.697214	0.0440851
VIT_12s0034g02240	0.780437	3.45161e-05
VIT_12s0035g00180	-0.705273	0.00157509
VIT_12s0035g00650	0.785444	0.0350128
VIT_12s0035g00880	1.2079	0.000886504
VIT_12s0035g01050	-1.66123	3.07117e-09
VIT_12s0035g01230	-0.917348	0.014525
VIT_12s0035g01240	-0.66967	0.00859053
VIT_12s0035g01330	0.528189	0.00469839
VIT_12s0035g01880	0.965711	0.00920738
VIT_12s0035g02000	1.52356	4.6538e-06
VIT_12s0035g02070	0.527411	0.0173233
VIT_12s0035g02080	0.855642	0.000271233
VIT_12s0055g00370	-0.659187	0.00335669
VIT_12s0055g00440	-0.810965	0.025925
VIT_12s0055g00450	-0.627217	0.00118421
VIT_12s0055g00930	-1.1068	0.00224258
VIT_12s0055g01150	0.773558	0.00150626
VIT_12s0057g00020	0.613968	0.000163782
VIT_12s0057g00060	-1.058	0.000972171
VIT_12s0057g00080	-0.742283	0.04272
VIT_12s0057g00170	-0.794417	0.0270832
VIT_12s0057g00180	-0.670685	0.0114773
VIT_12s0057g00190	-1.32441	2.17503e-06
VIT_12s0057g00570	0.673676	0.00148375
VIT_12s0057g01020	-0.579384	0.0106035
VIT_12s0057g01090	0.501108	0.0115144
VIT_12s0059g00370	-0.865759	0.0380119
VIT_12s0059g00470	0.991267	5.19801e-06
VIT_12s0059g00480	0.847733	4.83274e-07
VIT_12s0059g00490	-0.610115	0.0118832
VIT_12s0059g00500	1.12397	9.43817e-05
VIT_12s0059g00570	-0.782111	4.4619e-06
VIT_12s0059g00770	-1.5031	5.82565e-09
VIT_12s0059g01050	-1.24326	1.8481e-05
VIT_12s0059g01790	0.829808	0.00516536
VIT_12s0059g02140	0.72036	0.0201098
VIT_12s0059g02270	0.841243	0.00129875
VIT_12s0059g02310	0.516364	0.0140828
VIT_12s0059g02350	0.947325	1.80144e-06
VIT_12s0059g02510	-0.850625	0.0173356
VIT_12s0134g00590	0.935482	0.0220319
VIT_12s0142g00240	0.871157	0.0157596
VIT_13s0019g00350	0.504518	0.01274
VIT_13s0019g00830	0.580639	0.0094787
VIT_13s0019g01090	-0.60284	1.22936e-05
VIT_13s0019g01840	0.946879	0.000671702
VIT_13s0019g01890	0.661664	0.0256022
VIT_13s0019g02180	0.756571	9.61236e-05
VIT_13s0019g02280	-0.652068	0.00994294
VIT_13s0019g02430	-0.804942	8.12362e-05
VIT_13s0019g02630	0.732763	0.0417558
VIT_13s0019g02680	1.11834	0.000456211
VIT_13s0019g02730	0.777305	3.9153e-06
VIT_13s0019g03040	0.783383	0.0290916
VIT_13s0019g03350	0.74647	1.76763e-07
VIT_13s0019g04200	1.06676	6.85326e-06
VIT_13s0019g04440	1.35323	5.21804e-05
VIT_13s0019g04480	-0.553005	0.00026418
VIT_13s0019g04550	0.836002	0.00350222
VIT_13s0019g04600	0.933844	0.00522172
VIT_13s0019g04660	0.742923	0.000959881
VIT_13s0019g05090	0.929036	3.49326e-07
VIT_13s0019g05120	0.737929	0.000108035
VIT_13s0019g05170	0.808701	0.00443092
VIT_13s0019g05190	1.02825	1.54036e-05
VIT_13s0047g00340	0.933	0.0216924
VIT_13s0047g00500	0.971275	0.000584928
VIT_13s0047g01230	1.50401	3.18791e-05
VIT_13s0064g00370	0.67099	0.00175802
VIT_13s0064g00440	-0.524545	0.0384568
VIT_13s0064g00460	-0.762706	8.97687e-06
VIT_13s0064g01050	-0.640575	1.21904e-10
VIT_13s0064g01240	0.537002	1.42922e-05
VIT_13s0067g00140	-0.628721	0.00505705
VIT_13s0067g00220	0.793427	0.0106907
VIT_13s0067g00240	1.01973	7.9635e-05
VIT_13s0067g00330	1.19171	7.27256e-10
VIT_13s0067g00660	0.521398	0.0407059
VIT_13s0067g00860	-0.688484	0.000627612
VIT_13s0067g01450	0.609352	0.0301614
VIT_13s0067g01460	1.13896	0.00117017
VIT_13s0067g01660	1.00932	0.000194646
VIT_13s0067g01680	0.695422	0.0165094
VIT_13s0067g01840	-0.521773	0.0033844
VIT_13s0067g01980	0.534943	0.00135493
VIT_13s0067g02050	0.68042	0.0280405
VIT_13s0067g02140	-1.26195	8.05864e-07
VIT_13s0067g02280	1.27251	0.000480375
VIT_13s0067g02300	-1.30053	1.94859e-16
VIT_13s0067g02420	0.711203	0.042857
VIT_13s0067g03390	0.780649	1.43618e-05
VIT_13s0067g03660	-0.737989	6.39729e-06
VIT_13s0067g03820	-0.845278	3.88481e-05
VIT_13s0073g00050	1.23331	3.53071e-05
VIT_13s0074g00010	0.598715	0.000456211
VIT_13s0074g00090	0.759437	3.7392e-05
VIT_13s0074g00230	0.508299	0.00801128
VIT_13s0074g00240	0.790361	0.00208553
VIT_13s0074g00390	-0.71305	0.012547
VIT_13s0074g00610	0.833267	5.8291e-05
VIT_13s0074g00640	-0.747715	0.000287944
VIT_13s0084g00090	0.75809	0.000572427
VIT_13s0106g00440	1.10988	0.00201567
VIT_13s0106g00690	-0.816061	0.0239912
VIT_13s0156g00060	0.827999	1.02883e-17
VIT_13s0156g00110	-0.955326	0.00688272
VIT_13s0156g00150	0.844122	0.0134385
VIT_13s0156g00430	-0.73319	0.0421367
VIT_13s0156g00500	-0.596443	0.0153059
VIT_13s0158g00180	0.568684	0.00049827
VIT_13s0158g00420	0.724191	0.0037707
VIT_14s0006g00520	-0.567638	0.000241581
VIT_14s0006g00920	-0.783285	0.0424463
VIT_14s0006g01420	0.856822	0.00080159
VIT_14s0006g01610	0.88416	0.0111832
VIT_14s0006g01620	-0.818531	0.0459352
VIT_14s0006g02020	-0.50425	3.22625e-05
VIT_14s0006g02320	1.2945	0.000522776
VIT_14s0006g02590	0.517098	0.0344395
VIT_14s0006g02850	0.911815	0.000233658
VIT_14s0006g03180	0.837491	0.0268451
VIT_14s0030g00180	0.87146	0.000175289
VIT_14s0030g00210	0.752688	0.00884689
VIT_14s0030g00340	0.665686	0.0253875
VIT_14s0030g01050	-0.655779	0.0179508
VIT_14s0030g01470	0.788335	4.31493e-06
VIT_14s0030g01740	0.705399	0.00110743
VIT_14s0030g01750	0.99612	0.00890862
VIT_14s0030g02080	1.51042	3.06497e-05
VIT_14s0030g02200	0.619915	0.00219437
VIT_14s0030g02310	0.852253	0.024399
VIT_14s0036g00100	-0.575106	0.0480587
VIT_14s0036g01450	0.7867	0.000447967
VIT_14s0060g00160	-0.875697	0.0148089
VIT_14s0060g00230	-1.32293	1.40914e-07
VIT_14s0060g00310	-1.24036	0.000284675
VIT_14s0060g00440	1.67945	4.96248e-12
VIT_14s0060g00690	0.541712	3.12089e-07
VIT_14s0060g00710	0.520333	0.00271076
VIT_14s0060g01300	-1.08969	0.000917678
VIT_14s0060g01320	-0.734747	0.025089
VIT_14s0060g01360	-0.787544	0.0196715
VIT_14s0060g01450	0.666366	0.0151942
VIT_14s0060g01530	1.01769	0.000129926
VIT_14s0060g01680	0.507134	0.015305
VIT_14s0060g01720	1.02112	1.61115e-05
VIT_14s0060g01730	0.957044	0.000594854
VIT_14s0060g01830	0.90655	0.0276563
VIT_14s0060g01910	0.733756	0.0148951
VIT_14s0060g02170	0.823123	0.0157335
VIT_14s0060g02290	-0.556445	0.000528262
VIT_14s0060g02300	-0.933253	1.13373e-05
VIT_14s0066g00120	-0.893935	0.0143228
VIT_14s0066g00400	0.948458	0.0150498
VIT_14s0066g00550	0.696869	0.000461956
VIT_14s0066g00610	0.574367	0.0167713
VIT_14s0066g00710	0.761041	0.000212086
VIT_14s0066g01060	-1.35602	0.000147689
VIT_14s0066g01610	0.726466	0.00211834
VIT_14s0066g01790	-1.50832	2.36766e-05
VIT_14s0066g01850	-0.85335	0.000146243
VIT_14s0066g01920	0.724423	8.22854e-05
VIT_14s0066g02170	-0.82296	1.82565e-07
VIT_14s0066g02580	0.882376	0.0116306
VIT_14s0066g02590	-1.20232	9.61236e-05
VIT_14s0066g02600	-0.549265	0.0400607
VIT_14s0068g00800	-0.581643	8.42156e-07
VIT_14s0068g00920	-0.832148	8.3763e-05
VIT_14s0068g00930	-0.564759	0.0189273
VIT_14s0068g01120	0.657561	2.40985e-05
VIT_14s0068g01200	0.816554	0.00110743
VIT_14s0068g01210	1.61095	3.14246e-07
VIT_14s0068g01300	0.88712	6.69011e-06
VIT_14s0068g01540	0.804645	0.00513038
VIT_14s0068g01570	1.81976	3.26846e-08
VIT_14s0068g01620	1.75885	8.01205e-11
VIT_14s0068g02070	0.622481	0.00179306
VIT_14s0083g00320	-0.58215	0.00732549
VIT_14s0083g00340	-0.858567	0.000203734
VIT_14s0083g00400	-0.938699	0.00223639
VIT_14s0083g00940	0.920218	0.00151721
VIT_14s0083g01140	-1.12662	5.75664e-05
VIT_14s0083g01160	-0.550408	0.000737388
VIT_14s0108g00520	0.678256	0.00123513
VIT_14s0108g00630	0.649432	0.0018271
VIT_14s0108g00800	-1.26546	0.00074264
VIT_14s0108g00810	-0.649033	0.00109802
VIT_14s0108g00840	0.828423	0.00418655
VIT_14s0108g01130	-0.953299	0.000142621
VIT_14s0108g01180	-0.763363	6.13102e-05
VIT_14s0108g01320	-0.534237	0.00195413
VIT_14s0108g01420	0.589415	0.000160136
VIT_14s0128g00200	0.723644	0.0196715
VIT_14s0128g00340	0.836862	1.34931e-10
VIT_14s0128g00350	1.24421	2.33302e-11
VIT_14s0171g00140	-0.945703	0.000532183
VIT_14s0171g00170	-0.758961	0.00679411
VIT_14s0171g00320	-1.39453	2.64039e-12
VIT_14s0171g00370	0.805588	0.000219922
VIT_14s0171g00400	-0.794143	1.17606e-11
VIT_14s0171g00410	-0.768061	0.000915462
VIT_14s0219g00120	0.555022	0.0267004
VIT_15s0021g00320	0.895972	0.000276276
VIT_15s0021g02270	0.956521	0.000670827
VIT_15s0021g02690	0.766362	6.7878e-05
VIT_15s0021g02790	-0.524974	0.00138371
VIT_15s0024g01540	-1.13907	4.67502e-07
VIT_15s0024g01750	0.795897	0.000746329
VIT_15s0046g00070	-0.851248	0.0320159
VIT_15s0046g00290	0.772177	0.0445373
VIT_15s0046g01360	1.17928	0.000606957
VIT_15s0046g01430	0.910811	9.5867e-07
VIT_15s0046g01540	0.690856	0.00185633
VIT_15s0046g01810	-0.54939	0.00280268
VIT_15s0046g01900	0.659497	0.000697127
VIT_15s0046g01970	-0.816561	0.0175835
VIT_15s0046g02160	0.543039	0.00474981
VIT_15s0046g02300	1.21804	4.99234e-12
VIT_15s0046g02400	-0.527194	0.0331421
VIT_15s0046g02410	-0.715372	0.0153301
VIT_15s0046g02420	-0.569914	0.0154532
VIT_15s0046g03180	-0.670037	1.45234e-09
VIT_15s0046g03190	0.787488	0.0433455
VIT_15s0046g03340	0.520075	0.00139168
VIT_15s0048g00480	0.603197	0.031724
VIT_15s0048g00500	0.668906	1.31157e-08
VIT_15s0048g00510	0.979462	0.0119747
VIT_15s0048g00680	-0.786617	0.0372667
VIT_15s0048g00740	1.389	5.25962e-06
VIT_15s0048g01000	1.05029	4.31727e-06
VIT_15s0048g01010	0.6234	0.0139749
VIT_15s0048g01120	1.08392	0.00451073
VIT_15s0048g01390	0.602813	0.0370289
VIT_15s0048g01420	-1.23228	1.55725e-09
VIT_15s0048g01430	-0.885874	0.0146682
VIT_15s0048g01750	-0.981835	0.000220585
VIT_15s0048g02220	-0.602989	0.0244173
VIT_15s0048g02260	-0.576797	0.0457563
VIT_15s0048g02350	-0.569278	7.47893e-05
VIT_15s0048g02390	-0.53891	0.000276276
VIT_15s0048g02780	0.750788	0.00343665
VIT_16s0013g00650	0.925726	0.00225852
VIT_16s0013g00880	0.830451	1.08517e-08
VIT_16s0022g00060	1.15394	0.00224258
VIT_16s0022g00080	1.37785	3.24092e-08
VIT_16s0022g00940	1.04715	0.00509984
VIT_16s0022g01640	1.13762	2.40401e-05
VIT_16s0022g01650	1.24841	5.84598e-14
VIT_16s0022g01770	-1.24493	4.51259e-13
VIT_16s0022g02150	0.919848	1.30326e-05
VIT_16s0039g00220	0.600631	1.6802e-05
VIT_16s0039g00280	0.604674	0.00439006
VIT_16s0039g00720	-0.62229	0.00487982
VIT_16s0039g00760	1.03981	0.000627593
VIT_16s0039g00880	-0.946192	0.0200117
VIT_16s0039g00920	0.58959	0.0226591
VIT_16s0039g01420	-0.581023	0.0241953
VIT_16s0039g02110	-0.530065	0.023305
VIT_16s0039g02230	-0.822637	0.00107512
VIT_16s0039g02260	0.527708	0.00241238
VIT_16s0039g02550	0.883583	8.42156e-07
VIT_16s0039g02690	-0.893474	0.0312746
VIT_16s0039g02720	0.841575	0.0455799
VIT_16s0039g02750	0.537034	0.0400676
VIT_16s0050g00100	-0.944211	0.00233672
VIT_16s0050g00120	0.556912	0.0288322
VIT_16s0050g00380	-0.692233	0.0094787
VIT_16s0050g00750	0.610112	0.025089
VIT_16s0050g00910	-0.730566	0.00184244
VIT_16s0050g01110	0.858032	0.00891653
VIT_16s0050g01580	0.855873	4.15302e-09
VIT_16s0050g01610	1.23267	6.3631e-05
VIT_16s0050g01620	1.11299	1.27859e-08
VIT_16s0050g01650	0.774684	0.0394815
VIT_16s0050g01830	0.76491	0.0320159
VIT_16s0050g02310	-1.01667	3.72365e-11
VIT_16s0050g02650	1.11217	2.1633e-07
VIT_16s0050g02680	-0.961223	0.000459317
VIT_16s0098g00330	0.739881	0.000110086
VIT_16s0098g00600	0.884798	0.00415996
VIT_16s0098g00790	0.858504	1.1468e-05
VIT_16s0098g00800	0.631359	0.0153301
VIT_16s0098g00890	0.783211	0.0014001
VIT_16s0098g00940	0.589216	0.00101574
VIT_16s0098g01380	0.811819	2.07632e-05
VIT_16s0098g01540	0.641477	0.00151622
VIT_16s0098g01740	1.0886	0.00439379
VIT_16s0100g00010	0.957421	0.0169494
VIT_16s0100g00220	0.571479	0.0166466
VIT_16s0100g00270	0.635378	0.00474951
VIT_16s0100g00290	0.663921	0.0105056
VIT_16s0100g00470	-0.808228	0.0011289
VIT_16s0100g00670	0.81866	0.0487405
VIT_16s0100g00740	0.688277	0.0106683
VIT_16s0100g01100	1.45111	6.7878e-05
VIT_16s0115g00170	0.948273	1.08971e-07
VIT_17s0000g00710	-0.772094	0.00439379
VIT_17s0000g00720	-0.843802	0.00551764
VIT_17s0000g00730	-0.833634	0.0204804
VIT_17s0000g01050	1.12968	1.92033e-08
VIT_17s0000g01070	-0.627601	0.00096022
VIT_17s0000g01460	0.742782	0.000132253
VIT_17s0000g01820	0.658443	0.0201098
VIT_17s0000g02140	0.658119	0.00460147
VIT_17s0000g02150	0.669851	0.000725922
VIT_17s0000g02160	0.843243	3.04816e-09
VIT_17s0000g02430	-1.313	6.01333e-10
VIT_17s0000g02530	0.642447	0.036902
VIT_17s0000g02650	0.950956	0.0166388
VIT_17s0000g02680	0.722202	0.000621781
VIT_17s0000g03200	1.95344	1.13808e-14
VIT_17s0000g03670	1.08423	0.00038407
VIT_17s0000g03990	0.719104	4.6538e-06
VIT_17s0000g04150	0.598515	0.00562368
VIT_17s0000g04750	0.67351	0.00505705
VIT_17s0000g04790	0.557673	0.0281717
VIT_17s0000g05030	-0.505759	0.000127642
VIT_17s0000g05820	1.24431	4.04022e-18
VIT_17s0000g05870	1.05879	3.35548e-05
VIT_17s0000g05880	0.739132	0.00026465
VIT_17s0000g06200	-0.564794	0.000524382
VIT_17s0000g06210	-1.04563	0.000626218
VIT_17s0000g06270	-0.633516	0.000259583
VIT_17s0000g06360	1.51698	1.05321e-17
VIT_17s0000g06370	0.751325	1.18012e-09
VIT_17s0000g06650	-0.60774	0.00053503
VIT_17s0000g06710	0.764621	0.000239884
VIT_17s0000g06790	-1.25073	0.0002866
VIT_17s0000g07020	0.664578	0.0427343
VIT_17s0000g07820	-0.854608	3.7641e-12
VIT_17s0000g07890	0.582708	0.0271593
VIT_17s0000g07950	0.500553	0.0043976
VIT_17s0000g08010	0.661589	0.00016834
VIT_17s0000g08070	0.861875	1.242e-11
VIT_17s0000g08240	0.630446	0.0144349
VIT_17s0000g08290	0.927168	0.000103414
VIT_17s0000g08450	0.887016	0.0297207
VIT_17s0000g08460	1.12709	0.00273611
VIT_17s0000g08590	-0.854939	0.0171235
VIT_17s0000g08990	-0.81973	0.00267488
VIT_17s0000g09000	0.716652	1.29962e-07
VIT_17s0000g09100	0.719522	1.12777e-06
VIT_17s0000g09210	0.568164	0.0291035
VIT_17s0000g09550	1.15462	0.00107341
VIT_17s0000g09650	-0.73047	0.00955223
VIT_17s0000g09790	0.749919	0.00131876
VIT_17s0000g09840	-0.683912	4.07638e-06
VIT_17s0000g10060	-0.956854	3.11981e-11
VIT_17s0000g10090	1.07412	0.00564423
VIT_17s0000g10420	0.784408	0.0256022
VIT_17s0053g00590	0.979748	0.014562
VIT_17s0053g00710	1.28161	0.000611887
VIT_17s0119g00150	1.08649	0.000299306
VIT_17s0119g00280	1.30274	0.000288521
VIT_18s0001g00140	0.574185	0.00416407
VIT_18s0001g00170	0.578445	0.00991848
VIT_18s0001g00210	0.968134	0.0045212
VIT_18s0001g00470	-1.16423	2.20711e-05
VIT_18s0001g00610	0.879207	1.10689e-05
VIT_18s0001g00820	0.728155	0.0185486
VIT_18s0001g00910	-0.577909	0.00794242
VIT_18s0001g00950	-0.670978	0.000135496
VIT_18s0001g00990	-1.21402	7.03965e-07
VIT_18s0001g01060	-1.04363	1.29988e-10
VIT_18s0001g01650	0.821391	0.0159793
VIT_18s0001g01830	0.687655	0.000979805
VIT_18s0001g02120	1.69578	1.10087e-20
VIT_18s0001g02250	-0.709075	0.00964834
VIT_18s0001g02760	0.802844	0.0481233
VIT_18s0001g02840	0.667232	0.0025519
VIT_18s0001g03180	0.98151	0.0146682
VIT_18s0001g03230	0.501433	0.0326913
VIT_18s0001g03270	-1.0184	0.00555719
VIT_18s0001g03710	0.702573	0.00244827
VIT_18s0001g03880	1.31139	1.41558e-05
VIT_18s0001g04470	0.537818	0.0128897
VIT_18s0001g04790	-0.545349	0.0424701
VIT_18s0001g04890	1.13892	0.00241611
VIT_18s0001g05030	-0.671229	0.000147443
VIT_18s0001g05300	-0.929999	0.00034578
VIT_18s0001g05600	-0.615292	0.0315826
VIT_18s0001g05810	-0.689755	2.29185e-07
VIT_18s0001g06080	1.16757	0.000619476
VIT_18s0001g06090	0.845924	0.0447215
VIT_18s0001g06120	1.40791	1.0273e-09
VIT_18s0001g06390	-0.786231	1.10112e-08
VIT_18s0001g06910	0.975372	9.94188e-09
VIT_18s0001g06940	0.877592	0.000850671
VIT_18s0001g06950	1.00939	2.8783e-11
VIT_18s0001g07290	-0.503776	0.0140923
VIT_18s0001g07700	0.676486	1.46354e-07
VIT_18s0001g07930	0.971481	0.0159162
VIT_18s0001g08250	-0.622096	0.00343982
VIT_18s0001g08310	-0.691974	0.000141261
VIT_18s0001g08340	1.27896	1.45492e-09
VIT_18s0001g08430	0.723524	0.00194086
VIT_18s0001g08710	1.65486	3.85871e-08
VIT_18s0001g08810	-0.841658	0.00225791
VIT_18s0001g08920	0.672008	0.00434363
VIT_18s0001g09010	0.714268	0.000213618
VIT_18s0001g09400	-1.19982	2.27988e-14
VIT_18s0001g09670	-0.648409	3.96865e-06
VIT_18s0001g09710	-0.567559	0.0018126
VIT_18s0001g10080	-0.543889	0.0191947
VIT_18s0001g10310	-0.629298	0.00194086
VIT_18s0001g10500	1.36453	0.000151093
VIT_18s0001g10610	1.01257	0.00140721
VIT_18s0001g10620	0.808867	0.0041852
VIT_18s0001g10630	0.976235	0.00522172
VIT_18s0001g10640	0.981824	0.00335669
VIT_18s0001g10830	0.99387	2.33182e-06
VIT_18s0001g11320	0.808778	0.00392922
VIT_18s0001g11610	-1.16618	2.17983e-06
VIT_18s0001g11630	1.21142	1.3021e-06
VIT_18s0001g11710	0.837599	0.00023543
VIT_18s0001g12430	0.719256	0.00145287
VIT_18s0001g12450	1.36581	8.31911e-10
VIT_18s0001g12690	0.651494	0.000850671
VIT_18s0001g12750	-0.689207	1.84722e-06
VIT_18s0001g13040	0.506489	0.0382827
VIT_18s0001g13080	-1.11353	0.000266903
VIT_18s0001g13200	1.35451	3.01142e-09
VIT_18s0001g13230	-0.976895	2.36517e-10
VIT_18s0001g13670	1.01393	0.00668966
VIT_18s0001g13720	0.712047	0.0225798
VIT_18s0001g13930	0.552341	0.000737304
VIT_18s0001g14360	-0.532928	0.00164708
VIT_18s0001g14440	0.735486	0.000399271
VIT_18s0001g14480	0.881847	2.64552e-06
VIT_18s0001g14660	-0.560208	0.00152948
VIT_18s0001g14770	1.57692	3.54468e-09
VIT_18s0001g14780	-0.755008	0.000972967
VIT_18s0001g14800	-1.4568	1.13129e-09
VIT_18s0001g14910	-0.716668	0.0143228
VIT_18s0001g15100	1.1604	0.0018597
VIT_18s0001g15250	-1.15527	0.00137158
VIT_18s0001g15330	0.855788	0.000107141
VIT_18s0001g15460	-0.648401	0.00649213
VIT_18s0001g15550	1.53872	1.71833e-05
VIT_18s0001g15730	1.16781	0.000676282
VIT_18s0041g00330	0.83219	0.00865629
VIT_18s0041g00370	2.23972	4.03267e-24
VIT_18s0041g00390	1.97707	5.9448e-24
VIT_18s0041g00490	0.737323	0.00400292
VIT_18s0041g00580	0.889724	2.7021e-05
VIT_18s0041g00590	0.898417	0.00360108
VIT_18s0041g00600	-1.00775	0.0107412
VIT_18s0041g00630	-1.45805	3.92884e-07
VIT_18s0041g00680	-0.513635	0.00517058
VIT_18s0041g01680	-0.599607	0.00671477
VIT_18s0041g01700	-0.562988	0.010487
VIT_18s0041g01880	0.751045	0.000324802
VIT_18s0041g02240	1.15736	0.00235527
VIT_18s0072g00660	0.954983	0.000121367
VIT_18s0072g00680	1.03301	0.00930483
VIT_18s0072g00770	0.505814	0.000219672
VIT_18s0072g00810	-0.548698	8.65594e-06
VIT_18s0072g00830	-0.602275	0.048704
VIT_18s0072g01110	-0.975276	0.00930483
VIT_18s0075g00340	1.04356	0.000106724
VIT_18s0075g00350	0.926256	0.00322194
VIT_18s0076g00250	1.16609	1.48622e-14
VIT_18s0089g00340	-0.728034	6.16427e-06
VIT_18s0089g00410	0.962313	3.04811e-05
VIT_18s0089g00940	0.65434	0.0274627
VIT_18s0089g01010	-0.763443	0.00859825
VIT_18s0089g01230	1.13357	0.00199948
VIT_18s0089g01330	1.05277	0.00761804
VIT_18s0089g01410	0.975496	0.0152186
VIT_18s0117g00260	0.886635	0.000245977
VIT_18s0117g00270	0.765477	0.0079465
VIT_18s0117g00590	1.43459	5.4767e-05
VIT_18s0122g00120	-0.744811	2.63464e-06
VIT_18s0122g00370	0.898705	0.0109671
VIT_18s0122g00390	0.913623	0.00972389
VIT_18s0122g00450	0.877372	0.0302762
VIT_18s0122g00510	-0.606243	3.73846e-06
VIT_18s0122g00620	0.6244	0.0121504
VIT_19s0014g01210	1.22189	2.10466e-05
VIT_19s0014g01220	0.910807	0.0106638
VIT_19s0014g01370	0.892354	0.00547237
VIT_19s0014g01450	0.687026	0.00414523
VIT_19s0014g02170	0.635703	0.00561711
VIT_19s0014g02190	0.965144	0.000202606
VIT_19s0014g02390	-1.37136	1.85823e-16
VIT_19s0014g02440	-0.595757	0.00630938
VIT_19s0014g02460	-0.763936	0.00439379
VIT_19s0014g02980	-0.580233	5.27967e-06
VIT_19s0014g03190	-0.671584	8.7103e-08
VIT_19s0014g03520	0.6624	0.00101608
VIT_19s0014g04470	0.683881	0.0128241
VIT_19s0014g04630	0.721821	0.0240387
VIT_19s0014g04690	0.959233	6.21192e-06
VIT_19s0014g05090	1.307	1.7421e-05
VIT_19s0015g00010	-0.879709	0.00655652
VIT_19s0015g00020	-1.17453	1.22276e-09
VIT_19s0015g00050	-1.0423	8.97503e-10
VIT_19s0015g00100	0.824976	0.0441848
VIT_19s0015g00320	0.853277	0.00128785
VIT_19s0015g00550	-0.708937	0.00205787
VIT_19s0015g00730	0.518456	0.0272561
VIT_19s0015g01290	0.651503	0.0350987
VIT_19s0015g01300	0.652998	0.0119789
VIT_19s0015g01310	0.841291	0.0106907
VIT_19s0015g01330	0.563573	0.0119659
VIT_19s0015g01340	-0.547346	0.0222535
VIT_19s0015g01390	-0.505034	0.00145922
VIT_19s0015g01430	0.985754	0.000147342
VIT_19s0015g01780	1.0408	0.00352704
VIT_19s0015g02680	0.693291	0.000719635
VIT_19s0015g02730	0.885502	0.000105109
VIT_19s0015g02880	0.561942	0.00195862
VIT_19s0027g00200	0.633543	2.81084e-10
VIT_19s0027g00340	0.747193	0.00820132
VIT_19s0085g00360	-0.935093	1.7752e-09
VIT_19s0085g00370	-0.931394	5.9835e-13
VIT_19s0085g00530	0.708899	0.00896769
VIT_19s0085g00550	-0.665713	0.000424129
VIT_19s0085g00610	0.617729	0.0143302
VIT_19s0085g00740	-0.943639	0.0195238
VIT_19s0085g01170	0.89685	4.811e-06
VIT_19s0090g00060	0.534029	0.0063287
VIT_19s0090g00240	-0.758464	0.000404441
VIT_19s0090g00330	-0.538392	0.00201365
VIT_19s0090g00660	-0.844225	0.00159475
VIT_19s0090g00710	-0.906413	0.00124972
VIT_19s0090g01040	0.654884	0.0176896
VIT_19s0090g01340	1.03969	1.00667e-08
VIT_19s0090g01350	0.593174	0.00370676
VIT_19s0090g01370	1.02135	3.65627e-15
VIT_19s0090g01380	1.13645	0.000220457
VIT_19s0090g01470	-0.829105	1.47379e-05
VIT_19s0090g01480	0.767554	0.00189494
VIT_19s0090g01550	-0.864368	0.00129114
VIT_19s0093g00320	1.24974	0.000859457
VIT_19s0140g00140	0.75417	0.00549538

## Sheet: d. 72_DAA
GENE ID	log2FoldChange	adj_pvalue
VIT_00s0125g00280	0.95906	0.0177545
VIT_00s0179g00090	0.550579	0.0151106
VIT_00s0181g00010	1.62812	1.55219e-06
VIT_00s0181g00210	-0.602215	0.0395205
VIT_00s0181g00220	0.527712	0.0399133
VIT_00s0184g00050	-0.624996	0.0100918
VIT_00s0184g00120	-0.952881	0.0212861
VIT_00s0186g00080	-0.563139	0.0109895
VIT_00s0187g00050	0.939447	0.00352631
VIT_00s0187g00130	1.11039	0.00842094
VIT_00s0187g00270	-0.562868	0.0301533
VIT_00s0187g00360	-0.523698	0.000524683
VIT_00s0199g00040	0.742762	0.0121438
VIT_00s0199g00270	0.801194	0.0212974
VIT_00s0199g00310	0.930308	0.00424854
VIT_00s0203g00140	1.16813	1.71404e-07
VIT_00s0203g00150	1.14934	5.68918e-08
VIT_00s0207g00090	-0.543849	0.000649676
VIT_00s0207g00210	0.777464	0.0102603
VIT_00s0207g00270	0.953227	5.72204e-06
VIT_00s0207g00280	0.560417	0.02656
VIT_00s0218g00040	1.24857	0.0103564
VIT_00s0218g00160	1.75091	0.000878867
VIT_00s0218g00220	0.856394	0.0155817
VIT_00s0220g00180	-2.05071	1.12301e-06
VIT_00s0225g00010	0.589605	0.0156472
VIT_00s0225g00090	-1.04017	1.68231e-06
VIT_00s0227g00130	-0.631751	0.0492534
VIT_00s0233g00010	1.04449	0.0304101
VIT_00s0233g00180	-0.644665	0.0417414
VIT_00s0238g00130	-0.52739	0.00729479
VIT_00s0250g00030	-0.540412	0.0346044
VIT_00s0253g00030	1.34753	0.00189737
VIT_00s0253g00040	-1.21642	0.00378693
VIT_00s0259g00070	-1.2187	2.21887e-05
VIT_00s0259g00100	-0.917223	0.000457084
VIT_00s0259g00120	1.50714	3.35171e-08
VIT_00s0259g00160	-0.840164	0.0434611
VIT_00s0260g00080	0.502931	0.00045685
VIT_00s0264g00040	-0.596657	0.00151342
VIT_00s0265g00090	1.18338	4.58499e-09
VIT_00s0270g00120	1.04223	0.0273975
VIT_00s0274g00090	-1.01754	0.000736908
VIT_00s0286g00130	0.673324	0.0462086
VIT_00s0291g00050	0.805328	0.000644248
VIT_00s0291g00100	0.786629	5.55081e-07
VIT_00s0299g00100	0.737835	5.3772e-06
VIT_00s0301g00050	0.957268	0.00100594
VIT_00s0301g00090	-1.11662	0.0437783
VIT_00s0309g00050	1.2683	0.022285
VIT_00s0313g00030	-0.857176	0.000559588
VIT_00s0317g00110	0.631704	0.0302794
VIT_00s0317g00130	0.568688	0.000107745
VIT_00s0323g00050	0.961301	0.0187035
VIT_00s0323g00060	2.09585	1.71404e-07
VIT_00s0323g00070	1.68461	3.9468e-06
VIT_00s0323g00100	1.2277	0.0026135
VIT_00s0324g00070	1.60771	6.57223e-11
VIT_00s0337g00010	-0.917829	0.000205005
VIT_00s0340g00040	-0.90092	0.0197807
VIT_00s0340g00050	-1.75095	3.54351e-05
VIT_00s0341g00010	0.554666	9.51214e-05
VIT_00s0347g00030	0.763779	0.000149326
VIT_00s0353g00060	1.14762	0.00040408
VIT_00s0357g00020	-0.508697	0.0462225
VIT_00s0357g00100	-0.645227	0.000450215
VIT_00s0370g00020	-0.665364	1.41488e-06
VIT_00s0371g00100	1.0938	0.0133739
VIT_00s0391g00070	-0.851993	0.000220369
VIT_00s0394g00040	1.88533	0.000280659
VIT_00s0404g00040	1.34641	0.000381749
VIT_00s0415g00030	-0.644123	0.000450215
VIT_00s0429g00040	1.55501	0.000145026
VIT_00s0445g00030	0.817848	0.0108705
VIT_00s0454g00010	0.959606	6.86865e-05
VIT_00s0454g00030	1.57227	0.000611711
VIT_00s0463g00020	0.764171	0.02318
VIT_00s0471g00050	1.11584	0.0290983
VIT_00s0475g00050	-0.724377	0.00424854
VIT_00s0480g00040	1.26432	0.00391049
VIT_00s0507g00020	-0.713984	0.0406121
VIT_00s0525g00020	-1.1526	0.00510098
VIT_00s0531g00050	0.517273	0.0140887
VIT_00s0531g00060	1.30636	0.00219997
VIT_00s0541g00020	2.1284	1.09378e-07
VIT_00s0558g00010	0.603386	0.025876
VIT_00s0590g00010	-0.997156	0.0207373
VIT_00s0590g00020	-0.9183	0.00262654
VIT_00s0640g00010	1.71971	0.000516895
VIT_00s0657g00010	0.529743	0.00312291
VIT_00s0662g00010	0.798263	0.000815824
VIT_00s0662g00030	0.633791	0.000117347
VIT_00s0662g00040	0.619836	0.000399828
VIT_00s0732g00010	1.06325	0.00162671
VIT_00s0768g00040	1.33772	0.00119485
VIT_00s0771g00020	-0.517155	0.01177
VIT_00s0772g00010	0.628895	0.0167006
VIT_00s0779g00010	-0.831829	0.00257524
VIT_00s0904g00010	1.55605	1.21191e-12
VIT_00s0929g00020	1.11786	0.00312664
VIT_00s0958g00020	-0.740416	0.00213659
VIT_00s0988g00010	1.20213	0.00487218
VIT_00s1206g00010	1.11901	0.017541
VIT_00s1291g00030	1.43483	3.58958e-05
VIT_00s1306g00020	-0.539096	0.0351443
VIT_00s1328g00020	1.01758	0.0487365
VIT_00s1349g00010	1.09191	0.00460614
VIT_00s1351g00010	-0.598247	0.0011936
VIT_00s1428g00020	-1.43679	0.00670998
VIT_00s1455g00010	1.20573	0.0324009
VIT_00s1466g00010	-1.92723	3.24467e-05
VIT_00s1679g00010	1.14423	0.014798
VIT_00s1847g00010	0.717838	0.0403093
VIT_00s2188g00010	1.10319	0.00673002
VIT_00s2349g00010	0.74702	0.00191894
VIT_00s2466g00010	1.16478	0.00182957
VIT_00s2512g00010	0.780923	0.00136545
VIT_00s2527g00010	0.830481	0.0334901
VIT_00s2547g00010	1.20612	0.00571199
VIT_00s2563g00010	0.575894	0.012259
VIT_00s2579g00010	-0.965204	0.000319242
VIT_00s2607g00010	-1.14759	7.07666e-07
VIT_00s2871g00010	0.546361	0.01443
VIT_01s0010g00020	0.749321	6.14433e-05
VIT_01s0010g00240	1.44195	3.13834e-05
VIT_01s0010g00510	-1.16519	1.19038e-05
VIT_01s0010g00940	0.540433	0.0473746
VIT_01s0010g01080	-1.2642	1.32313e-05
VIT_01s0010g01130	-0.539273	5.70172e-05
VIT_01s0010g01200	-0.782882	0.00222666
VIT_01s0010g01430	0.868629	0.00980745
VIT_01s0010g01680	0.716601	0.00531842
VIT_01s0010g01810	-0.647209	0.00192378
VIT_01s0010g01830	-1.00504	0.00152413
VIT_01s0010g02030	-0.547838	0.00507831
VIT_01s0010g02100	0.943879	0.00155007
VIT_01s0010g02200	-0.732022	0.0429337
VIT_01s0010g02460	-1.37343	8.36757e-07
VIT_01s0010g02910	-1.30833	0.00238514
VIT_01s0010g03300	-0.681574	1.61076e-05
VIT_01s0010g03530	1.38707	0.00885624
VIT_01s0010g03620	0.84704	0.0421953
VIT_01s0010g03680	-0.629445	0.0202673
VIT_01s0010g03880	0.680093	0.00210945
VIT_01s0010g03890	0.730372	0.000996556
VIT_01s0010g03910	1.40587	0.00153986
VIT_01s0010g03990	1.19235	0.00222816
VIT_01s0011g00070	-0.875253	1.57693e-05
VIT_01s0011g00110	0.550507	0.0334901
VIT_01s0011g00120	1.2677	0.00396011
VIT_01s0011g00160	-0.908551	2.0847e-06
VIT_01s0011g00210	-0.503741	0.00964539
VIT_01s0011g00220	0.521826	0.0410682
VIT_01s0011g00570	-0.587987	5.21497e-07
VIT_01s0011g00670	-0.955285	0.0498343
VIT_01s0011g00760	1.03046	0.00172637
VIT_01s0011g00830	1.47377	0.000358142
VIT_01s0011g00930	0.791467	0.0422227
VIT_01s0011g01050	0.532568	0.013979
VIT_01s0011g01100	-1.04877	0.00476885
VIT_01s0011g01140	0.786129	0.0114276
VIT_01s0011g01160	-1.25784	0.0001007
VIT_01s0011g01170	-0.913111	0.0294985
VIT_01s0011g01410	1.23959	0.0262649
VIT_01s0011g01540	-0.581233	0.00143718
VIT_01s0011g01560	1.28609	0.0204472
VIT_01s0011g01630	-0.603959	0.0153976
VIT_01s0011g01730	0.612672	0.000166742
VIT_01s0011g01790	1.95766	7.17136e-06
VIT_01s0011g01920	-1.75619	7.87129e-05
VIT_01s0011g01930	-0.539849	0.0049014
VIT_01s0011g01990	-0.820837	0.00141182
VIT_01s0011g02080	0.621622	0.000849664
VIT_01s0011g02200	0.619967	0.00809877
VIT_01s0011g02250	1.14027	0.0278722
VIT_01s0011g02330	0.733538	0.00845439
VIT_01s0011g02470	1.11822	0.0197807
VIT_01s0011g02520	1.37603	0.00195966
VIT_01s0011g02530	0.926746	0.00012306
VIT_01s0011g02710	0.915181	0.0107403
VIT_01s0011g03110	0.781503	0.00219219
VIT_01s0011g03480	1.05607	2.23257e-06
VIT_01s0011g03510	-0.623103	0.000695662
VIT_01s0011g03540	1.44061	3.19384e-05
VIT_01s0011g03670	-2.114	4.93147e-07
VIT_01s0011g03980	0.922042	0.00407937
VIT_01s0011g04010	1.84521	0.000348749
VIT_01s0011g04040	-0.984126	0.039781
VIT_01s0011g04210	0.807477	0.000170984
VIT_01s0011g04240	0.867522	5.40776e-05
VIT_01s0011g04250	0.783819	0.000533687
VIT_01s0011g04290	0.941149	0.0110026
VIT_01s0011g04300	0.949435	0.0216172
VIT_01s0011g04310	0.628087	0.00162791
VIT_01s0011g04320	-0.531808	0.0131381
VIT_01s0011g04340	0.675272	0.0153976
VIT_01s0011g04380	-1.10439	0.0410682
VIT_01s0011g04540	0.95279	0.0437076
VIT_01s0011g04550	1.15098	0.00628695
VIT_01s0011g04610	0.542875	0.00188215
VIT_01s0011g04620	0.590728	0.0373543
VIT_01s0011g04650	1.06371	0.00116803
VIT_01s0011g04850	-0.53898	0.00437968
VIT_01s0011g04920	-0.564209	0.0274455
VIT_01s0011g04980	1.10367	0.0165149
VIT_01s0011g05000	0.613705	0.00341618
VIT_01s0011g05110	1.05382	1.90628e-08
VIT_01s0011g05180	0.67453	0.00112528
VIT_01s0011g05260	0.502397	0.00681751
VIT_01s0011g05340	-0.523404	0.00829186
VIT_01s0011g05470	0.91303	0.0252635
VIT_01s0011g05580	0.965322	0.0429043
VIT_01s0011g05610	0.543702	0.0198545
VIT_01s0011g05650	1.29477	4.27447e-07
VIT_01s0011g05670	2.00127	8.93728e-07
VIT_01s0011g05680	0.768638	0.0186729
VIT_01s0011g05960	0.595684	0.00577401
VIT_01s0011g06140	1.11328	0.0485921
VIT_01s0011g06190	-0.607173	0.0311878
VIT_01s0011g06270	-0.655755	8.89781e-05
VIT_01s0011g06290	-1.17762	0.000731084
VIT_01s0011g06300	0.897135	2.43704e-10
VIT_01s0011g06460	0.650858	0.0204463
VIT_01s0026g00080	1.24464	0.0055073
VIT_01s0026g00150	0.521475	0.0316916
VIT_01s0026g00220	0.66336	0.0358743
VIT_01s0026g00280	0.846363	0.00090132
VIT_01s0026g00290	1.21331	3.82948e-11
VIT_01s0026g00520	1.02342	0.0191276
VIT_01s0026g00740	-0.774474	0.00345769
VIT_01s0026g00810	-0.768179	0.0227012
VIT_01s0026g00900	1.59151	0.00214324
VIT_01s0026g00910	1.9295	9.83512e-05
VIT_01s0026g01030	1.09358	6.16566e-05
VIT_01s0026g01140	-0.686608	0.0273525
VIT_01s0026g01190	0.822454	0.00131781
VIT_01s0026g01400	-0.551523	0.000227978
VIT_01s0026g01450	0.653879	0.00315594
VIT_01s0026g01460	-1.69374	4.816e-22
VIT_01s0026g01480	-0.661325	5.98809e-08
VIT_01s0026g01510	0.609615	0.0039053
VIT_01s0026g01570	1.11106	0.000976535
VIT_01s0026g01590	0.535184	6.51983e-06
VIT_01s0026g01650	-0.521314	6.91955e-05
VIT_01s0026g01690	1.23173	0.0243729
VIT_01s0026g01770	0.653981	1.69867e-08
VIT_01s0026g02100	0.657262	0.00437968
VIT_01s0026g02210	-0.967703	8.26154e-05
VIT_01s0026g02420	0.791762	0.00357461
VIT_01s0026g02480	0.57967	0.0447591
VIT_01s0026g02530	-0.586132	0.0233002
VIT_01s0026g02710	1.56947	8.01499e-09
VIT_01s0127g00230	-0.805871	0.000297794
VIT_01s0127g00260	-0.969913	3.47546e-11
VIT_01s0127g00470	1.17368	0.0347993
VIT_01s0127g00530	1.15114	0.0383162
VIT_01s0127g00540	0.870048	0.00637765
VIT_01s0127g00560	0.934159	0.0222209
VIT_01s0127g00700	1.06021	0.0108652
VIT_01s0127g00710	0.74777	0.00161619
VIT_01s0127g00720	-0.798194	0.00309989
VIT_01s0137g00070	-1.54494	0.00378102
VIT_01s0137g00080	0.822345	0.0128368
VIT_01s0137g00230	0.50287	0.0432782
VIT_01s0137g00370	-0.682091	0.0110868
VIT_01s0137g00410	2.3622	1.45876e-08
VIT_01s0137g00520	-0.929259	0.00753147
VIT_01s0137g00730	0.912291	0.0484469
VIT_01s0137g00740	-0.808468	0.0190445
VIT_01s0137g00790	2.10049	7.31362e-13
VIT_01s0137g00820	1.06919	0.028612
VIT_01s0146g00260	-0.991998	0.0186379
VIT_01s0146g00330	0.65737	0.000155694
VIT_01s0146g00410	1.09606	3.1292e-08
VIT_01s0146g00420	0.88364	0.0303439
VIT_01s0146g00440	-1.15211	0.0109502
VIT_01s0150g00040	-0.694824	0.0011596
VIT_01s0150g00140	-0.911053	0.000727559
VIT_01s0150g00160	-0.817746	0.000114725
VIT_01s0150g00210	-1.38399	1.29364e-08
VIT_01s0150g00320	0.630898	0.00290514
VIT_01s0150g00330	0.88159	0.0178939
VIT_01s0150g00380	-1.11979	0.0274455
VIT_01s0150g00400	-0.535496	0.00117996
VIT_01s0150g00460	-1.7926	0.000131336
VIT_01s0150g00510	1.02122	8.53082e-09
VIT_01s0182g00130	0.796083	0.0452611
VIT_01s0244g00170	1.01868	8.69704e-05
VIT_02s0012g00140	-0.823803	0.012475
VIT_02s0012g00170	-0.642684	0.000565952
VIT_02s0012g00280	-0.530411	0.0398484
VIT_02s0012g00530	0.669229	0.0268551
VIT_02s0012g00580	-0.752654	0.000185019
VIT_02s0012g00610	-0.645223	0.00886148
VIT_02s0012g00840	-0.812886	0.0374939
VIT_02s0012g01120	0.984017	0.00402934
VIT_02s0012g01130	0.543849	0.0139861
VIT_02s0012g01160	1.61095	0.000620352
VIT_02s0012g01220	0.64295	0.0121438
VIT_02s0012g01240	0.828192	0.0011346
VIT_02s0012g01270	1.43064	5.60533e-06
VIT_02s0012g01280	0.519059	0.0050454
VIT_02s0012g01380	1.4854	2.82285e-22
VIT_02s0012g01680	-0.790873	0.000795745
VIT_02s0012g01930	0.514671	0.00159592
VIT_02s0012g02810	0.706573	0.00761088
VIT_02s0025g00200	0.513293	0.0452512
VIT_02s0025g00230	0.919221	3.85195e-06
VIT_02s0025g00240	0.721467	0.040774
VIT_02s0025g00260	2.31491	1.41288e-07
VIT_02s0025g00270	-0.571027	0.00915543
VIT_02s0025g00330	0.794187	0.0188802
VIT_02s0025g00430	1.5257	8.72464e-05
VIT_02s0025g00500	-0.881321	0.00054767
VIT_02s0025g00650	1.56145	2.96817e-05
VIT_02s0025g00680	-1.09647	0.00809877
VIT_02s0025g00700	1.21386	1.01723e-08
VIT_02s0025g00780	-1.5962	1.30715e-05
VIT_02s0025g00970	0.997286	0.0334931
VIT_02s0025g01020	0.70665	0.0309499
VIT_02s0025g01050	0.950084	1.3807e-11
VIT_02s0025g01070	-1.2494	4.1684e-06
VIT_02s0025g01090	2.14828	3.50036e-10
VIT_02s0025g01100	1.28893	0.00570489
VIT_02s0025g01250	-0.595765	0.0108498
VIT_02s0025g01260	1.40883	0.00297498
VIT_02s0025g01280	1.23738	0.0213376
VIT_02s0025g01320	0.753723	3.14966e-05
VIT_02s0025g01380	1.1271	0.00390843
VIT_02s0025g01400	-0.634963	0.00648949
VIT_02s0025g01420	-0.637499	0.0171622
VIT_02s0025g01690	0.789094	0.000358142
VIT_02s0025g01940	1.11037	0.0427877
VIT_02s0025g01950	1.35653	0.0039352
VIT_02s0025g02080	1.29096	0.00487218
VIT_02s0025g02250	0.827177	6.96037e-05
VIT_02s0025g02410	-0.864117	0.000717891
VIT_02s0025g02500	1.85662	5.47029e-15
VIT_02s0025g02560	1.39407	5.58359e-10
VIT_02s0025g02790	-0.549995	1.47014e-06
VIT_02s0025g02900	-0.593647	0.00449797
VIT_02s0025g02960	1.16654	0.0373196
VIT_02s0025g02990	-0.73487	0.00126879
VIT_02s0025g03010	0.826711	0.0129742
VIT_02s0025g03030	1.07051	0.0475964
VIT_02s0025g03140	1.5086	0.00247627
VIT_02s0025g03310	0.918206	0.0108837
VIT_02s0025g03330	1.35113	0.000727559
VIT_02s0025g03500	1.0553	0.000242972
VIT_02s0025g03540	-1.37975	0.00316596
VIT_02s0025g03590	1.23362	0.000582557
VIT_02s0025g03630	0.620445	2.92444e-05
VIT_02s0025g03760	-0.901759	0.00835767
VIT_02s0025g03950	-0.625082	0.0411009
VIT_02s0025g04060	-1.3565	0.000211459
VIT_02s0025g04110	0.97462	0.0424089
VIT_02s0025g04160	-0.733486	0.000709844
VIT_02s0025g04170	0.862966	0.0259151
VIT_02s0025g04200	1.33132	1.18301e-05
VIT_02s0025g04210	1.87955	5.67226e-20
VIT_02s0025g04280	1.12327	0.0245138
VIT_02s0025g04300	0.867873	0.0437443
VIT_02s0025g04310	1.26576	0.000731823
VIT_02s0025g04320	1.14806	0.00893584
VIT_02s0025g04340	1.01551	0.0154883
VIT_02s0025g04390	1.0396	0.017616
VIT_02s0025g04610	-0.820826	7.03785e-07
VIT_02s0025g04660	0.856863	0.000220156
VIT_02s0025g04710	0.712872	0.0136847
VIT_02s0025g04730	1.52504	1.20376e-06
VIT_02s0025g04880	0.582694	0.00143985
VIT_02s0025g04890	1.30041	0.00239296
VIT_02s0033g00240	-0.619714	0.0111667
VIT_02s0033g00320	-0.731115	0.00973161
VIT_02s0033g00800	0.967104	0.0310415
VIT_02s0033g00930	-0.624679	0.0270378
VIT_02s0087g00170	-0.58774	0.026519
VIT_02s0087g00240	-0.536323	0.0375115
VIT_02s0087g00330	-1.09147	0.022364
VIT_02s0087g00340	-0.841378	0.0108173
VIT_02s0087g00400	-0.829733	0.027073
VIT_02s0087g00790	-0.661125	0.00203946
VIT_02s0087g00840	0.687998	0.0436794
VIT_02s0087g00930	2.03273	1.37162e-07
VIT_02s0087g01020	1.04724	1.06328e-08
VIT_02s0109g00080	0.870441	0.000846739
VIT_02s0109g00230	0.699928	0.000579542
VIT_02s0154g00090	0.859765	0.00797293
VIT_02s0154g00260	1.12027	0.0303959
VIT_02s0154g00300	-1.63906	0.000171896
VIT_02s0154g00480	-1.29877	0.0101182
VIT_02s0154g00520	0.969529	0.013165
VIT_02s0234g00100	-0.888519	2.0847e-06
VIT_02s0234g00130	0.878075	0.00698898
VIT_02s0236g00130	0.675013	0.00210815
VIT_03s0017g01410	0.898951	0.000230689
VIT_03s0017g01720	1.1052	0.0415158
VIT_03s0017g01810	0.508282	0.0221452
VIT_03s0038g00360	0.643539	0.00767819
VIT_03s0038g00430	-1.43383	1.91418e-07
VIT_03s0038g00440	0.78075	0.00671848
VIT_03s0038g00490	1.3508	0.000795064
VIT_03s0038g00500	1.48281	0.00518884
VIT_03s0038g00590	-0.662226	0.00115995
VIT_03s0038g00760	0.676455	0.00560314
VIT_03s0038g00790	-0.705029	0.000205005
VIT_03s0038g01510	1.85924	5.97119e-19
VIT_03s0038g02000	-0.639805	0.000256486
VIT_03s0038g02110	1.32137	0.00741059
VIT_03s0038g02140	-2.07913	1.01526e-05
VIT_03s0038g02190	-0.997465	2.66234e-09
VIT_03s0038g02300	-0.550155	0.000706385
VIT_03s0038g02430	-0.694624	0.0014264
VIT_03s0038g02450	1.0659	0.0198159
VIT_03s0038g02510	0.754501	0.00838424
VIT_03s0038g02610	-0.962165	0.0360157
VIT_03s0038g02680	0.794756	0.0417666
VIT_03s0038g02810	0.730451	1.11574e-05
VIT_03s0038g02840	0.885169	0.00744184
VIT_03s0038g02880	2.12063	3.41869e-08
VIT_03s0038g03430	-1.04645	0.000755257
VIT_03s0038g03850	0.837716	0.0107488
VIT_03s0038g03860	-1.50624	0.000282442
VIT_03s0038g03900	-0.873711	0.000509185
VIT_03s0038g03910	-0.645437	0.00634636
VIT_03s0038g03920	-1.42107	1.3523e-05
VIT_03s0038g03940	-1.10469	1.26864e-05
VIT_03s0038g03950	-1.1076	0.0487118
VIT_03s0038g03980	-1.07165	0.0294348
VIT_03s0038g03990	-0.540583	0.00638293
VIT_03s0038g04160	0.860804	0.041357
VIT_03s0038g04250	-0.559559	2.58715e-05
VIT_03s0038g04370	-0.575544	0.0482264
VIT_03s0038g04390	1.09851	0.00845439
VIT_03s0038g04450	1.12568	1.30622e-14
VIT_03s0038g04470	0.827183	7.79766e-08
VIT_03s0038g04480	0.660164	0.00228492
VIT_03s0038g04550	1.54979	0.000149393
VIT_03s0038g04570	-0.804186	0.0358743
VIT_03s0038g04580	1.06254	0.0172565
VIT_03s0038g04590	0.789601	0.0263018
VIT_03s0038g04670	-0.533454	0.0176062
VIT_03s0038g04680	-0.606408	0.0051824
VIT_03s0038g04700	-0.653521	0.0112376
VIT_03s0063g00010	-1.29546	0.00163212
VIT_03s0063g00050	-0.625912	0.0367342
VIT_03s0063g00100	-0.562657	0.0144823
VIT_03s0063g00360	-0.500732	0.000820064
VIT_03s0063g00370	-0.654214	0.0174069
VIT_03s0063g00400	-1.07743	0.000114778
VIT_03s0063g00460	1.09402	0.0426673
VIT_03s0063g00640	-1.0089	0.00670515
VIT_03s0063g00810	-0.812494	0.00746175
VIT_03s0063g00820	-0.80759	0.000511148
VIT_03s0063g01030	-0.771586	0.00108969
VIT_03s0063g01060	-0.63534	0.00391049
VIT_03s0063g01460	-0.761401	0.00963672
VIT_03s0063g01480	1.28142	0.00274053
VIT_03s0063g01900	-0.510796	0.0223061
VIT_03s0063g01980	-0.886828	8.71389e-05
VIT_03s0063g02020	0.625362	0.0426516
VIT_03s0063g02090	1.18031	0.0201949
VIT_03s0063g02470	-0.961861	0.038803
VIT_03s0063g02490	0.568063	0.0268857
VIT_03s0063g02530	0.899879	3.58177e-05
VIT_03s0063g02630	-0.612522	0.0193627
VIT_03s0088g00060	1.1203	0.000204274
VIT_03s0088g00140	1.079	0.00019483
VIT_03s0088g00160	1.61096	0.00126869
VIT_03s0088g00250	0.99048	0.00348343
VIT_03s0088g00260	-1.01309	0.00174249
VIT_03s0088g00290	1.3956	0.000343576
VIT_03s0088g00380	-0.752174	0.00823271
VIT_03s0088g00950	-0.525221	0.038803
VIT_03s0091g00240	-0.988936	0.00173702
VIT_03s0091g00260	0.586286	0.000464532
VIT_03s0091g00420	-1.39263	0.00995662
VIT_03s0091g00450	1.40133	0.00220816
VIT_03s0091g00520	-1.00171	8.61618e-05
VIT_03s0091g00640	0.514602	0.00100382
VIT_03s0091g00670	1.41468	0.000667616
VIT_03s0091g00690	1.04776	0.0146141
VIT_03s0091g00750	1.45261	0.00769263
VIT_03s0091g00870	0.80715	4.88771e-06
VIT_03s0091g01090	-1.41002	0.00660594
VIT_03s0091g01240	-1.08508	0.000553063
VIT_03s0097g00590	-0.738494	7.16026e-05
VIT_03s0132g00070	1.08573	0.0241926
VIT_03s0180g00010	-0.707862	0.000511302
VIT_03s0180g00110	0.661268	0.0158909
VIT_03s0180g00200	1.3457	9.15743e-06
VIT_03s0180g00280	1.09956	6.77645e-05
VIT_03s0180g00320	0.923234	0.000132671
VIT_04s0008g00180	-1.23155	5.79277e-10
VIT_04s0008g00250	1.24505	0.0267823
VIT_04s0008g00440	1.0445	0.0496001
VIT_04s0008g00480	-0.632523	0.0298
VIT_04s0008g00490	-0.507348	6.7583e-06
VIT_04s0008g00510	-0.793468	0.000921068
VIT_04s0008g00520	-0.723802	0.00163956
VIT_04s0008g00700	-1.01474	0.00142347
VIT_04s0008g00790	-0.62091	0.0262547
VIT_04s0008g00840	-0.571273	0.00135265
VIT_04s0008g01020	-0.581595	0.00487218
VIT_04s0008g01040	1.00723	0.000229541
VIT_04s0008g01050	-0.864753	0.00274774
VIT_04s0008g01220	-1.46816	2.09468e-05
VIT_04s0008g01270	-0.685377	0.00300066
VIT_04s0008g01490	-1.16253	4.3004e-05
VIT_04s0008g01500	-2.10616	8.90851e-06
VIT_04s0008g01510	-2.38947	5.03271e-15
VIT_04s0008g01520	-2.30938	1.34552e-13
VIT_04s0008g01530	-2.49053	1.00657e-09
VIT_04s0008g01550	-1.82333	0.000207855
VIT_04s0008g01570	-1.84959	8.72118e-05
VIT_04s0008g01580	-2.40213	5.40327e-16
VIT_04s0008g01590	-1.28185	0.00292239
VIT_04s0008g01610	1.43374	0.000242891
VIT_04s0008g01670	-0.612725	0.022285
VIT_04s0008g01750	-0.582024	9.48294e-05
VIT_04s0008g01860	-2.3402	4.46448e-08
VIT_04s0008g01880	0.869729	0.0302794
VIT_04s0008g01900	1.08703	0.00467904
VIT_04s0008g02030	0.739688	2.10628e-05
VIT_04s0008g02250	-0.621464	0.00907416
VIT_04s0008g02270	0.755679	0.0138907
VIT_04s0008g02500	-0.584601	0.0393003
VIT_04s0008g02510	1.01687	0.00915543
VIT_04s0008g02560	0.60923	0.0068627
VIT_04s0008g02760	1.16603	0.0258209
VIT_04s0008g02800	-1.98239	6.09346e-07
VIT_04s0008g02830	0.935569	0.00448086
VIT_04s0008g02840	1.37012	0.000148584
VIT_04s0008g02900	0.738957	0.000999915
VIT_04s0008g02920	0.519591	0.0430198
VIT_04s0008g03190	0.876841	0.0318143
VIT_04s0008g03330	-0.630247	0.023722
VIT_04s0008g03680	0.726094	0.000242891
VIT_04s0008g04210	-0.883945	0.000152397
VIT_04s0008g04350	-0.539993	0.0367479
VIT_04s0008g04760	-0.598147	0.000501443
VIT_04s0008g04920	0.871947	0.0427877
VIT_04s0008g05100	-0.712885	0.00964718
VIT_04s0008g05110	-1.25784	0.0119017
VIT_04s0008g05190	0.701079	0.000789121
VIT_04s0008g05220	-0.736048	0.0106439
VIT_04s0008g05240	0.788076	5.24856e-07
VIT_04s0008g05380	1.18193	1.51335e-06
VIT_04s0008g05410	1.66373	1.3221e-05
VIT_04s0008g05760	1.2063	0.00288506
VIT_04s0008g05820	-0.506269	0.00510098
VIT_04s0008g06050	0.77607	0.000135648
VIT_04s0008g06150	1.532	0.00388975
VIT_04s0008g06300	0.705248	0.0100489
VIT_04s0008g06380	-1.04811	0.00670334
VIT_04s0008g06390	-1.1744	0.000335432
VIT_04s0008g06400	-1.23907	8.88997e-07
VIT_04s0008g06590	-0.88209	0.045569
VIT_04s0008g06640	-0.828926	0.000302325
VIT_04s0008g06650	1.06887	0.00440198
VIT_04s0008g06780	0.559277	0.0157592
VIT_04s0008g06890	0.604835	0.000201949
VIT_04s0008g07020	0.980554	0.00733778
VIT_04s0008g07040	1.39466	0.0110917
VIT_04s0023g00130	0.753872	0.00597002
VIT_04s0023g00300	-0.703687	0.0106998
VIT_04s0023g00320	1.18552	0.00465512
VIT_04s0023g00410	0.85835	0.000297979
VIT_04s0023g00530	1.59427	0.00289329
VIT_04s0023g00840	-0.520512	0.00507831
VIT_04s0023g00930	0.596189	3.53593e-05
VIT_04s0023g01020	1.16684	0.0236054
VIT_04s0023g01100	1.04289	0.0250645
VIT_04s0023g01110	1.01501	2.02864e-06
VIT_04s0023g01150	0.826157	0.00607569
VIT_04s0023g01330	1.51974	0.000452661
VIT_04s0023g01360	0.580871	0.00555655
VIT_04s0023g01660	1.00647	9.13962e-05
VIT_04s0023g01670	1.085	0.00315481
VIT_04s0023g01750	-0.648152	1.22029e-05
VIT_04s0023g01900	-0.88711	3.84818e-05
VIT_04s0023g01970	-0.56359	0.0250645
VIT_04s0023g02110	-0.63356	0.0309682
VIT_04s0023g02130	-0.890363	0.0115514
VIT_04s0023g02200	1.42803	0.00577401
VIT_04s0023g02480	1.01402	0.00595547
VIT_04s0023g02590	-0.656013	0.0051824
VIT_04s0023g02650	1.24323	0.00163492
VIT_04s0023g02810	0.755345	0.0244042
VIT_04s0023g02880	0.933937	0.00101181
VIT_04s0023g02900	1.19496	0.000127849
VIT_04s0023g03010	0.578242	0.0272233
VIT_04s0023g03030	1.09273	0.000162683
VIT_04s0023g03180	1.09519	0.00145886
VIT_04s0023g03220	-0.946605	0.000736908
VIT_04s0023g03230	0.886407	0.000549056
VIT_04s0023g03510	0.574611	0.0366313
VIT_04s0023g03530	1.3679	0.00557903
VIT_04s0023g03540	2.11701	1.31395e-14
VIT_04s0023g03550	2.26849	2.93088e-14
VIT_04s0023g03570	-0.726917	0.0249396
VIT_04s0023g03600	-1.15999	0.00137949
VIT_04s0023g03880	1.05037	3.25574e-19
VIT_04s0023g03910	1.00234	0.00744184
VIT_04s0043g00340	-0.560744	0.0242741
VIT_04s0043g00690	1.96474	0.000148721
VIT_04s0044g00030	-0.909545	1.74004e-05
VIT_04s0044g00040	0.648856	0.0159776
VIT_04s0044g00130	1.08263	1.83989e-07
VIT_04s0044g00210	1.3773	0.000878867
VIT_04s0044g00250	1.42022	2.01971e-06
VIT_04s0044g00310	2.28694	5.30838e-13
VIT_04s0044g00530	0.841569	0.016581
VIT_04s0044g00710	-0.801066	1.45428e-05
VIT_04s0044g00760	1.3055	0.0164346
VIT_04s0044g01090	-0.50383	0.0248586
VIT_04s0044g01110	-0.725243	3.85195e-06
VIT_04s0044g01120	-0.926859	2.51146e-06
VIT_04s0044g01130	-0.767631	2.07613e-05
VIT_04s0044g01230	1.09448	0.000454093
VIT_04s0044g01280	-0.864555	0.00571199
VIT_04s0044g01310	1.22632	0.000114383
VIT_04s0044g01410	0.932615	0.0300458
VIT_04s0044g01430	0.650523	0.0375384
VIT_04s0044g01560	0.647771	0.00656702
VIT_04s0044g01620	0.758282	6.86339e-07
VIT_04s0044g01700	0.506058	0.00752395
VIT_04s0044g01740	0.777264	0.0449889
VIT_04s0044g01870	1.1711	0.021178
VIT_04s0069g00860	0.805595	0.0214976
VIT_04s0069g00920	1.25288	2.11896e-05
VIT_04s0069g01000	0.759477	0.0128073
VIT_04s0079g00690	-0.604763	0.0397559
VIT_04s0079g00810	-0.781032	0.0122013
VIT_04s0210g00060	-0.543702	0.00457077
VIT_04s0210g00110	1.3593	0.000135268
VIT_04s0210g00140	1.03505	0.0115427
VIT_05s0020g00440	-1.23945	0.00472841
VIT_05s0020g00560	-0.561378	0.0129898
VIT_05s0020g00670	-0.643997	0.000154915
VIT_05s0020g00890	0.956044	0.0117395
VIT_05s0020g00930	1.03822	0.00514619
VIT_05s0020g01080	-1.15458	0.00010936
VIT_05s0020g01170	0.515569	0.00340921
VIT_05s0020g01310	2.90247	6.3134e-17
VIT_05s0020g01400	0.711602	0.00929323
VIT_05s0020g01430	-0.63867	0.000664486
VIT_05s0020g01490	-1.21488	1.21191e-12
VIT_05s0020g01830	1.32559	0.00101181
VIT_05s0020g01910	1.02299	0.000167771
VIT_05s0020g02270	0.718586	0.00309989
VIT_05s0020g02280	1.24008	0.0266971
VIT_05s0020g02310	1.89381	7.92775e-09
VIT_05s0020g02330	-0.928117	0.0473866
VIT_05s0020g02500	-1.99416	1.40274e-10
VIT_05s0020g02650	-0.963659	0.00124301
VIT_05s0020g02720	1.11643	0.00500672
VIT_05s0020g02770	0.620581	0.000460267
VIT_05s0020g02820	-0.596321	0.0102703
VIT_05s0020g02850	-0.7728	0.000221232
VIT_05s0020g02890	-1.3454	0.00729479
VIT_05s0020g03140	1.38824	3.25574e-19
VIT_05s0020g03170	-1.18028	0.000214537
VIT_05s0020g03180	1.05888	0.0110249
VIT_05s0020g03470	0.595674	1.90617e-07
VIT_05s0020g03480	-0.899058	0.00292239
VIT_05s0020g03530	0.955225	0.0152096
VIT_05s0020g03670	0.516846	0.00458553
VIT_05s0020g03860	0.904007	7.42435e-05
VIT_05s0020g03870	0.718314	0.00159592
VIT_05s0020g03970	1.32731	0.0162598
VIT_05s0020g03980	0.55311	0.0404107
VIT_05s0020g04000	1.18065	0.000122852
VIT_05s0020g04010	0.847756	0.0223061
VIT_05s0020g04070	-0.526158	0.044782
VIT_05s0020g04080	-0.564785	0.0313866
VIT_05s0020g04160	-0.570781	4.91125e-06
VIT_05s0020g04190	1.07057	0.0194742
VIT_05s0020g04210	1.34517	0.00012304
VIT_05s0020g04380	1.27355	3.53388e-05
VIT_05s0020g04390	1.10715	0.0275523
VIT_05s0020g04600	0.833511	0.0265528
VIT_05s0020g04610	1.2141	0.000316584
VIT_05s0029g00010	-0.571502	0.000227973
VIT_05s0029g00140	1.02728	8.31332e-06
VIT_05s0029g00310	-0.731178	6.40166e-09
VIT_05s0029g00330	-0.940808	3.76304e-09
VIT_05s0029g00370	1.17219	0.00206172
VIT_05s0029g00420	-0.780712	7.87129e-05
VIT_05s0029g00500	0.690715	0.0281036
VIT_05s0029g01130	-0.848058	0.0464528
VIT_05s0049g00210	-0.645434	0.000311031
VIT_05s0049g00330	-1.24641	0.0264374
VIT_05s0049g00410	0.791557	0.00185269
VIT_05s0049g00420	1.03569	0.0066123
VIT_05s0049g00660	-1.29514	0.00106083
VIT_05s0049g00750	0.795863	0.0223909
VIT_05s0049g00770	1.13392	0.00256393
VIT_05s0049g00780	1.04747	0.0108837
VIT_05s0049g00800	1.59909	1.12259e-05
VIT_05s0049g00840	1.29807	0.000568581
VIT_05s0049g01320	2.05248	1.05943e-05
VIT_05s0049g01350	-1.00184	0.0179451
VIT_05s0049g01780	1.07229	0.00212317
VIT_05s0049g01790	0.516037	3.25545e-05
VIT_05s0049g01950	0.825775	0.00314108
VIT_05s0049g01980	-0.545411	0.00861998
VIT_05s0051g00340	-0.615339	0.000565952
VIT_05s0051g00590	1.14349	1.14023e-05
VIT_05s0051g00660	0.66995	0.0468228
VIT_05s0051g00690	1.22647	0.0199584
VIT_05s0051g00720	0.684162	2.94937e-05
VIT_05s0062g00240	-1.94597	3.46267e-06
VIT_05s0062g00480	-2.63846	2.66234e-09
VIT_05s0062g00610	-2.27974	5.37101e-07
VIT_05s0062g00740	0.909615	0.00373348
VIT_05s0062g00780	0.921841	0.00772336
VIT_05s0062g00810	1.23835	0.00279643
VIT_05s0062g01190	-0.899806	0.000113168
VIT_05s0062g01320	-0.568997	0.0172365
VIT_05s0077g00510	0.593065	0.0496441
VIT_05s0077g00540	-1.2416	0.0268882
VIT_05s0077g00620	-0.504501	0.000110773
VIT_05s0077g00800	-0.835032	0.00593845
VIT_05s0077g00810	-0.981021	2.98453e-06
VIT_05s0077g00900	1.56318	0.00166778
VIT_05s0077g01010	0.759899	0.0221452
VIT_05s0077g01070	0.506449	0.000323803
VIT_05s0077g01280	3.02606	9.76549e-11
VIT_05s0077g01770	-0.532409	0.00274053
VIT_05s0077g01790	-0.643728	0.000319841
VIT_05s0077g01860	1.1417	0.00312664
VIT_05s0077g01910	1.72961	0.00110839
VIT_05s0077g01920	1.15636	0.00621219
VIT_05s0077g01970	1.19703	0.00451349
VIT_05s0077g02020	0.850238	0.03273
VIT_05s0077g02080	0.676652	1.59448e-06
VIT_05s0077g02140	0.502609	0.00242148
VIT_05s0077g02200	-0.8127	0.0174741
VIT_05s0094g00020	0.622446	0.000465895
VIT_05s0094g00330	0.859995	0.00289713
VIT_05s0094g00340	0.915484	0.000736437
VIT_05s0094g00420	0.729167	0.0106707
VIT_05s0094g00450	-0.543857	0.0349759
VIT_05s0094g00480	-0.820313	0.00481702
VIT_05s0094g00500	0.50758	0.0212861
VIT_05s0094g00820	0.567054	0.0281878
VIT_05s0094g00860	-0.543623	0.00174844
VIT_05s0094g00950	1.16326	2.97435e-09
VIT_05s0094g01000	0.586634	0.027584
VIT_05s0094g01190	1.27014	0.0158486
VIT_05s0094g01530	0.681764	0.0210038
VIT_05s0102g00120	-0.78682	0.00103755
VIT_05s0102g00380	-0.66298	0.0207346
VIT_05s0102g00590	-0.611201	0.00621627
VIT_05s0102g00730	0.544667	0.00161588
VIT_05s0102g01190	-0.985647	7.56859e-08
VIT_05s0124g00030	-0.51582	0.00731459
VIT_05s0124g00040	-0.507801	0.0179249
VIT_05s0124g00080	-1.68285	5.97776e-07
VIT_05s0124g00280	-0.980292	0.000201949
VIT_05s0124g00610	1.47494	0.00670694
VIT_05s0136g00260	-1.25816	2.23739e-05
VIT_06s0004g00070	1.39374	0.0111538
VIT_06s0004g00100	-0.536255	0.001516
VIT_06s0004g00130	-1.05608	0.0289883
VIT_06s0004g00190	0.632393	7.87129e-05
VIT_06s0004g00480	-0.584802	0.00134628
VIT_06s0004g00490	-0.985295	0.0397559
VIT_06s0004g00600	-0.527886	0.00289105
VIT_06s0004g00680	-0.583081	0.0289883
VIT_06s0004g00800	0.788125	0.000926131
VIT_06s0004g00880	0.953008	3.41941e-05
VIT_06s0004g00910	-0.828561	0.0352039
VIT_06s0004g00940	0.593133	0.00377185
VIT_06s0004g00960	-1.19416	0.0113231
VIT_06s0004g01130	0.785927	9.32417e-08
VIT_06s0004g01370	-0.781714	0.00772336
VIT_06s0004g01380	0.582273	0.0474021
VIT_06s0004g01560	-0.920198	0.0110917
VIT_06s0004g01610	0.584439	0.039937
VIT_06s0004g01650	1.39315	3.55481e-13
VIT_06s0004g01720	0.596508	0.0308451
VIT_06s0004g01880	-0.618985	0.0011346
VIT_06s0004g02060	-1.31229	0.00770842
VIT_06s0004g02070	-0.515971	0.0406121
VIT_06s0004g02100	-1.11893	9.15743e-06
VIT_06s0004g02200	0.887776	0.0157832
VIT_06s0004g02520	1.0337	0.00309777
VIT_06s0004g02550	1.24383	0.0262649
VIT_06s0004g02560	1.77738	0.000500453
VIT_06s0004g02570	2.26549	7.91499e-06
VIT_06s0004g02800	-0.771681	0.0169351
VIT_06s0004g02830	0.989367	0.00701253
VIT_06s0004g03090	-0.838359	0.0292636
VIT_06s0004g03160	-0.752198	1.09886e-05
VIT_06s0004g03240	0.61489	3.29456e-06
VIT_06s0004g03300	-0.525493	0.0195041
VIT_06s0004g03390	-0.715832	0.00118557
VIT_06s0004g03550	-0.724242	2.51146e-06
VIT_06s0004g03660	0.509294	0.0336533
VIT_06s0004g03810	0.666835	0.000906145
VIT_06s0004g03890	-0.832496	0.000593784
VIT_06s0004g03910	0.636919	0.00136828
VIT_06s0004g03920	-0.510048	0.047341
VIT_06s0004g04010	1.39813	0.00770842
VIT_06s0004g04030	-0.98579	0.0452082
VIT_06s0004g04080	0.968041	0.00296729
VIT_06s0004g04110	1.1675	2.28774e-06
VIT_06s0004g04170	0.997782	0.00274317
VIT_06s0004g04180	1.32973	0.00542587
VIT_06s0004g04390	-0.603008	0.00152662
VIT_06s0004g04420	1.17812	0.0123178
VIT_06s0004g04440	-1.10279	2.60604e-10
VIT_06s0004g04560	-0.689478	0.0464351
VIT_06s0004g04620	1.2758	4.25384e-07
VIT_06s0004g04960	0.802586	0.00992326
VIT_06s0004g05090	0.542948	0.0176939
VIT_06s0004g05120	-0.755076	0.00817771
VIT_06s0004g05150	-0.765016	3.68929e-06
VIT_06s0004g05170	1.02886	0.0183855
VIT_06s0004g05180	0.835921	0.00375025
VIT_06s0004g05330	1.56456	2.66234e-09
VIT_06s0004g05400	1.04273	0.00075306
VIT_06s0004g05460	0.509352	0.0259217
VIT_06s0004g05570	-0.89477	0.0186957
VIT_06s0004g05650	1.20989	5.17034e-07
VIT_06s0004g05680	0.771155	3.35878e-05
VIT_06s0004g05910	-1.16567	0.000243804
VIT_06s0004g06070	-0.562218	0.0426516
VIT_06s0004g06130	-0.648926	0.000465779
VIT_06s0004g06220	0.601912	0.0241897
VIT_06s0004g06370	-0.856513	0.0186738
VIT_06s0004g06420	-0.899239	0.0115006
VIT_06s0004g06630	-1.08681	0.00036154
VIT_06s0004g06700	-0.541845	0.00539373
VIT_06s0004g06710	0.565605	0.00317364
VIT_06s0004g06820	-1.61404	1.14851e-05
VIT_06s0004g06830	1.81203	5.17649e-10
VIT_06s0004g06840	1.45562	0.000582607
VIT_06s0004g06850	0.877516	0.00279643
VIT_06s0004g06870	-0.533253	0.0071654
VIT_06s0004g06880	-0.78646	2.65544e-07
VIT_06s0004g06920	0.693778	0.000161812
VIT_06s0004g06940	1.45583	8.34135e-05
VIT_06s0004g07500	0.527963	0.0315978
VIT_06s0004g07560	0.953798	0.00194589
VIT_06s0004g07920	1.06146	2.42028e-09
VIT_06s0004g07950	1.21151	0.000310764
VIT_06s0004g08080	1.15534	0.000102752
VIT_06s0004g08100	0.650162	0.00696423
VIT_06s0004g08150	-0.647729	0.0300566
VIT_06s0004g08180	-0.514597	0.00104228
VIT_06s0004g08190	0.908558	0.000288106
VIT_06s0004g08330	0.60497	0.0361936
VIT_06s0004g08360	0.692076	0.0316916
VIT_06s0004g08380	0.659186	0.00540517
VIT_06s0009g00240	-0.716439	0.0149512
VIT_06s0009g00580	0.744671	0.00932158
VIT_06s0009g00690	-0.71172	0.010402
VIT_06s0009g01110	0.939755	0.0234972
VIT_06s0009g01570	0.515795	0.00457077
VIT_06s0009g01670	0.795865	0.0264562
VIT_06s0009g01940	0.673437	0.00248606
VIT_06s0009g02110	-0.972693	0.022285
VIT_06s0009g02490	-0.666217	0.0117519
VIT_06s0009g02500	-0.514456	0.0295458
VIT_06s0009g02550	-0.55498	0.0197807
VIT_06s0009g03360	-0.815688	0.0129836
VIT_06s0009g03420	-1.63091	6.09385e-05
VIT_06s0009g03630	0.737276	0.00972101
VIT_06s0009g03640	0.605044	0.0403249
VIT_06s0009g03740	0.816578	1.91418e-07
VIT_06s0061g00040	-0.721297	0.0278722
VIT_06s0061g00240	1.44008	0.00154407
VIT_06s0061g00280	0.741198	0.0415158
VIT_06s0061g00440	0.670772	0.00230803
VIT_06s0061g00450	0.574674	0.00714335
VIT_06s0061g00550	1.32856	5.24856e-07
VIT_06s0061g00760	-0.9663	0.033028
VIT_06s0061g01020	-0.575338	0.0250645
VIT_06s0061g01110	-0.975881	5.3772e-06
VIT_06s0061g01120	-0.712723	1.09448e-06
VIT_06s0061g01250	1.09763	6.78479e-05
VIT_06s0061g01290	-0.647239	0.0447375
VIT_06s0061g01590	-0.502023	0.00421512
VIT_06s0080g00420	0.89458	0.0290983
VIT_06s0080g00680	1.16492	4.09057e-06
VIT_06s0080g00750	0.693444	0.0174408
VIT_06s0080g00790	0.86469	0.01251
VIT_06s0080g00810	-0.975606	0.00671207
VIT_06s0080g00910	1.13755	0.0428239
VIT_06s0080g00920	1.16261	0.00157037
VIT_06s0080g00930	0.637685	0.00983836
VIT_06s0080g00980	0.63759	0.00176082
VIT_06s0080g01090	1.20808	0.00811498
VIT_06s0080g01110	0.571254	0.0127666
VIT_07s0005g00120	-0.829694	6.67867e-05
VIT_07s0005g00150	-0.573297	0.0125283
VIT_07s0005g00170	0.886892	0.000157824
VIT_07s0005g00240	-0.632618	2.59335e-05
VIT_07s0005g00270	-0.785665	0.000956125
VIT_07s0005g00290	1.15301	2.66234e-09
VIT_07s0005g00340	0.588436	0.000223378
VIT_07s0005g00390	1.49416	1.06283e-07
VIT_07s0005g00450	0.605844	0.0158566
VIT_07s0005g00510	1.19086	0.000123681
VIT_07s0005g00690	0.554476	4.11415e-05
VIT_07s0005g00730	-0.796582	0.00392344
VIT_07s0005g00830	1.96696	0.00014434
VIT_07s0005g00880	-0.560234	0.000509808
VIT_07s0005g00890	-1.23535	0.0108652
VIT_07s0005g01290	-1.19319	0.0105545
VIT_07s0005g01320	1.64948	0.000905135
VIT_07s0005g01360	1.69876	0.00060781
VIT_07s0005g01700	1.59071	3.6918e-05
VIT_07s0005g01710	0.706355	0.00635418
VIT_07s0005g01830	0.893739	0.0457165
VIT_07s0005g01950	1.58762	3.54351e-05
VIT_07s0005g01970	-1.29891	0.00592176
VIT_07s0005g01980	-1.61906	0.000574635
VIT_07s0005g02000	-0.514235	0.00365416
VIT_07s0005g02060	-1.54934	0.00331026
VIT_07s0005g02120	0.777547	0.00745427
VIT_07s0005g02220	1.17159	0.0143392
VIT_07s0005g02420	0.856756	0.0186706
VIT_07s0005g02450	0.787593	0.019225
VIT_07s0005g02480	1.25474	0.0046123
VIT_07s0005g02600	-1.21066	0.00090673
VIT_07s0005g02730	1.1246	1.29258e-05
VIT_07s0005g02740	1.0122	0.00106854
VIT_07s0005g02810	-0.537187	0.00166778
VIT_07s0005g02950	-1.42702	1.91477e-12
VIT_07s0005g03050	-0.575127	0.00785515
VIT_07s0005g03110	-0.777855	0.00980617
VIT_07s0005g03140	3.01833	2.57077e-16
VIT_07s0005g03310	-0.748231	0.00444812
VIT_07s0005g03370	1.19337	0.0133831
VIT_07s0005g03570	-0.681483	0.0229271
VIT_07s0005g03780	-0.87274	0.000727559
VIT_07s0005g03790	-0.564734	0.00145886
VIT_07s0005g03810	0.892125	0.00356644
VIT_07s0005g03940	-1.05139	0.0294348
VIT_07s0005g04390	0.809712	0.0368369
VIT_07s0005g04430	-0.573007	0.017579
VIT_07s0005g04480	-0.656288	0.00698898
VIT_07s0005g04920	0.79899	0.0122393
VIT_07s0005g05520	2.37453	1.61887e-07
VIT_07s0005g05590	-1.42464	0.00115894
VIT_07s0005g05610	0.999689	1.62451e-05
VIT_07s0005g05660	0.653893	0.0123573
VIT_07s0005g05860	-0.545461	0.00312642
VIT_07s0005g05960	1.68601	0.00106491
VIT_07s0005g06290	-0.642145	2.84383e-06
VIT_07s0005g06640	-0.598024	0.000310504
VIT_07s0031g00160	-0.557716	0.00433433
VIT_07s0031g00450	0.847241	0.000450215
VIT_07s0031g00490	-1.09309	0.000113507
VIT_07s0031g00530	1.34762	0.000895507
VIT_07s0031g00540	-0.942699	0.0170985
VIT_07s0031g00620	0.756322	0.000940028
VIT_07s0031g00660	-1.07111	5.21061e-07
VIT_07s0031g00700	-0.909941	6.76855e-06
VIT_07s0031g00800	0.623157	0.012273
VIT_07s0031g01160	-1.20143	0.0319219
VIT_07s0031g01520	-1.14728	0.0439748
VIT_07s0031g01530	0.69192	3.52196e-05
VIT_07s0031g01570	1.90026	0.00012304
VIT_07s0031g01640	0.682037	0.0311753
VIT_07s0031g01660	0.615458	0.0302515
VIT_07s0031g01850	0.533194	0.0122537
VIT_07s0031g01860	-0.54563	0.00240464
VIT_07s0031g02200	0.897371	0.0185144
VIT_07s0031g02210	0.866051	0.0307412
VIT_07s0031g02340	-1.13879	0.025332
VIT_07s0031g02390	1.01348	0.000874833
VIT_07s0031g02740	-1.16648	0.00746175
VIT_07s0031g02850	-0.63052	0.0221452
VIT_07s0031g02910	0.821153	0.0308945
VIT_07s0031g03090	-0.565833	0.00303479
VIT_07s0031g03220	-1.0651	0.025267
VIT_07s0095g00710	-0.690583	0.0142996
VIT_07s0095g00740	-0.614555	0.000620373
VIT_07s0104g00160	-0.510262	0.00501079
VIT_07s0104g00180	-1.08337	0.040922
VIT_07s0104g00210	0.870099	0.0316958
VIT_07s0104g00350	0.716298	0.0236521
VIT_07s0104g00370	-0.557093	0.0129265
VIT_07s0104g00420	1.32486	5.40776e-05
VIT_07s0104g00540	-0.700598	0.00373949
VIT_07s0104g00640	-1.96663	1.06914e-13
VIT_07s0104g00800	-1.17775	3.99852e-05
VIT_07s0104g01080	-0.555818	9.93662e-07
VIT_07s0104g01230	1.29982	0.012017
VIT_07s0104g01250	0.933299	0.00542587
VIT_07s0104g01480	0.552051	0.00116686
VIT_07s0104g01720	1.43438	0.00681844
VIT_07s0129g00020	-0.543709	0.0143326
VIT_07s0129g00090	0.571851	0.0050454
VIT_07s0129g00290	0.654554	0.00493528
VIT_07s0129g00360	-1.49107	0.00195966
VIT_07s0129g00510	1.08774	0.00909614
VIT_07s0129g00520	1.42675	3.51877e-06
VIT_07s0129g00920	-0.788943	0.0193105
VIT_07s0129g00930	-1.22225	0.000227978
VIT_07s0129g01090	0.863703	0.0339261
VIT_07s0130g00400	0.500448	0.00237673
VIT_07s0141g00270	1.62274	3.64565e-05
VIT_07s0141g00290	0.918455	1.31395e-14
VIT_07s0141g00520	-0.593564	3.75957e-09
VIT_07s0141g00540	0.877158	2.20204e-05
VIT_07s0141g00570	0.802673	0.00936767
VIT_07s0141g00730	-0.80836	7.37849e-06
VIT_07s0141g00770	-0.670516	0.000116904
VIT_07s0141g01030	1.00957	0.000114725
VIT_07s0151g00090	0.856656	2.01742e-06
VIT_07s0151g00200	1.12392	3.43342e-06
VIT_07s0151g00290	-0.803101	0.011092
VIT_07s0151g00310	1.9832	1.71643e-15
VIT_07s0151g00340	2.02351	8.66345e-05
VIT_07s0151g00410	2.34265	2.02864e-06
VIT_07s0151g00520	0.606507	0.00279638
VIT_07s0151g00640	1.04335	0.00834789
VIT_07s0151g00800	0.908611	3.85195e-06
VIT_07s0151g00840	1.09105	0.0301923
VIT_07s0151g00850	0.875433	0.00726121
VIT_07s0185g00130	0.828325	0.021962
VIT_07s0191g00060	-0.572599	0.00243304
VIT_07s0191g00250	1.05863	3.08022e-05
VIT_07s0197g00250	-0.646673	0.00136983
VIT_07s0255g00130	-1.10781	0.00386538
VIT_07s0255g00160	-0.776846	0.0496001
VIT_08s0007g00120	1.18979	2.06564e-14
VIT_08s0007g00140	0.845915	6.48007e-07
VIT_08s0007g00150	1.07473	0.0296931
VIT_08s0007g00200	-0.55012	0.0136294
VIT_08s0007g00310	1.6162	0.00176111
VIT_08s0007g00470	-0.514222	0.0270599
VIT_08s0007g00570	1.27554	0.00156242
VIT_08s0007g00710	0.795422	0.0360157
VIT_08s0007g00770	-0.582284	0.0115142
VIT_08s0007g00810	1.53313	0.00388392
VIT_08s0007g00820	1.15209	0.0119848
VIT_08s0007g00840	0.65591	0.0115142
VIT_08s0007g00970	-0.602161	0.044268
VIT_08s0007g01040	1.61978	4.20461e-07
VIT_08s0007g01290	-0.712432	0.00552371
VIT_08s0007g01350	0.501796	0.0191398
VIT_08s0007g01360	0.776402	3.46475e-06
VIT_08s0007g01370	0.544445	0.0369803
VIT_08s0007g01400	1.87657	0.000102233
VIT_08s0007g01410	1.19525	0.032223
VIT_08s0007g01470	-0.667835	0.00656971
VIT_08s0007g01510	0.972787	7.19682e-08
VIT_08s0007g01530	0.667899	0.0383626
VIT_08s0007g01570	0.792687	0.0116166
VIT_08s0007g01590	0.877333	0.000193214
VIT_08s0007g01650	-0.846261	0.00384092
VIT_08s0007g01680	-0.926111	0.00166362
VIT_08s0007g02040	-0.56054	0.0165359
VIT_08s0007g02220	0.685318	0.0110794
VIT_08s0007g02260	1.09424	1.25862e-05
VIT_08s0007g02370	1.08301	0.00016547
VIT_08s0007g02740	1.00984	0.0272544
VIT_08s0007g02790	-0.564493	0.0223061
VIT_08s0007g02840	0.644184	0.0261655
VIT_08s0007g02860	0.774048	0.00632168
VIT_08s0007g02950	0.971157	0.0209621
VIT_08s0007g03040	0.632902	0.0240908
VIT_08s0007g03110	0.514701	0.0018
VIT_08s0007g03150	-0.872812	0.0118237
VIT_08s0007g03250	0.942903	1.97196e-05
VIT_08s0007g03260	1.78583	2.38646e-06
VIT_08s0007g03340	0.691361	6.7583e-06
VIT_08s0007g03420	1.38993	0.00160401
VIT_08s0007g03490	-0.5179	0.00106013
VIT_08s0007g03560	-0.650549	0.0184915
VIT_08s0007g03570	-1.04781	0.000201087
VIT_08s0007g03690	1.43993	2.04354e-08
VIT_08s0007g03830	-0.574135	0.00279229
VIT_08s0007g03920	0.552866	0.0235002
VIT_08s0007g03960	-0.570586	0.000653462
VIT_08s0007g04000	1.15107	0.000604316
VIT_08s0007g04170	-0.687078	1.47141e-05
VIT_08s0007g04180	-1.16291	0.00280927
VIT_08s0007g04240	1.17804	0.0017588
VIT_08s0007g04250	0.960991	0.0236374
VIT_08s0007g04260	0.93989	0.0251504
VIT_08s0007g04380	-0.911724	0.000109066
VIT_08s0007g04390	-0.853198	0.00268282
VIT_08s0007g04690	-0.513916	0.00516359
VIT_08s0007g04890	-0.832754	0.0124386
VIT_08s0007g04970	-0.976436	0.00698898
VIT_08s0007g05040	0.658651	0.019393
VIT_08s0007g05070	0.53248	0.00022987
VIT_08s0007g05140	0.67342	0.0206492
VIT_08s0007g05210	0.540176	0.00321075
VIT_08s0007g05260	0.850375	0.000658578
VIT_08s0007g05350	0.5906	0.0362622
VIT_08s0007g05490	-0.684817	0.0020164
VIT_08s0007g05570	0.780242	0.00138235
VIT_08s0007g05720	0.633587	8.71389e-05
VIT_08s0007g05750	-0.593595	0.00186292
VIT_08s0007g05800	0.788718	0.0140465
VIT_08s0007g05980	0.697354	0.00368927
VIT_08s0007g06000	0.825077	0.0141314
VIT_08s0007g06040	1.94751	1.36363e-07
VIT_08s0007g06160	1.17108	0.00185032
VIT_08s0007g06250	1.13707	0.0230326
VIT_08s0007g06280	-0.520513	0.0375097
VIT_08s0007g06390	-0.56162	0.00323017
VIT_08s0007g06420	0.923098	0.0498343
VIT_08s0007g06430	0.845806	0.0118089
VIT_08s0007g06440	0.926959	0.0198237
VIT_08s0007g06480	0.505995	0.0116681
VIT_08s0007g06510	-0.663688	0.00424103
VIT_08s0007g06520	-1.43966	0.000171332
VIT_08s0007g06680	-1.00009	0.000299952
VIT_08s0007g07140	-1.28185	0.00131674
VIT_08s0007g07290	0.559785	0.000986255
VIT_08s0007g07320	0.641108	5.89671e-06
VIT_08s0007g07330	-1.43172	0.000211459
VIT_08s0007g07440	-0.717107	0.00643287
VIT_08s0007g07540	0.686264	0.0248092
VIT_08s0007g07550	1.03517	0.0193627
VIT_08s0007g07620	0.746585	0.00100718
VIT_08s0007g07670	0.6533	0.00915801
VIT_08s0007g07870	0.877611	0.00638001
VIT_08s0007g07890	-0.757003	0.0415158
VIT_08s0007g08020	-2.52046	1.26538e-12
VIT_08s0007g08050	0.955437	0.00287042
VIT_08s0007g08170	-0.553531	0.00209087
VIT_08s0007g08240	1.12576	0.0294594
VIT_08s0007g08280	0.674372	0.0129803
VIT_08s0007g08300	0.560996	0.0257921
VIT_08s0007g08330	1.47551	1.8628e-08
VIT_08s0007g08580	0.931986	0.000163975
VIT_08s0007g08590	0.566749	0.00141182
VIT_08s0007g08600	0.709916	0.0102892
VIT_08s0007g08860	0.51814	0.000962466
VIT_08s0007g08970	-0.616374	0.0200231
VIT_08s0032g00300	1.27746	0.021877
VIT_08s0032g00760	1.08754	2.06064e-06
VIT_08s0032g00800	0.580085	0.00167482
VIT_08s0032g00840	-0.544525	0.000917294
VIT_08s0032g00910	-0.751003	7.52866e-05
VIT_08s0032g00960	-0.671079	0.0122537
VIT_08s0032g01150	1.06391	0.00433433
VIT_08s0040g00060	-1.05486	0.0228226
VIT_08s0040g00200	0.685882	0.000857239
VIT_08s0040g00230	-0.802552	0.00057196
VIT_08s0040g00260	1.10779	0.0460185
VIT_08s0040g00310	0.741216	0.00607569
VIT_08s0040g00320	0.679781	4.49823e-06
VIT_08s0040g00380	-1.05719	5.88413e-11
VIT_08s0040g00440	-1.32907	0.000789121
VIT_08s0040g00480	1.37171	2.31451e-06
VIT_08s0040g00490	1.13641	0.0467452
VIT_08s0040g00890	0.85346	1.17162e-10
VIT_08s0040g01200	-1.11005	0.0105917
VIT_08s0040g01270	0.922142	0.000727559
VIT_08s0040g01290	0.669966	0.0270378
VIT_08s0040g01370	2.14091	2.58002e-09
VIT_08s0040g01520	1.49262	7.3404e-05
VIT_08s0040g01580	0.740108	0.0303131
VIT_08s0040g01720	0.740132	0.00967839
VIT_08s0040g01810	0.742508	0.000203874
VIT_08s0040g01860	1.70856	6.35433e-07
VIT_08s0040g02190	2.35311	8.44508e-14
VIT_08s0040g02210	1.10083	0.00553395
VIT_08s0040g02290	0.594089	0.00174844
VIT_08s0040g02400	-0.994348	5.12578e-06
VIT_08s0040g02450	-0.797208	2.58067e-05
VIT_08s0040g02700	-1.36584	1.09622e-05
VIT_08s0040g02820	0.794656	0.00744184
VIT_08s0040g02830	-0.506684	0.00444893
VIT_08s0040g02840	1.15716	0.0162317
VIT_08s0040g03230	0.823846	0.0353046
VIT_08s0040g03330	-0.844779	0.00235094
VIT_08s0056g00080	-0.827955	1.10711e-06
VIT_08s0056g00180	0.803486	0.00659855
VIT_08s0056g00200	-0.919708	3.25545e-05
VIT_08s0056g00290	1.30673	9.27079e-05
VIT_08s0056g00630	2.76152	1.20324e-08
VIT_08s0056g01150	-0.550239	0.00585133
VIT_08s0056g01170	-0.623326	0.00577046
VIT_08s0056g01190	0.990537	0.0420166
VIT_08s0056g01240	-0.855672	0.00023453
VIT_08s0056g01350	1.06175	0.0198545
VIT_08s0056g01500	1.49683	7.68806e-05
VIT_08s0056g01570	-0.674024	3.703e-05
VIT_08s0056g01710	0.929238	1.88873e-06
VIT_08s0058g00140	-0.819813	0.000304787
VIT_08s0058g00450	1.43005	2.35217e-06
VIT_08s0058g00470	1.87189	3.49778e-06
VIT_08s0058g00620	-0.876484	0.00101181
VIT_08s0058g00650	1.14817	0.00894089
VIT_08s0058g00670	0.771797	0.0324497
VIT_08s0058g00680	0.652754	0.00570176
VIT_08s0058g01000	-1.25909	2.20552e-05
VIT_08s0058g01090	0.915844	0.0111203
VIT_08s0058g01210	-1.01669	0.0102703
VIT_08s0058g01230	-0.652176	0.000259725
VIT_08s0058g01430	0.521567	0.0258954
VIT_08s0105g00260	0.696232	0.00230575
VIT_08s0105g00300	0.576088	0.00964718
VIT_08s0105g00390	-0.615494	0.000438633
VIT_08s0217g00040	-0.729141	9.02231e-06
VIT_08s0217g00100	-0.847325	8.40699e-07
VIT_09s0002g00080	0.93092	0.0015056
VIT_09s0002g00220	1.08255	0.0181347
VIT_09s0002g00320	-1.19641	0.00240374
VIT_09s0002g00330	-0.781099	0.00155007
VIT_09s0002g00540	1.42978	0.000190561
VIT_09s0002g00570	0.801663	0.00372955
VIT_09s0002g00620	-0.643184	0.00405548
VIT_09s0002g00650	-1.10859	0.00263472
VIT_09s0002g00700	1.06155	0.000975965
VIT_09s0002g00810	0.945597	1.46924e-05
VIT_09s0002g01090	-1.03613	0.000118859
VIT_09s0002g01150	0.849736	0.00279256
VIT_09s0002g01190	-0.931682	0.027205
VIT_09s0002g01440	-0.620515	0.0123514
VIT_09s0002g01710	-1.01049	0.000199847
VIT_09s0002g01860	-0.886351	7.87129e-05
VIT_09s0002g02120	-1.30925	0.00147662
VIT_09s0002g02240	-1.04642	6.8591e-05
VIT_09s0002g02330	-0.664266	0.0015056
VIT_09s0002g02390	-1.00848	0.0459881
VIT_09s0002g02480	-1.10323	1.54417e-06
VIT_09s0002g02640	0.595057	0.00165289
VIT_09s0002g02680	0.580894	0.0207251
VIT_09s0002g02700	0.896257	0.00761114
VIT_09s0002g03140	-1.50752	0.00100382
VIT_09s0002g03290	-0.681753	0.00198562
VIT_09s0002g03340	1.11121	0.000213208
VIT_09s0002g03440	-0.601363	0.00709506
VIT_09s0002g03610	1.01636	7.96396e-06
VIT_09s0002g03620	0.828485	2.35935e-05
VIT_09s0002g03690	-0.833737	8.25125e-06
VIT_09s0002g04080	1.20022	0.00208641
VIT_09s0002g04120	0.52387	0.00709506
VIT_09s0002g04280	0.616975	0.00157846
VIT_09s0002g04580	-1.14464	0.00365706
VIT_09s0002g04610	0.869096	0.0102892
VIT_09s0002g04780	0.721168	0.0334901
VIT_09s0002g04840	-2.00255	3.11041e-05
VIT_09s0002g04910	-0.838859	0.0326353
VIT_09s0002g04930	0.986354	0.00710689
VIT_09s0002g05000	-0.90984	0.0122192
VIT_09s0002g05080	1.05686	0.000237285
VIT_09s0002g05150	0.77539	0.000125641
VIT_09s0002g05160	0.832485	4.7452e-06
VIT_09s0002g05250	-0.609396	0.0274333
VIT_09s0002g05740	-0.560833	0.00106854
VIT_09s0002g05750	-1.01766	0.0383162
VIT_09s0002g05940	-0.888615	1.0989e-06
VIT_09s0002g05980	1.12124	0.0275523
VIT_09s0002g06010	-1.47252	4.14934e-08
VIT_09s0002g06160	0.930296	0.0140319
VIT_09s0002g06300	1.15006	0.0386787
VIT_09s0002g06320	0.669538	0.000468826
VIT_09s0002g06770	1.2478	0.00157433
VIT_09s0002g06810	-1.14451	0.000223378
VIT_09s0002g06970	-1.17499	0.00381111
VIT_09s0002g07010	0.861238	0.0426673
VIT_09s0002g07110	0.714437	0.00134236
VIT_09s0002g07530	0.715615	0.0123178
VIT_09s0002g07860	0.597698	0.033496
VIT_09s0002g08230	1.36589	0.0117395
VIT_09s0002g08290	-0.86896	0.017741
VIT_09s0002g08640	-0.95665	0.0304101
VIT_09s0002g09050	-0.520669	0.0327117
VIT_09s0002g09140	2.60842	3.36251e-11
VIT_09s0018g00240	1.0805	0.0119461
VIT_09s0018g00310	1.27694	4.58499e-09
VIT_09s0018g01370	-0.587075	0.0195041
VIT_09s0018g01390	-0.605797	0.0100666
VIT_09s0018g01780	0.75183	0.00209048
VIT_09s0018g01940	-0.526527	0.00352139
VIT_09s0018g01980	0.902788	0.00691008
VIT_09s0018g02130	0.680623	0.000149747
VIT_09s0054g00440	-0.589159	1.24244e-05
VIT_09s0054g00690	2.20025	1.54152e-05
VIT_09s0054g00930	-0.552556	6.649e-07
VIT_09s0054g01000	-0.663959	0.00528466
VIT_09s0054g01040	1.52338	0.00130638
VIT_09s0054g01620	0.743708	0.000701757
VIT_09s0054g01690	-1.10686	0.00266362
VIT_09s0070g00030	-0.632287	0.0174408
VIT_09s0070g00310	-0.512192	0.00033678
VIT_09s0070g00480	-1.18578	0.00698898
VIT_10s0003g00020	1.28198	0.00972478
VIT_10s0003g00030	1.15808	0.00772227
VIT_10s0003g00040	1.27351	0.00526919
VIT_10s0003g00090	1.11192	3.06759e-17
VIT_10s0003g00210	-0.972972	0.00980745
VIT_10s0003g00250	-0.541294	0.0110249
VIT_10s0003g00390	1.83073	3.23715e-05
VIT_10s0003g00470	1.05965	0.0294985
VIT_10s0003g01000	-0.779058	6.06658e-08
VIT_10s0003g01020	-1.89371	4.58499e-09
VIT_10s0003g01070	-1.63199	0.000125266
VIT_10s0003g01410	1.61413	2.02261e-10
VIT_10s0003g01430	1.15499	3.97968e-09
VIT_10s0003g01460	-1.3319	1.66685e-14
VIT_10s0003g01580	1.39723	0.00224955
VIT_10s0003g01720	-1.0035	0.00014351
VIT_10s0003g01730	1.04608	0.0145541
VIT_10s0003g01830	1.148	0.000585923
VIT_10s0003g01850	-1.30784	0.0141854
VIT_10s0003g01860	-1.9421	8.00462e-05
VIT_10s0003g01880	0.78649	0.000931654
VIT_10s0003g01890	-1.10903	0.00354415
VIT_10s0003g01900	-0.906612	0.000326512
VIT_10s0003g01920	1.12457	1.28775e-05
VIT_10s0003g01940	0.94778	0.00161186
VIT_10s0003g01980	1.17407	0.000353922
VIT_10s0003g02040	0.905269	0.0184915
VIT_10s0003g02190	-0.936728	0.00160401
VIT_10s0003g02200	-0.592635	9.51214e-05
VIT_10s0003g02810	1.34337	0.00915543
VIT_10s0003g03250	-1.26088	0.00115995
VIT_10s0003g03500	-0.74449	0.00111767
VIT_10s0003g03690	2.79307	6.58442e-09
VIT_10s0003g03750	1.74581	9.02285e-07
VIT_10s0003g03790	-1.0202	0.0395336
VIT_10s0003g03830	1.24215	0.000271242
VIT_10s0003g04100	-0.78228	0.0338331
VIT_10s0003g04610	-0.557763	0.00607695
VIT_10s0003g04990	0.96826	0.0442127
VIT_10s0003g05380	-0.768417	0.000204274
VIT_10s0003g05420	-1.06101	0.0108705
VIT_10s0003g05480	-1.2059	0.0184479
VIT_10s0042g01250	0.575302	3.62913e-05
VIT_10s0071g00300	0.687772	0.0411188
VIT_10s0071g00320	-1.23003	6.58026e-05
VIT_10s0071g00330	2.56234	1.06618e-08
VIT_10s0071g00380	1.60003	0.00272562
VIT_10s0071g00390	1.09996	0.0281226
VIT_10s0071g00420	1.96341	0.000149119
VIT_10s0071g00430	1.46844	0.00309929
VIT_10s0071g00440	1.12128	0.0494009
VIT_10s0071g00500	1.29777	0.0131969
VIT_10s0071g00560	2.01937	9.43029e-05
VIT_10s0071g00590	1.57296	0.00280564
VIT_10s0071g00740	-0.642839	0.0232158
VIT_10s0071g00810	0.62726	0.00324523
VIT_10s0071g00840	0.665603	0.0108652
VIT_10s0071g01060	-1.57377	3.25545e-05
VIT_10s0092g00170	-1.01203	0.00365618
VIT_10s0092g00240	1.1457	5.83918e-05
VIT_10s0092g00570	0.903546	0.00498098
VIT_10s0092g00650	1.60432	0.00277947
VIT_10s0092g00710	0.962994	0.000386572
VIT_10s0116g00100	-0.964065	0.0204939
VIT_10s0116g00360	-0.575988	3.53623e-05
VIT_10s0116g00550	-0.791373	3.59615e-05
VIT_10s0116g00570	-1.37836	0.000405004
VIT_10s0116g00590	-1.26945	0.00945658
VIT_10s0116g00630	1.19866	0.0224518
VIT_10s0116g00680	0.713711	0.015927
VIT_10s0116g00760	-1.09381	3.47679e-12
VIT_10s0116g00820	-0.860666	0.00286496
VIT_10s0116g00830	-0.556381	0.000118593
VIT_10s0116g01200	0.962181	0.00967839
VIT_10s0116g01630	-0.989588	0.00186803
VIT_10s0116g01640	-0.75362	0.000150525
VIT_10s0116g01790	1.57246	0.000993548
VIT_10s0116g01830	-0.813266	0.00204789
VIT_10s0405g00030	-0.524547	0.00109892
VIT_10s0597g00010	1.09453	0.00459968
VIT_11s0016g00070	2.67775	4.12321e-14
VIT_11s0016g00110	0.599391	0.0459053
VIT_11s0016g00130	0.581202	0.0065179
VIT_11s0016g00280	0.78025	5.02487e-06
VIT_11s0016g00660	1.14776	0.0434378
VIT_11s0016g00680	1.66336	0.00150845
VIT_11s0016g00690	-1.03033	0.00297058
VIT_11s0016g00710	0.894403	0.00992845
VIT_11s0016g00850	-0.536573	0.00275046
VIT_11s0016g00900	0.613804	2.53201e-05
VIT_11s0016g00910	1.2137	0.000905737
VIT_11s0016g00930	2.64846	6.67493e-16
VIT_11s0016g00960	1.20215	6.49147e-07
VIT_11s0016g01190	-0.713552	1.46521e-05
VIT_11s0016g01520	1.15223	0.0435907
VIT_11s0016g01660	1.3737	0.011619
VIT_11s0016g01710	-0.811253	6.12732e-05
VIT_11s0016g01940	-0.690339	0.0287925
VIT_11s0016g02010	0.982676	0.0123514
VIT_11s0016g02120	-0.677254	2.46387e-05
VIT_11s0016g02130	-0.747492	0.000120237
VIT_11s0016g02160	-0.578174	0.000643459
VIT_11s0016g02220	-0.844062	0.00166265
VIT_11s0016g02300	-0.52169	0.000256749
VIT_11s0016g02380	-2.16868	7.6151e-08
VIT_11s0016g02450	-0.596536	0.0146481
VIT_11s0016g02640	-0.578839	0.0234906
VIT_11s0016g02760	-0.82727	0.000718652
VIT_11s0016g02920	-1.41961	2.72193e-05
VIT_11s0016g02940	-1.66682	3.53198e-05
VIT_11s0016g03080	0.696097	0.00980745
VIT_11s0016g03130	1.13609	5.53315e-08
VIT_11s0016g03170	1.07745	9.76409e-05
VIT_11s0016g03180	0.622438	0.0394901
VIT_11s0016g03320	-0.52562	8.91632e-05
VIT_11s0016g03360	0.884145	0.0138093
VIT_11s0016g03540	1.66416	5.77685e-10
VIT_11s0016g03630	-0.614499	0.00140041
VIT_11s0016g03660	-0.683371	2.84383e-06
VIT_11s0016g03760	-0.908641	0.000715586
VIT_11s0016g03790	-1.15149	0.00742641
VIT_11s0016g03950	1.77942	1.55809e-06
VIT_11s0016g03980	-0.602026	0.0101803
VIT_11s0016g04010	-0.754168	0.000110294
VIT_11s0016g04160	0.857741	0.000736437
VIT_11s0016g04190	-0.965128	0.000237285
VIT_11s0016g04220	-1.43563	0.00770842
VIT_11s0016g04410	-0.517633	0.0148329
VIT_11s0016g04530	-0.566665	0.0151311
VIT_11s0016g04590	-1.90362	0.000110773
VIT_11s0016g04750	1.22849	0.0275523
VIT_11s0016g04920	-1.20201	0.0011936
VIT_11s0016g04930	1.39524	2.05353e-05
VIT_11s0016g04940	-0.750663	0.00162235
VIT_11s0016g04970	-0.636343	0.000190981
VIT_11s0016g05130	0.875483	0.000274165
VIT_11s0016g05190	-0.858785	1.19926e-05
VIT_11s0016g05270	0.703018	0.00365683
VIT_11s0016g05320	1.20128	0.000169652
VIT_11s0016g05380	2.02237	7.41651e-08
VIT_11s0016g05430	-1.01612	0.0185727
VIT_11s0016g05520	0.969537	0.00365683
VIT_11s0016g05610	-0.522294	0.0282602
VIT_11s0016g05740	0.757821	0.0170003
VIT_11s0016g05830	-1.22336	0.0166238
VIT_11s0016g05880	1.08741	0.00197764
VIT_11s0037g00440	1.79087	0.000211459
VIT_11s0037g00520	0.511399	4.35736e-05
VIT_11s0037g00630	-0.588157	0.00772336
VIT_11s0037g00890	1.01259	0.0354148
VIT_11s0037g01130	0.716677	0.00698898
VIT_11s0037g01210	0.785614	0.0430245
VIT_11s0052g00100	0.902627	0.0185979
VIT_11s0052g00190	-0.584828	0.0288353
VIT_11s0052g00240	1.1774	0.00308383
VIT_11s0052g00290	0.714883	5.93908e-09
VIT_11s0052g00500	-0.69215	0.00169806
VIT_11s0052g00540	0.882183	0.00146919
VIT_11s0052g00550	-0.515353	0.0136294
VIT_11s0052g00770	-1.08158	0.00118862
VIT_11s0052g00890	-0.589725	0.00984451
VIT_11s0052g00970	-0.540804	0.0170135
VIT_11s0052g01200	-1.54299	0.00321647
VIT_11s0052g01710	0.555595	0.0270361
VIT_11s0052g01730	-0.782642	0.0155762
VIT_11s0052g01800	0.652677	0.00543382
VIT_11s0065g00150	0.551651	0.00643287
VIT_11s0065g00170	0.570612	0.000516083
VIT_11s0065g00900	-0.788285	0.0146337
VIT_11s0078g00420	-0.758331	0.0291373
VIT_11s0103g00370	-1.30133	0.00104462
VIT_11s0103g00380	-0.992403	0.0145792
VIT_11s0103g00550	-1.09083	0.000661697
VIT_11s0118g00250	0.802465	0.0108365
VIT_11s0118g00390	-0.737829	0.0112376
VIT_11s0118g00420	-0.556926	0.0442899
VIT_11s0118g00490	0.658684	0.00637765
VIT_11s0118g00650	1.02996	0.00229045
VIT_11s0118g00720	-0.545524	0.00112892
VIT_11s0118g00730	0.82794	0.00723301
VIT_11s0118g00770	1.46174	0.00301174
VIT_11s0118g00780	0.711923	1.28775e-05
VIT_11s0118g00790	0.52559	0.0104268
VIT_11s0149g00060	0.728029	0.00919168
VIT_11s0206g00030	1.28292	0.0104627
VIT_12s0028g00050	0.926942	0.0215217
VIT_12s0028g00300	-0.740357	0.0140941
VIT_12s0028g00400	-0.98941	0.0126294
VIT_12s0028g00470	-0.552797	7.01104e-05
VIT_12s0028g00590	-0.583188	0.00664137
VIT_12s0028g00710	1.31491	8.47808e-12
VIT_12s0028g00920	0.775386	0.00294668
VIT_12s0028g01030	1.37944	0.000405036
VIT_12s0028g01080	0.680213	0.0495564
VIT_12s0028g01160	1.30372	1.05874e-05
VIT_12s0028g01220	-0.726214	0.00874601
VIT_12s0028g01360	1.28092	0.00172861
VIT_12s0028g01420	-0.611023	0.0185979
VIT_12s0028g01740	1.43228	0.00157037
VIT_12s0028g02010	1.20324	0.00365683
VIT_12s0028g02140	-1.45302	0.00039405
VIT_12s0028g02160	-0.890827	0.00493146
VIT_12s0028g02180	-0.601965	0.0110917
VIT_12s0028g02600	1.3399	0.00807887
VIT_12s0028g02640	-0.927787	1.46521e-05
VIT_12s0028g02650	-0.826885	0.0204472
VIT_12s0028g02660	0.698123	2.3865e-05
VIT_12s0028g02960	-0.614338	0.0386737
VIT_12s0028g03040	-0.554044	0.00350922
VIT_12s0028g03200	0.902179	0.00140369
VIT_12s0028g03270	0.980854	0.022285
VIT_12s0028g03300	1.10902	0.0395205
VIT_12s0028g03480	-0.949237	0.0242301
VIT_12s0028g03610	-0.654794	0.00424854
VIT_12s0028g03640	0.902297	0.0201708
VIT_12s0028g03800	-0.568358	8.61618e-05
VIT_12s0034g01140	-1.22793	0.000136029
VIT_12s0034g01440	-0.503322	0.00164127
VIT_12s0034g01760	-0.548359	3.97031e-05
VIT_12s0034g01870	-1.25059	0.0258884
VIT_12s0034g01900	-1.34201	0.0151106
VIT_12s0034g01950	-1.18195	0.0185979
VIT_12s0034g01970	-1.45877	0.00743134
VIT_12s0034g02140	0.531711	7.40389e-05
VIT_12s0034g02240	0.996047	2.15169e-09
VIT_12s0034g02390	0.598996	0.0194585
VIT_12s0035g00380	1.05258	0.000333697
VIT_12s0035g00810	-0.758923	0.00537982
VIT_12s0035g01050	-1.65917	4.14608e-06
VIT_12s0035g01220	-0.624709	0.000348749
VIT_12s0035g01230	-1.24809	0.00638293
VIT_12s0035g01240	-0.964842	0.026405
VIT_12s0035g01330	0.829543	0.00112246
VIT_12s0035g01840	-0.562894	2.53676e-05
VIT_12s0035g01860	0.595636	0.00223186
VIT_12s0035g01900	-0.760396	0.0151106
VIT_12s0035g01910	-2.89051	1.01883e-24
VIT_12s0035g01920	-1.03495	0.00182957
VIT_12s0035g02070	0.658247	0.000467786
VIT_12s0035g02080	1.27838	4.27447e-07
VIT_12s0035g02100	1.13082	0.00984633
VIT_12s0035g02180	-0.607633	0.000149304
VIT_12s0055g00370	-0.790237	0.00170049
VIT_12s0055g00450	-0.915325	3.87427e-06
VIT_12s0055g00740	-0.52414	0.0467386
VIT_12s0055g00810	-0.691665	0.00353403
VIT_12s0055g00920	1.25732	0.0116166
VIT_12s0055g00930	-1.58471	0.000795064
VIT_12s0055g01150	0.965145	0.0156472
VIT_12s0057g00020	0.813074	0.00189393
VIT_12s0057g00060	-1.72214	2.93466e-05
VIT_12s0057g00070	-1.1107	0.0392006
VIT_12s0057g00080	-1.18265	0.0157832
VIT_12s0057g00170	-1.52136	0.00272562
VIT_12s0057g00180	-1.04117	0.00418568
VIT_12s0057g00190	-1.59286	4.81531e-06
VIT_12s0057g00310	-1.37735	0.0050695
VIT_12s0057g00420	0.942307	0.0310509
VIT_12s0057g00670	-0.545956	0.000386811
VIT_12s0057g00690	-0.914178	9.83512e-05
VIT_12s0057g00900	-0.680812	0.0354225
VIT_12s0057g00970	-0.76854	0.0300984
VIT_12s0057g00980	0.743509	0.0156174
VIT_12s0057g01020	-1.12151	0.0182307
VIT_12s0057g01090	1.05238	0.0109746
VIT_12s0057g01350	-0.915299	0.00259171
VIT_12s0057g01400	0.515546	0.0366721
VIT_12s0059g00280	0.915439	0.0356163
VIT_12s0059g00370	-1.14616	0.0448824
VIT_12s0059g00470	1.30161	0.000896816
VIT_12s0059g00480	1.29577	0.000734816
VIT_12s0059g00490	-0.797421	3.46151e-05
VIT_12s0059g00500	1.72904	3.85195e-06
VIT_12s0059g00570	-1.02748	0.0012983
VIT_12s0059g00620	0.655421	0.0131133
VIT_12s0059g01050	-2.04486	2.91795e-12
VIT_12s0059g01060	0.609323	0.00980745
VIT_12s0059g01240	0.797764	0.0289699
VIT_12s0059g01340	1.3028	0.00145886
VIT_12s0059g01400	-0.828781	0.00520301
VIT_12s0059g01450	-0.511963	0.000579542
VIT_12s0059g01580	1.13635	0.0252286
VIT_12s0059g01630	0.566456	0.00241862
VIT_12s0059g02140	0.863482	0.0306071
VIT_12s0059g02240	-0.871527	0.0318929
VIT_12s0059g02320	1.17297	0.0199686
VIT_12s0059g02350	0.952332	0.0369702
VIT_12s0059g02360	0.607525	0.0380259
VIT_12s0059g02510	-0.837782	0.00212413
VIT_12s0059g02690	1.41235	0.00750741
VIT_12s0134g00160	-1.59608	0.000993548
VIT_12s0134g00510	0.677767	0.00209197
VIT_12s0134g00590	1.90376	0.000229009
VIT_12s0142g00050	-0.728525	5.18685e-05
VIT_12s0142g00100	0.745214	4.35736e-05
VIT_12s0142g00430	-0.896418	4.49823e-06
VIT_12s0178g00040	0.83358	0.000613456
VIT_13s0019g00010	0.902668	0.000372708
VIT_13s0019g00020	0.658191	0.000320991
VIT_13s0019g00350	0.614147	0.00078196
VIT_13s0019g00480	1.12873	0.0300755
VIT_13s0019g00490	0.602576	0.012092
VIT_13s0019g00540	1.20042	0.0336897
VIT_13s0019g00820	1.25933	0.0242503
VIT_13s0019g00860	-1.29707	0.00246662
VIT_13s0019g01070	-0.980357	0.0109895
VIT_13s0019g01090	-0.566556	6.74345e-06
VIT_13s0019g01100	-0.886529	0.000150529
VIT_13s0019g01270	-0.793729	0.0455901
VIT_13s0019g01840	1.15102	0.000216571
VIT_13s0019g02180	1.34385	3.54351e-05
VIT_13s0019g02200	0.617214	0.0113623
VIT_13s0019g02250	-0.733054	1.52499e-05
VIT_13s0019g02350	-0.781235	0.000320991
VIT_13s0019g02680	1.16901	0.0356207
VIT_13s0019g02780	-1.24691	0.0214218
VIT_13s0019g02820	-1.11711	0.0474304
VIT_13s0019g02840	-2.07655	3.703e-05
VIT_13s0019g02850	-1.8904	2.21887e-05
VIT_13s0019g02990	1.14785	0.0087962
VIT_13s0019g03020	-0.91389	0.00230803
VIT_13s0019g03090	-1.60407	0.000318895
VIT_13s0019g03160	-1.57499	0.000386762
VIT_13s0019g03190	-0.515179	0.000768231
VIT_13s0019g03350	0.943487	0.000242215
VIT_13s0019g04030	-1.08488	4.58499e-09
VIT_13s0019g04110	0.544702	0.00425817
VIT_13s0019g04200	1.16915	0.000591923
VIT_13s0019g04240	-0.670595	1.63443e-06
VIT_13s0019g04300	0.708824	0.000471125
VIT_13s0019g04480	-0.714772	1.83777e-05
VIT_13s0019g04540	0.649114	0.0159776
VIT_13s0019g04550	1.25914	0.00153986
VIT_13s0019g04600	0.876224	0.0189029
VIT_13s0019g04660	0.97593	0.000387431
VIT_13s0019g04710	0.620401	0.0388144
VIT_13s0019g04760	-0.543715	0.0404107
VIT_13s0019g04810	-0.628252	0.0210038
VIT_13s0019g04910	0.769628	0.0223448
VIT_13s0019g05090	1.1251	1.61887e-07
VIT_13s0019g05120	1.26146	0.00266925
VIT_13s0019g05170	0.660745	0.0385802
VIT_13s0019g05190	1.13461	6.90232e-08
VIT_13s0019g05230	0.657664	0.0334901
VIT_13s0019g05250	0.56201	0.00792601
VIT_13s0019g05290	-0.578346	0.00501258
VIT_13s0047g00230	0.876313	0.0236532
VIT_13s0047g00250	0.581355	7.68706e-08
VIT_13s0047g01150	-0.62361	0.0171622
VIT_13s0047g01230	1.51918	0.00500672
VIT_13s0064g00370	0.751884	0.00282178
VIT_13s0064g00390	1.06376	0.00312623
VIT_13s0064g00440	-0.891942	0.00614312
VIT_13s0064g00460	-0.89185	0.00136761
VIT_13s0064g00580	-0.51725	0.00200664
VIT_13s0064g00670	0.619879	0.0229726
VIT_13s0064g00890	-1.15823	2.07613e-05
VIT_13s0064g00910	1.09675	0.0187652
VIT_13s0064g01050	-0.874257	4.20461e-07
VIT_13s0064g01240	0.885634	1.9771e-06
VIT_13s0064g01270	-0.620748	0.00202385
VIT_13s0064g01450	-0.651838	0.0099836
VIT_13s0064g01470	-0.915616	0.00480411
VIT_13s0064g01480	1.17477	0.0311889
VIT_13s0064g01510	0.511012	0.0441618
VIT_13s0067g00240	1.09975	0.0268269
VIT_13s0067g00260	1.08165	0.01177
VIT_13s0067g00330	0.673431	0.00693111
VIT_13s0067g00610	0.512738	0.00178109
VIT_13s0067g00660	0.669762	0.0208825
VIT_13s0067g00700	1.16364	0.000959088
VIT_13s0067g00860	-1.33896	3.91531e-07
VIT_13s0067g01020	1.07698	0.00797674
VIT_13s0067g01070	0.926768	0.0179249
VIT_13s0067g01240	0.768378	0.00628695
VIT_13s0067g01450	1.01058	0.0290777
VIT_13s0067g01460	1.1933	0.0155576
VIT_13s0067g01510	-0.688118	7.18487e-05
VIT_13s0067g01670	1.00505	0.00444893
VIT_13s0067g01680	1.20664	0.00186292
VIT_13s0067g01690	-1.02681	2.51146e-06
VIT_13s0067g01820	-0.786366	0.000193214
VIT_13s0067g01840	-0.593238	0.00506832
VIT_13s0067g02050	0.950778	0.00844577
VIT_13s0067g02140	-1.77518	3.92691e-08
VIT_13s0067g02280	1.70561	0.00128718
VIT_13s0067g02300	-0.942112	0.0242741
VIT_13s0067g02500	0.90602	2.17707e-06
VIT_13s0067g02630	1.16829	0.0121785
VIT_13s0067g02710	1.00157	0.0202057
VIT_13s0067g02870	-0.579489	0.0224754
VIT_13s0067g02930	1.01073	4.79022e-07
VIT_13s0067g03200	0.672149	0.00297044
VIT_13s0067g03390	1.3473	8.00982e-05
VIT_13s0067g03400	-0.714413	0.00929026
VIT_13s0067g03600	0.672802	1.32794e-08
VIT_13s0067g03800	-0.563771	0.0461253
VIT_13s0067g03810	-0.67686	0.000719304
VIT_13s0067g03820	-1.12905	7.68806e-05
VIT_13s0073g00050	2.08719	2.49649e-20
VIT_13s0073g00160	0.682745	0.0452512
VIT_13s0073g00440	1.03672	0.0244739
VIT_13s0073g00560	0.707174	1.54597e-05
VIT_13s0073g00680	0.922081	0.0346044
VIT_13s0074g00010	0.654794	0.00279643
VIT_13s0074g00090	1.22047	0.0209814
VIT_13s0074g00110	1.05516	0.000212974
VIT_13s0074g00210	-0.60199	0.0186738
VIT_13s0074g00240	0.994892	0.0210462
VIT_13s0074g00470	-0.788531	0.0104627
VIT_13s0074g00660	0.515852	0.0451971
VIT_13s0074g00720	0.600358	0.00181761
VIT_13s0084g00090	0.885616	0.000126871
VIT_13s0084g00240	1.06501	0.00526919
VIT_13s0084g00310	0.556458	0.0409273
VIT_13s0084g00650	-0.68592	0.00308828
VIT_13s0101g00460	0.885828	2.28774e-06
VIT_13s0106g00060	0.793433	0.0415158
VIT_13s0106g00080	0.953499	0.00829137
VIT_13s0106g00200	1.2208	0.00145887
VIT_13s0106g00250	-1.12159	0.00984633
VIT_13s0106g00690	-1.45846	0.0011596
VIT_13s0106g00700	-0.548822	0.0340377
VIT_13s0139g00360	0.654622	0.00451349
VIT_13s0147g00210	0.786999	0.00166337
VIT_13s0156g00060	1.21603	5.80905e-21
VIT_13s0156g00150	1.82083	1.46637e-05
VIT_13s0156g00180	-0.600686	0.000135268
VIT_13s0156g00440	-0.667311	0.0302794
VIT_13s0156g00500	-0.752947	0.00787189
VIT_13s0158g00130	1.0808	0.0310509
VIT_13s0158g00150	0.6698	0.0099836
VIT_13s0158g00180	0.98202	0.000499265
VIT_13s0158g00360	-1.41456	5.27984e-05
VIT_13s0175g00150	0.751479	0.0161866
VIT_13s0175g00210	0.915617	4.64996e-05
VIT_13s0175g00230	0.860204	0.000842057
VIT_13s0320g00070	0.800527	0.00094827
VIT_14s0006g00100	-0.524795	0.0270361
VIT_14s0006g00250	-1.65541	1.84919e-06
VIT_14s0006g00350	-0.549356	0.0105274
VIT_14s0006g00910	0.634819	0.0252286
VIT_14s0006g01250	1.31129	0.000789121
VIT_14s0006g01400	0.852718	0.00577046
VIT_14s0006g01420	0.830611	0.0142023
VIT_14s0006g01530	0.546711	0.00557903
VIT_14s0006g01600	1.26321	0.00980538
VIT_14s0006g01610	1.17017	0.0124826
VIT_14s0006g01660	0.54188	0.00428869
VIT_14s0006g02020	-0.596883	0.000136242
VIT_14s0006g02190	0.725957	0.00504749
VIT_14s0006g02210	0.647653	0.0369702
VIT_14s0006g02280	-0.650075	0.011912
VIT_14s0006g02830	0.635574	5.12578e-06
VIT_14s0006g02850	1.80977	7.88904e-09
VIT_14s0006g02970	1.82243	0.000501443
VIT_14s0030g00340	0.891888	1.33664e-05
VIT_14s0030g00500	0.587051	0.0274455
VIT_14s0030g00710	0.633796	0.00145887
VIT_14s0030g00960	-0.874767	0.00905696
VIT_14s0030g01050	-0.866717	0.00691008
VIT_14s0030g01300	1.66923	0.000211459
VIT_14s0030g01470	1.0823	0.0273745
VIT_14s0030g01660	-0.527313	0.00702184
VIT_14s0030g01740	0.824013	3.25545e-05
VIT_14s0030g01750	1.69881	0.00109892
VIT_14s0030g01860	-0.795907	0.025882
VIT_14s0030g01890	1.4385	0.00398851
VIT_14s0030g01980	-0.706591	0.0064643
VIT_14s0030g02080	1.34571	0.0149607
VIT_14s0036g00370	0.69909	8.41361e-06
VIT_14s0036g00420	-0.816937	0.0103451
VIT_14s0036g00520	0.761845	0.00614312
VIT_14s0036g00940	-0.640896	0.0126321
VIT_14s0036g00980	-0.757116	0.00339023
VIT_14s0036g01450	0.871205	0.00033763
VIT_14s0060g00120	-0.949478	5.76464e-05
VIT_14s0060g00230	-1.6183	3.85195e-06
VIT_14s0060g00310	-2.23934	6.57236e-07
VIT_14s0060g00370	0.601007	0.00199142
VIT_14s0060g00420	0.691902	5.89671e-06
VIT_14s0060g00440	1.68943	4.6427e-09
VIT_14s0060g00690	0.738889	1.28083e-13
VIT_14s0060g00710	0.892069	2.84383e-06
VIT_14s0060g00760	1.4661	1.54597e-05
VIT_14s0060g00790	1.14229	6.68077e-06
VIT_14s0060g00810	0.917945	0.0101345
VIT_14s0060g00820	0.70287	0.0123178
VIT_14s0060g00910	-0.673687	0.0033893
VIT_14s0060g01230	-0.744869	8.67255e-05
VIT_14s0060g01300	-1.41554	4.49823e-06
VIT_14s0060g01320	-0.908215	0.0022267
VIT_14s0060g01360	-1.05343	0.00335645
VIT_14s0060g01510	-0.522158	0.00118369
VIT_14s0060g01530	0.969092	0.0140545
VIT_14s0060g01550	0.804264	4.91516e-07
VIT_14s0060g01580	-0.599787	0.000167744
VIT_14s0060g01620	-0.742429	0.00222049
VIT_14s0060g01680	0.616973	0.000405036
VIT_14s0060g01700	-0.813998	0.0426516
VIT_14s0060g01720	0.756475	0.00197267
VIT_14s0060g01730	0.822789	8.91134e-05
VIT_14s0060g01870	-1.0852	0.00674944
VIT_14s0060g01970	-0.730116	0.011566
VIT_14s0060g02300	-0.997099	0.00230671
VIT_14s0066g00360	-0.614683	0.0274625
VIT_14s0066g00410	0.561476	0.000411694
VIT_14s0066g00550	0.892003	0.000355885
VIT_14s0066g00560	0.702548	3.82721e-05
VIT_14s0066g00610	0.610663	0.00845948
VIT_14s0066g00710	0.967046	0.0151106
VIT_14s0066g00810	0.669774	0.0146481
VIT_14s0066g00900	-0.924101	0.0390376
VIT_14s0066g00920	-0.666953	0.0165359
VIT_14s0066g01060	-1.34655	0.00684134
VIT_14s0066g01240	0.537524	0.00209087
VIT_14s0066g01400	0.742119	0.0014104
VIT_14s0066g01410	0.570597	0.0265088
VIT_14s0066g01580	0.796762	0.00276837
VIT_14s0066g01700	-0.635377	0.000986255
VIT_14s0066g01720	0.646803	0.00140904
VIT_14s0066g01790	-1.72201	0.000997736
VIT_14s0066g01850	-1.11563	0.00560192
VIT_14s0066g01880	-1.22858	0.00466315
VIT_14s0066g02170	-0.961396	9.36206e-06
VIT_14s0066g02200	0.571387	0.025439
VIT_14s0066g02220	-0.852047	0.0282273
VIT_14s0066g02400	-0.548415	0.0112517
VIT_14s0066g02590	-2.06449	4.11338e-10
VIT_14s0066g02600	-0.865517	0.00167482
VIT_14s0068g00010	1.04861	0.0498885
VIT_14s0068g00110	0.674331	0.00046338
VIT_14s0068g00120	1.14733	0.0392244
VIT_14s0068g00130	1.08267	0.00624185
VIT_14s0068g00300	0.684291	0.0447441
VIT_14s0068g00410	-0.832675	0.00175825
VIT_14s0068g00500	0.613536	0.000177375
VIT_14s0068g00510	-1.16201	2.74616e-07
VIT_14s0068g00740	1.21401	0.00514619
VIT_14s0068g00800	-0.555503	0.00223051
VIT_14s0068g00890	-0.54939	0.00129722
VIT_14s0068g00920	-0.875802	0.00168642
VIT_14s0068g01120	0.780169	0.000661214
VIT_14s0068g01140	1.08554	0.00239006
VIT_14s0068g01200	0.896797	1.62451e-05
VIT_14s0068g01210	2.39557	6.56032e-15
VIT_14s0068g01260	-0.604551	0.00185345
VIT_14s0068g01270	-0.94686	0.000731674
VIT_14s0068g01300	1.13863	1.3679e-08
VIT_14s0068g01360	0.871224	5.55404e-06
VIT_14s0068g01540	0.628153	0.0288689
VIT_14s0068g01570	2.43684	1.02641e-07
VIT_14s0068g01620	1.31746	0.0136508
VIT_14s0068g01840	-0.929314	0.0165209
VIT_14s0068g02070	0.688193	0.0236954
VIT_14s0081g00150	-0.648938	0.00208641
VIT_14s0081g00160	-0.674689	0.0489073
VIT_14s0081g00700	-0.762206	0.00630903
VIT_14s0083g00260	1.57016	0.000423137
VIT_14s0083g00290	-1.20038	0.0336897
VIT_14s0083g00320	-0.735091	1.27393e-06
VIT_14s0083g00330	-0.663021	0.00750741
VIT_14s0083g00340	-0.945121	0.00195189
VIT_14s0083g00360	-0.68156	0.0039053
VIT_14s0083g00400	-1.08214	0.00955278
VIT_14s0083g00590	-0.514406	0.0232485
VIT_14s0083g00740	0.516499	0.00433433
VIT_14s0083g01140	-1.12375	0.00164894
VIT_14s0083g01160	-0.759504	0.00196472
VIT_14s0108g00110	-0.833745	0.0174408
VIT_14s0108g00450	0.922053	0.0123178
VIT_14s0108g00520	1.20981	0.000171896
VIT_14s0108g00560	-1.13881	0.00476565
VIT_14s0108g00630	1.27787	1.0384e-06
VIT_14s0108g00740	-2.25959	1.76028e-10
VIT_14s0108g00800	-1.6235	0.000881574
VIT_14s0108g00830	-0.674069	0.00432985
VIT_14s0108g00840	0.971781	0.0101345
VIT_14s0108g00850	0.696923	3.67668e-06
VIT_14s0108g00870	-0.614374	2.10628e-05
VIT_14s0108g01130	-1.39195	0.00121121
VIT_14s0108g01440	0.746101	0.00730521
VIT_14s0108g01520	-0.714171	0.00542643
VIT_14s0108g01540	0.534205	0.0324263
VIT_14s0108g01590	-0.626035	9.37515e-05
VIT_14s0108g01600	-0.614402	0.000674168
VIT_14s0108g01610	-0.560306	0.00444893
VIT_14s0108g01620	-0.582031	0.00611731
VIT_14s0128g00470	1.02409	6.86865e-05
VIT_14s0171g00100	-1.13093	0.0218602
VIT_14s0171g00140	-1.23785	0.000964709
VIT_14s0171g00160	0.565382	0.00239362
VIT_14s0171g00170	-1.65505	7.56859e-08
VIT_14s0171g00220	-0.552712	0.0313073
VIT_14s0171g00240	0.867682	0.0293365
VIT_14s0171g00320	-1.68383	1.71404e-07
VIT_14s0171g00330	-0.721158	1.41288e-07
VIT_14s0171g00370	0.905355	0.000405605
VIT_14s0171g00400	-1.34	1.65915e-15
VIT_14s0171g00410	-1.19027	0.000864064
VIT_15s0021g00320	0.959536	0.00178221
VIT_15s0021g00330	-2.06605	4.07474e-07
VIT_15s0021g01280	-1.62738	2.11188e-06
VIT_15s0021g01500	-0.634018	0.047001
VIT_15s0021g02690	1.07674	0.0143749
VIT_15s0024g00070	-0.554767	5.99326e-05
VIT_15s0024g00800	1.07728	3.1803e-14
VIT_15s0024g01540	-1.50333	7.42435e-05
VIT_15s0024g01750	0.955336	5.23187e-05
VIT_15s0045g00040	0.65127	0.0355903
VIT_15s0046g00170	-1.0922	0.000132697
VIT_15s0046g00320	0.866844	0.0112376
VIT_15s0046g00460	-0.511137	0.00899033
VIT_15s0046g00480	0.63913	0.00776121
VIT_15s0046g01140	1.17775	0.0104571
VIT_15s0046g01170	1.03493	0.0456148
VIT_15s0046g01230	-1.30225	0.00552867
VIT_15s0046g01290	-0.546398	0.000668569
VIT_15s0046g01400	0.878418	1.42726e-08
VIT_15s0046g01420	-0.767719	0.0263494
VIT_15s0046g01430	1.12097	1.24866e-08
VIT_15s0046g01440	0.655521	0.0474304
VIT_15s0046g01500	-0.508667	0.0332264
VIT_15s0046g01590	0.988792	0.00589182
VIT_15s0046g01650	0.750512	1.3703e-06
VIT_15s0046g01680	-0.802886	0.00479484
VIT_15s0046g01900	0.597142	0.0477766
VIT_15s0046g02110	1.48365	0.00224955
VIT_15s0046g02160	0.692066	0.000162577
VIT_15s0046g02280	0.536433	0.00507831
VIT_15s0046g02300	1.51406	2.2805e-12
VIT_15s0046g02690	0.676711	4.91516e-07
VIT_15s0046g02890	-0.588568	0.0345428
VIT_15s0046g03180	-0.75976	0.000355401
VIT_15s0046g03340	0.893052	1.88029e-07
VIT_15s0046g03570	0.799772	0.00391484
VIT_15s0048g00340	-0.871291	1.02619e-05
VIT_15s0048g00530	0.858936	0.0320128
VIT_15s0048g00740	1.0681	0.0270378
VIT_15s0048g00870	-0.728943	0.00622784
VIT_15s0048g01000	1.49578	5.43538e-05
VIT_15s0048g01010	0.766439	0.00193604
VIT_15s0048g01070	1.1603	0.0208599
VIT_15s0048g01260	-0.744187	0.0401168
VIT_15s0048g01270	-0.792597	0.0195041
VIT_15s0048g01420	-1.75453	1.46785e-14
VIT_15s0048g01430	-1.29415	0.000202557
VIT_15s0048g01670	0.90299	0.0346301
VIT_15s0048g01700	0.69669	0.00312664
VIT_15s0048g01750	-1.19391	0.0101212
VIT_15s0048g02220	-0.617949	0.0421434
VIT_15s0048g02350	-0.710967	0.000386811
VIT_15s0048g02430	1.05256	0.0275104
VIT_15s0048g02530	0.81262	0.0390688
VIT_15s0048g02860	0.507339	0.0334927
VIT_15s0048g02970	-1.23582	5.15147e-07
VIT_15s0048g02990	1.13081	0.00282178
VIT_15s0107g00310	0.71337	3.67477e-06
VIT_15s0107g00550	1.30204	0.000719304
VIT_16s0013g00650	0.893482	0.0274419
VIT_16s0013g01050	1.32323	0.00719293
VIT_16s0013g01110	1.26716	0.0233451
VIT_16s0013g01950	1.24783	0.0217884
VIT_16s0022g00080	2.00698	4.94573e-10
VIT_16s0022g00240	1.18855	0.00298441
VIT_16s0022g00490	-0.636393	1.056e-07
VIT_16s0022g00650	1.1041	9.83512e-05
VIT_16s0022g00660	0.950021	8.20824e-06
VIT_16s0022g00680	1.18928	0.00885596
VIT_16s0022g00870	-1.12447	0.0146481
VIT_16s0022g00940	1.21888	0.0300458
VIT_16s0022g01640	1.61609	0.000727559
VIT_16s0022g01650	1.82397	5.99349e-09
VIT_16s0022g01770	-1.19223	0.000141438
VIT_16s0022g01830	-0.643853	0.00605144
VIT_16s0022g02100	-0.737158	0.00022647
VIT_16s0022g02110	0.532255	2.87352e-07
VIT_16s0022g02150	1.43001	0.000736437
VIT_16s0039g00220	1.20102	0.00282825
VIT_16s0039g00880	-3.23793	9.82604e-20
VIT_16s0039g01420	-1.22952	1.66461e-05
VIT_16s0039g01560	0.650661	0.0284207
VIT_16s0039g01580	0.612268	0.00031679
VIT_16s0039g01670	0.661075	0.021842
VIT_16s0039g02110	-0.711009	0.00709506
VIT_16s0039g02250	-0.562225	0.0311889
VIT_16s0039g02260	0.595189	0.00404061
VIT_16s0039g02500	0.533548	0.0204472
VIT_16s0039g02530	0.75059	0.0245931
VIT_16s0039g02540	0.81732	0.00729545
VIT_16s0039g02550	1.23746	3.98332e-05
VIT_16s0039g02690	-1.23354	0.0157832
VIT_16s0039g02740	0.989062	0.0202673
VIT_16s0039g02750	0.753864	0.00141182
VIT_16s0050g00120	1.34774	0.00116815
VIT_16s0050g00380	-0.989189	0.000368255
VIT_16s0050g00390	0.607024	0.0393293
VIT_16s0050g00450	-0.57302	0.0207251
VIT_16s0050g00630	-0.742879	0.000579542
VIT_16s0050g00900	-0.805296	0.0230156
VIT_16s0050g01110	1.0203	0.0452512
VIT_16s0050g01150	-1.52454	0.00039615
VIT_16s0050g01580	0.789107	0.00166337
VIT_16s0050g01610	1.4317	0.000196526
VIT_16s0050g01650	1.11202	0.0354225
VIT_16s0050g01690	0.773824	0.0382211
VIT_16s0050g01850	-0.515805	0.0222317
[truncated: 453 more rows]
