# Supplementary material for: Transcriptomics of the grape berry shrivel ripening disorder
Source: Plant Mol Biol. 2019 Apr 2;100(3):285–301. doi: 10.1007/s11103-019-00859-1 (PMC6542784; doi:10.1007/s11103-019-00859-1)
Supplement: Supplementary file 5 — Supplementary material 5 (XLSX 132 kb). Table S3 List of differentially expressed “switch genes” (a) and “neighbor gene” (b) and associated information (12xV1 identification number, predicted functional annotation, log2FC (BS/C), adjusted P value at the six developmental stages, and average level of expression at 30, 44, 58, 65, and 72 DAA in C and BS) [file 11103_2019_859_MOESM5_ESM.xlsx]

## Sheet: a. SWITCH_genes
	GENE ID	DE at 58 DAA	ABA modulated genes	Annotation	lg2FC_30	lg2FC_44	lg2FC_51	lg2FC_58	lg2FC_65	lg2FC_72	padj_30	padj_44	padj_51	padj_58	padj_65	padj_72	C_30DAA	BS_30DAA	C_44DAA	BS_44DAA	C_51DAA	BS_51DAA	C_58DAA	BS_58DAA	C_65DAA	BS_65DAA	C_72DAA	BS_72DAA
	VIT_05s0049g00770	yes		No hit / Unknown	0.185948	-0.0036643	-0.0299146	-2.29654	-0.00861895	1.13392	0.999833	0.999802	0.99998	1.05768e-97	0.988862	0.00256393	16.39	33.74	72.69	72.51	43.76	42.54	2658.35	464.53	14168	14254.6	16430	41624.6
	VIT_04s0079g00690	yes		Glutathione S-transferase 4	NA	0.0405302	0.0746358	-2.28501	-1.02552	-0.604763	NA	0.999802	0.99998	3.61502e-60	1.40413e-08	0.0397559	0	0	0.34	1.62	4.76	7.15	5232.39	815.37	16734.1	7869.29	22176	14275.6
	VIT_12s0034g01970	yes		Cupin	-0.0518398	0.220277	0.17414	-2.01367	-1.01258	-1.45877	0.999833	0.999802	0.99998	2.64221e-31	0.00884689	0.00743134	23.66	19.3	3.71	9.42	10.5	19.7	654.29	102.67	6599.31	2107.02	16352.7	1999.19
	VIT_16s0039g02230	yes		UDP glucose:flavonoid 3-O-glucosyltransferase	-0.0276449	-0.0690599	0.0234524	-1.59262	-0.822637	-0.199268	0.999833	0.999802	0.99998	1.3661e-20	0.00107512	0.623001	2.11	0.63	5.09	2.47	3.11	3.87	1923.53	465.76	4231.37	2232.85	4710.4	4100.64
	VIT_08s0056g01240	yes	yes	No hit / Unknown	0.0954227	-0.0511029	0.153083	-1.46857	-0.595185	-0.855672	0.999833	0.999802	0.99998	1.82704e-13	0.0454564	0.00023453	25.32	33.3	39.07	35.61	36.28	47.43	1533.61	336.32	4386.55	2744.29	6991.41	3781.69
	VIT_15s0021g02700	yes		Beta-expansin (EXPB04)	0.0691346	-0.0474452	0.011564	-1.46804	0.0870504	0.429631	0.999833	0.999802	0.99998	3.51613e-24	0.888128	0.00577401	2029	2158.6	502.04	473.08	418.87	431.55	3057.27	926.7	10766.6	11729.7	13028.7	17859.1
	VIT_16s0050g00910	yes		Acylated anthocyanin MATE transporter	-0.0949601	-0.143574	-0.0417571	-1.39963	-0.730566	-0.490295	0.999833	0.999802	0.99998	1.45287e-20	0.00184244	0.113808	105.12	93.02	575.64	500.61	151.71	146.88	1958.66	617.27	6129.59	3526.35	7170.4	5027.15
	VIT_11s0016g04920	yes		Early nodulin 93	0.130275	-0.148405	0.00229834	-1.37661	-1.22502	-1.20201	0.999833	0.999802	0.99998	1.30741e-15	2.01139e-08	0.0011936	42.45	68.84	4888.61	4308.14	3971.3	4029.77	21202.4	6290.18	35464.6	13795.9	56546.9	21669.7
	VIT_05s0062g01190	yes		Pirin	0.0251737	0.125554	-0.0585201	-1.32819	-0.689797	-0.899806	0.999833	0.999802	0.99998	2.63084e-16	0.00347721	0.000113168	134.77	140.29	53.57	62.22	49.03	44.41	846.5	273.18	899.1	533.81	1223.67	640.16
	VIT_05s0049g00510	yes	yes	ERF/AP2 Gene Family (VvERF subfamily IX - VvERF001-L1)	0.102413	0.10814	-0.120516	-1.25005	-0.123126	0.477474	0.999833	0.999802	NA	7.68055e-19	0.769805	0.0254415	7.65	13.91	7.92	11.67	334.07	50.56	29653.8	10883.2	63831.1	58883.2	64582.8	92116.7
	VIT_02s0033g00390	yes	yes	MYBA2	-0.00248587	NA	-0.0207122	-1.23603	-0.192564	0.295207	0.999833	NA	0.99998	2.36423e-09	0.650395	0.551208	0.26	0	0	0	1.66	0.99	217.4	60.57	790.38	687.66	983.88	1261.1
	VIT_14s0081g00030	yes	yes	Pathogenesis-related protein-4	-0.0332553	0.215763	-0.117516	-1.18792	-0.168883	0.436524	0.999833	0.999802	NA	4.14703e-25	0.636651	0.0935285	13.93	11.72	3.74	11.48	105.35	26.05	5094.07	2063.23	9855.67	8787.7	10543.6	14667.6
	VIT_16s0022g00960	yes	yes	Invertase/pectin methylesterase inhibitor	-0.00271321	0.165538	-0.128784	-1.10343	-0.0534567	-0.0156139	0.999833	0.999802	NA	8.18506e-12	0.91967	0.963123	1122.31	1125.76	485.03	562.71	1657.23	448.57	60565.2	24064.7	78925.8	76694.5	104618	104660
	VIT_02s0033g00450	yes		MYBA3	0.00153205	-0.00901713	0.00563441	-1.10117	-0.315942	-0.323023	0.999833	0.999802	0.99998	2.75874e-07	0.412277	0.534448	0	0.21	0.37	0	1.35	1.52	116.1	36.84	253.08	198.3	320.49	249.07
	VIT_02s0025g01450	yes		No hit / Unknown	0.101339	-0.239394	-0.0573844	-1.07958	0.935312	0.728632	0.999833	0.999802	0.99998	3.37933e-08	0.00202792	0.0945075	152.07	179.74	86.84	68.12	70.49	64.32	1077.97	393.19	1138.29	2582.32	1765.3	3262.11
	VIT_02s0025g04330	yes	yes	Thaumatin VVTL1	-0.0229447	-0.0401908	-0.146127	-1.00844	0.252737	0.55313	0.999833	0.999802	NA	1.82812e-08	0.489938	0.051372	81.45	79.24	350.39	327.56	3125.47	1001.21	90822.8	37747.2	169021	208711	157474	239961
	VIT_08s0040g01200	yes		Short-chain type alcohol dehydrogenase	0.0193867	-0.107092	0.0346032	-0.992249	-1.66703	-1.11005	0.999833	0.999802	0.99998	1.35862e-05	9.51164e-13	0.0105917	8.44	9.83	837.62	744.06	776.88	814.58	2862.24	972.78	4144.94	1094.3	7236.15	2817.69
	VIT_08s0058g00410	yes	yes	Ferritin 1 (FER1)	0.027317	0.0122507	-0.00604738	-0.96818	-0.537209	-0.547368	0.999833	0.999802	0.99998	6.5582e-05	0.136062	0.310457	2.37	3.99	5.52	5.94	4.59	4.38	79.76	21.03	112.82	71.58	130.15	81.18
	VIT_02s0025g04340	yes	yes	Osmotin	-0.0710399	0.56802	0.510442	-0.968058	0.454708	1.01551	0.999833	0.803027	0.99998	2.83809e-05	0.0624684	0.0154883	41.65	35.34	66.99	191.9	59.08	139.56	1182.96	407.47	5000.91	7159.76	6650.69	15773
	VIT_08s0058g00440	yes	yes	Ferritin	-0.0179806	-0.0872187	-0.0135325	-0.956529	-0.130268	-0.201307	0.999833	0.999802	0.99998	7.57728e-05	0.821195	0.735898	9	7.83	6.19	2.41	11.98	11.61	174.3	51.51	189.96	172.15	250.37	214.27
	VIT_14s0171g00400	yes	yes	Lysine histidine transporter 1	-0.163184	0.161338	-0.0139816	-0.942916	-0.794143	-1.34	0.999833	0.999802	0.99998	7.99736e-08	1.17606e-11	1.65915e-15	132.21	107.21	70.35	86.87	135.25	132.39	705.77	314.88	2242.58	1288.53	2889.05	1119.09
	VIT_01s0127g00680	yes		SRO2 (SIMILAR TO RCD ONE 2)	0.000589726	0.0710391	-0.0456189	-0.915799	0.400347	0.308126	0.999833	0.999802	0.99998	1.80409e-07	0.17285	0.483555	129.21	130.15	180.11	193.83	268.16	258.44	1953.27	894.79	3120.53	4320.03	4403.44	5661.37
	VIT_01s0010g02030	yes		Gamma-thionin precursor	0.0189353	-0.293335	-0.135623	-0.908549	-0.798194	-0.547838	0.999833	0.999802	0.99998	8.39344e-12	3.27446e-05	0.00507831	728.17	750.46	1903.43	1279.09	3635.61	2342.68	39701.8	19562.8	83991.4	46772.1	101712	69468.9
	VIT_08s0007g06040	yes	yes	Beta-1,3-glucanase	-0.104005	0.563828	0.24328	-0.898519	1.31196	1.94751	0.999833	0.984264	0.99998	0.000138188	3.69506e-09	1.36363e-07	936.11	825.47	136.61	280.72	65.44	153.18	1953.45	735.79	9963.67	28351.2	13477.9	68896.4
	VIT_00s0274g00090	yes		Quinone oxidoreductase	0.00567799	0.0217937	-0.0307746	-0.880305	-1.11222	-1.01754	0.999833	0.999802	0.99998	7.52715e-08	4.47222e-07	0.000736908	59.9	60.81	14.59	15.26	15.79	14.09	290.45	140.75	249.59	106.13	216.42	100.09
	VIT_16s0098g01150	yes		Auxin-responsive SAUR29	0.114387	0.0702723	-0.128653	-0.875568	0.574517	1.13754	0.999833	0.999802	0.99998	1.41869e-05	0.073978	0.00281266	162.3	188.07	51.48	58.2	61.46	41.22	1685.95	760.08	1414.94	2308.59	1126.41	2874.72
	VIT_02s0033g00380	yes		C-terminal fragment of VvMYBA2	NA	NA	0.00552567	-0.860782	-0.212406	0.344079	NA	NA	0.99998	0.000601923	0.650395	0.461092	0	0	0	0	0	0.26	39.51	9.64	135.03	115.41	146.95	195.88
	VIT_18s0001g11930	yes	yes	Thaumatin SCUTL2	0.0781376	-0.158054	0.0450743	-0.860735	0.482913	0.56864	0.999833	0.999802	0.99998	2.79375e-06	0.0877703	0.0151659	188.22	219.11	351.84	296.71	232.11	246.75	1636.33	779.26	4653.66	6887.23	7051.42	10783.1
	VIT_16s0022g01770	yes	yes	Enolase / Phosphopyruvate hydratase	0.0630279	0.0587958	-0.0308892	-0.796537	-1.24493	-1.19223	0.999833	0.999802	0.99998	3.02921e-09	4.51259e-13	0.000141438	6501.07	6933.28	21573.1	23145.8	21756.2	21392.1	55688.3	30012.2	77973.7	31249.4	96960.9	39138.2
	VIT_06s0004g07790	yes	yes	Lateral Organ Boundaries domain15	-0.00501448	0.122571	-0.0297364	-0.792817	0.707682	0.416467	0.999833	0.999802	0.99998	0.000764578	0.00559229	0.302023	6.34	6	8.85	12.73	18.01	16.15	136.61	60.83	237.59	420.27	439.21	613.98
	VIT_12s0035g01050	yes		Octicosapeptide/Phox/Bem1p (PB1) domain-containing protein	-0.02436	0.0561037	-0.0559171	-0.777897	-1.66123	-1.65917	0.999833	0.999802	0.99998	5.81364e-05	3.07117e-09	4.14608e-06	14.98	13.43	29.86	32.57	59.92	55.79	221.67	112.07	427.85	99.72	665.22	174.06
	VIT_14s0066g01600	yes		NHL repeat-containing protein	0.127577	-0.176385	0.0102238	-0.774618	0.374693	0.264013	0.999833	0.999802	0.99998	2.08894e-05	0.27129	0.341924	55.15	69.66	91.27	75.85	70.47	71.98	599.64	310.58	532.1	727.21	737.73	903.48
	VIT_11s0016g04990	yes		No hit / Unknown	0.0881783	-0.16237	-0.0843332	-0.762667	-0.478662	-0.703865	0.999833	0.999802	0.99998	0.000525035	0.0920514	0.103886	36.41	44.15	61.58	49.3	46.53	41.6	183.3	89.82	193.1	134.08	345.29	196.01
	VIT_06s0004g03910	yes	yes	No hit / Unknown	0.110432	-0.0938195	0.0750154	-0.760721	0.386231	0.636919	0.999833	0.999802	0.99998	1.49959e-09	0.134151	0.00136828	59.87	72.96	85.94	76.76	109.15	120.67	740.04	413.11	1036.89	1408.41	1182.23	1891.94
	VIT_04s0044g01230	yes	yes	No hit / Unknown	0.00153205	0.0171552	-0.102306	-0.756479	0.665915	1.09448	0.999833	0.999802	NA	0.00039643	0.00721083	0.000454093	0	0.26	0.37	0.8	21.63	4.55	496.17	248.27	1009.26	1718.03	832.93	1953.9
	VIT_03s0038g01380	yes	yes	Calcium-binding EF hand	0.0275247	0.042387	-0.181908	-0.755491	0.186191	0.590314	0.999833	0.999802	0.99998	4.50844e-10	0.637921	0.0552902	421.3	435.11	395.47	415.22	500.4	414.2	6025.53	3392.66	8990.22	10520.4	8258.83	13015.3
	VIT_08s0058g00400	yes	yes	No hit / Unknown	0.0676705	-0.0640646	0.0661164	-0.74372	-0.236835	-0.239993	0.999833	0.999802	0.99998	0.00478466	0.656291	0.677473	9.23	13.38	7.12	5.28	5.43	7.74	55.71	14.05	65.4	53.49	69.84	57.8
	VIT_14s0060g01490	yes		DnaJ homolog, subfamily A, member 5	-0.108928	-0.296272	-0.0520016	-0.738245	-0.123406	-0.333763	0.999833	0.999802	0.99998	0.000185327	0.649804	0.315587	508.68	445.15	1423.75	984.58	1516.22	1449.06	2969.33	1563.39	3073.14	2848.6	3502.77	2765.4
	VIT_14s0083g01140	yes		B12D	0.00313964	-0.182976	-0.0128345	-0.735131	-1.12662	-1.12375	0.999833	0.999802	0.99998	0.000652709	5.75664e-05	0.00164894	12.7	13.06	288.72	246.76	194.7	193.67	903.73	461.05	929.86	362.77	1356.58	561.43
	VIT_14s0060g02300	yes		Hypoxia-responsive	-0.0993595	0.00735332	0.0950047	-0.720188	-0.933253	-0.997099	0.999833	0.999802	0.99998	0.00206456	1.13373e-05	0.00230671	75.68	64.94	265.47	269.11	214.51	243.85	501.79	250.86	616.57	304.74	928.26	434.24
	VIT_02s0012g00500	yes		Invertase/pectin methylesterase inhibitor	-0.0254424	-0.141592	-0.161289	-0.71781	0.323073	0.304401	0.999833	0.999802	0.99998	9.73358e-05	0.337309	0.436076	905.77	880.62	187.47	157.91	295.84	203.14	2036.05	1113.44	2976.44	3891.12	3721.02	4743.84
	VIT_19s0015g01300	yes	yes	Amino acid permease 7	0.0604016	0.194632	-0.137735	-0.698855	0.652998	0.667602	0.999833	0.999802	NA	0.000445702	0.0119789	0.00174637	319.12	342.74	111.58	134.43	237.17	117.86	3294	1797.21	3581.45	6070.23	3947.8	6470.84
	VIT_14s0066g01710	yes		Leaf senescence protein	0.104711	0.284978	0.202003	-0.672338	-0.187511	-0.548704	0.999833	0.999802	0.99998	0.0162186	0.688111	0.317814	99.02	115.2	31.2	45.78	26.25	39.08	68.48	31.04	87.91	76.39	254.44	157.99
	VIT_06s0061g00760	yes	yes	Zinc finger (C2H2 type) family	0.0433449	0.185504	0.0576513	-0.667914	-0.435725	-0.9663	0.999833	0.999802	0.99998	0.00550203	0.245293	0.033028	94.02	102.25	60.04	73.48	78.69	85.6	198.93	104.63	145.15	101.55	386.56	169.01
	VIT_02s0033g00410	yes		MYBA1	NA	NA	-0.120021	-0.646934	-0.000347842	0.334158	NA	NA	0.99998	0.0248622	0.999617	0.45935	0	0	0	0	6.97	0.72	214.64	99.68	297.57	301.48	285.61	376.46
	VIT_08s0056g01600	yes	yes	No hit / Unknown	0.0227018	0.188886	-0.0770668	-0.639624	0.0680075	0.291048	0.999833	0.999802	0.99998	0.00161566	0.852303	0.316017	2377.23	2444.55	1861.7	2212.5	3160.37	2919.4	22239.5	12837.7	43329.6	46162.7	56604.1	70829.2
	VIT_06s0061g00550	yes	yes	Xyloglucan endotransglucosylase/hydrolase 32	0.134811	0.0560388	-0.134056	-0.634143	0.562664	1.32856	0.999833	0.999802	NA	0.00252077	0.0505364	5.24856e-07	76.12	108.31	376.76	410.41	3243.93	972.23	47669.6	27465.4	68419.3	108595	56070.9	153542
	VIT_14s0068g01760	yes		Alcohol dehydrogenase	0.103679	-0.0202628	-0.188569	-0.631629	-0.493458	-0.628619	0.999833	0.999802	0.99998	0.000367385	0.0157335	0.081143	253.52	282.67	354.1	350.5	457.16	379.82	1569.26	936.63	1913.18	1341.98	3245.88	2018.49
	VIT_07s0005g00660	yes	yes	Late embryogenis abundant protein 5	-0.0567526	-0.0666316	-0.115357	-0.629245	0.54106	0.464168	0.999833	0.999802	NA	0.00125844	0.0341831	0.0558994	884.65	637.48	981.48	778.93	1974.09	997.09	28049.2	16504.6	20152.2	31045.2	24789.4	35140.8
	VIT_18s0089g00160	yes		1,4-beta-mannan endohydrolase	0.040035	0.136635	0.0913405	-0.621812	0.495263	1.17876	0.999833	0.999802	0.99998	0.0333679	0.255538	0.000506188	142.32	151.47	7.83	12.01	4.96	8.65	45.52	14.67	36.77	59.3	38.46	98.41
	VIT_10s0116g00370	yes		No hit / Unknown	0.034039	-0.118463	0.0555663	-0.611657	0.106136	-0.112773	0.999833	0.999802	0.99998	0.00288792	0.825558	0.819113	59.7	64.07	379.65	338.88	205.88	221.6	312.18	184.97	321.28	353.38	664.46	616.83
	VIT_18s0001g05990	yes		UDP-glycosyltransferase 85A1	0.0388223	0.255534	-0.00614463	-0.610538	0.0560633	0.544984	0.999833	0.999802	0.99998	6.5582e-05	0.905763	0.0445817	9.45	12.01	12.21	21.31	116.23	116.68	922.73	570.32	1144.42	1209.95	999.02	1509.77
	VIT_11s0052g00630	yes	yes	Metallothionein	0.0519084	0.191529	-0.14352	-0.609041	0.352296	-0.295952	0.999833	0.999802	0.99998	0.0113443	0.284148	0.294258	62.52	70.12	45.4	60.48	156.27	111.93	1015.46	578.87	1423.74	1905.06	2952.9	2407.88
	VIT_02s0033g01330	yes		Acyl-CoA binding protein	0.0321021	-0.00884716	0.0727799	-0.604936	-0.256989	-0.266081	0.999833	0.999802	0.99998	3.96492e-05	0.16507	0.459559	1428.02	1474.35	3415.49	3404.27	2903.59	3139.51	4299.2	2682.98	6522.28	5490.18	9072.64	7526.69
	VIT_11s0016g05530	yes	yes	Plastocyanin domain-containing protein	-0.21535	0.0111523	-0.122731	-0.602628	0.0434736	-0.0470197	0.999833	0.999802	NA	0.00414319	0.947741	0.909095	280.45	170.61	64.98	67.68	429.84	101.83	5147.56	3065.79	6034.91	6332.45	6463.64	6315.27
	VIT_08s0056g01610	yes	yes	No hit / Unknown	0.00589714	0.302793	-0.105014	-0.595075	0.158306	0.324905	0.999833	0.999802	0.99998	0.00788106	0.654484	0.268604	333.81	338.26	204.64	272.19	380.62	341.2	2936.39	1736.83	4917.12	5612.91	8172.54	10490.6
	VIT_05s0077g01980	yes	yes	No hit / Unknown	0.0571433	0.00606665	-0.141474	-0.585951	0.581861	0.025615	0.999833	0.999802	0.99998	0.000335371	0.0612126	0.96551	37.36	43.07	36.4	36.88	69.94	44.73	503.74	316.26	361.04	588.98	794.02	819.86
	VIT_18s0001g06060	yes		UDP-glycosyltransferase 85A1	0.0186664	0.102869	-0.00323056	-0.58586	0.0516503	0.530673	0.999833	0.999802	0.99998	0.000285237	0.914832	0.0494589	3.71	4.84	55.75	67.14	618.24	623.63	4765.09	2993.93	6205.93	6540.09	5180.29	7741.47
	VIT_16s0098g00800	yes	yes	Copper-binding family protein	-0.0428753	0.000463048	-0.194457	-0.578357	0.631359	0.249597	0.999833	0.999802	NA	4.40959e-05	0.0153301	0.263218	25.28	22.14	17.09	17.45	65.28	17.21	810.83	519.02	745.39	1240.03	1184.35	1431.34
	VIT_14s0060g01980	yes	yes	No hit / Unknown	0.0587762	0.00250645	-0.291737	-0.556346	0.190189	0.255973	0.999833	0.999802	0.99998	0.000241022	0.685414	0.423103	298.42	318.35	280.79	282.57	854.05	515.06	5004.87	3244.71	4627.28	5465.73	4943.13	6038.4
	VIT_00s0274g00080			Benzoquinone reductase	0.0889224	-0.0656386	-0.0683255	-0.55465	-0.79118	-0.428686	0.999833	0.999802	0.99998	0.0740179	0.0198366	0.402913	10.72	18.05	5.64	3.99	6.33	4.01	57.06	30.7	55.66	27.66	50.4	35.77
	VIT_01s0011g03670			Bifunctional nuclease	-0.0393174	0.0573777	0.0620937	-0.5497	-1.36003	-2.114	0.999833	0.999802	0.99998	0.0921362	6.1855e-11	4.93147e-07	43.4	39.77	58.38	64.76	115.03	125.97	236.67	119.25	281.66	99.09	757.14	113.34
	VIT_08s0007g07670	yes	yes	NAC domain (VvNAC60)	0.00673808	-0.180236	-0.107043	-0.548549	0.237145	0.6533	0.999833	0.999802	0.99998	0.00748406	0.539475	0.00915801	6.13	6.63	28.22	17.06	42.23	28.5	494.04	310.91	413.07	504.33	457.71	748.2
	VIT_01s0010g02460	yes		Glyceraldehyde-3-phosphate dehydrogenase	0.0550382	0.00874241	0.0630158	-0.537312	-1.31589	-1.37343	0.999833	0.999802	0.99998	0.000303125	3.28225e-08	8.36757e-07	2373.42	2553.54	17541.6	17755.8	15360.9	16483.1	23647.4	15599	30309.1	10673.1	40136	14365.5
	VIT_07s0005g01710	yes		WRKY35	0.0934102	0.139681	-0.121823	-0.527287	0.557658	0.706355	0.999833	0.999802	0.99998	0.000353476	0.0188925	0.00635418	290.37	324.77	411.26	468.92	834.55	729.42	3710.63	2467.97	2749.66	4269.87	3060.47	5211.5
	VIT_07s0005g03310	yes		Cofilin	0.0790385	-0.144827	0.0561122	-0.521521	-0.557615	-0.748231	0.999833	0.999802	0.99998	2.40738e-05	0.00381873	0.00444812	1922.65	2072.5	3497.65	3097.77	4618.26	4938.55	9275.04	6265.59	10671.8	7149.83	12053	7011.16
	VIT_04s0008g06000	yes	yes	ERF/AP2 Gene Family (VvERF subfamily V - VvDREB-2G)	0.0650818	-0.143125	-0.155497	-0.519145	0.331681	-0.0423668	0.999833	0.999802	NA	0.000542616	0.425479	0.931046	54.83	61.74	127.86	110.25	796.2	323.19	4877.95	3261.99	3020.01	4047.64	4672.26	4576.97
	VIT_11s0118g00200	yes		Sucrose Phosphate Synthase	-0.0550816	-0.228397	-0.3193	-0.516265	-0.282045	-0.171167	0.999833	0.999802	0.99998	0.00181537	0.258908	0.427515	2146.9	2061.74	2989.62	2511.89	4976.5	3407.76	23459	15620.3	21762.7	17879.6	17046.3	15262.7
	VIT_19s0015g01310			Amino acid permease 7	0.0555312	0.09897	-0.0595157	-0.504954	0.841291	1.04859	0.999833	0.999802	0.99998	0.117891	0.0106907	0.00116803	25.29	29.46	13.32	16.92	15.65	12.65	109	63.7	164.05	350.4	145.93	333.18
	VIT_01s0137g00430	yes		Cellulase	0.108278	-0.137298	-0.124453	-0.500498	-0.557529	-0.525117	0.999833	0.999802	0.99998	0.0115605	0.0258276	0.197808	452.03	539.48	376.27	334.48	437.78	391.94	1779.27	1181.33	1577.58	1039.19	2260.79	1512.83
	VIT_14s0108g00450		yes	No hit / Unknown	0.0691268	0.0582291	-0.125737	-0.487105	0.144332	0.922053	0.999833	0.999802	NA	0.0194078	0.778407	0.0123178	29.42	37.32	72.52	78.21	206.56	66.6	2148.26	1437.32	2416.33	2749.8	1163.5	2450.37
	VIT_17s0000g01280		yes	WRKY06	-0.0721098	-0.166551	0.0954984	-0.483563	-0.0597801	-0.609624	0.999833	0.999802	0.99998	0.0803395	0.880697	0.0139032	55.82	49.1	73.55	61.45	81.98	93.97	206.17	131.59	286.65	277.48	536.45	346.65
	VIT_12s0034g01870		yes	Cupin	-0.0693283	0.0827027	-0.0764403	-0.481862	-0.989478	-1.25059	0.999833	0.999802	0.99998	0.00902479	0.000521319	0.0258884	15.32	9.37	28.34	33.74	75.28	65.48	332.12	225.53	1150.82	506.43	2850.15	508.05
	VIT_18s0001g01060			Zinc finger (C3HC4-type ring finger)	-0.0015835	-0.12892	-0.0801607	-0.478993	-1.04363	-1.24108	0.999833	0.999802	0.99998	0.134961	1.29988e-10	5.80517e-06	109.51	109.84	544.57	474.2	348.21	326.37	483.16	297.32	509.32	238.79	686.9	272.9
	VIT_03s0091g00260		yes	Zinc finger protein 4	0.0334949	-0.390203	-0.138792	-0.477706	0.24775	0.586286	0.999833	0.999802	0.99998	0.013573	0.545195	0.000464532	30.79	33.61	35.33	18.8	76.63	62.96	284.15	192.82	336.09	415.06	379.22	582.35
	VIT_12s0059g02510		yes	Zinc finger (B-box type)	0.124803	-0.0490265	-0.0216369	-0.455985	-0.850625	-0.837782	0.999833	0.999802	0.99998	0.0175527	0.0173356	0.00212413	34.94	47.44	72.78	68.63	97.37	95.42	392.91	272.18	335.22	151.69	292.19	158.47
	VIT_07s0005g02730			MYB RADIALIS	-0.00789259	0.138394	0.0559563	-0.455251	1.00899	1.1246	0.999833	0.999802	0.99998	0.159538	3.29276e-05	1.29258e-05	97	96.71	76.66	89.15	104.82	114.08	379.87	241.12	529.5	1197.22	726.64	1699.05
	VIT_10s0116g00570			Nuclear transport factor 2B	-0.0400534	-0.211569	0.0768423	-0.447415	-1.48768	-1.37836	0.999833	0.999802	0.99998	0.00763271	1.59688e-23	0.000405004	1077.82	1037.35	398.74	328.58	484.18	529.21	958.74	675.14	1472.93	500.7	2308.15	743.28
	VIT_12s0034g01950			Legumin	0.00269438	0.0872252	0.00298113	-0.418162	-0.638696	-1.18195	0.999833	0.999802	0.99998	NA	0.120545	0.0185979	1.84	1.99	1.82	4.23	1.64	1.67	16.4	2.88	120.29	64.77	337.3	108.32
	VIT_07s0005g03810			No hit / Unknown	-0.0348309	-0.045447	0.0212748	-0.404685	0.723909	0.892125	0.999833	0.999802	0.99998	0.326273	0.0289876	0.00356644	27.21	24.57	53.12	50.64	30.24	31.67	57.09	33.35	61.38	116.45	97.6	195.22
	VIT_15s0046g01500			Translation initiation factor eIF-1A	0.0372909	-0.124688	-0.0255677	-0.37986	-0.359165	-0.508667	0.999833	0.999802	0.99998	0.00153398	0.068222	0.0332264	1527.36	1585.84	1953.77	1779.44	2408.75	2385.06	4106.14	3095.01	4896.36	3813.31	7523	5258.33
	VIT_03s0091g00670			Lateral organ boundaries protein 38	0.00182305	0.0664682	-0.0858633	-0.375567	1.3443	1.41468	0.999833	0.999802	0.99998	0.275434	4.28613e-07	0.000667616	15.01	15.32	25.81	30.42	34.79	29.39	171.03	120.17	142.52	446.29	175.05	596.37
	VIT_19s0090g01340		yes	No hit / Unknown	0.000737607	0.0571491	0.0773871	-0.370949	1.03969	1.54291	0.999833	0.999802	0.99998	0.206548	1.00667e-08	5.52288e-08	394.61	396.62	801.49	1308.97	1716.01	1993.52	15637.5	11315.5	44078	97400.7	65817.5	215694
	VIT_09s0002g07110			KEG (keep on going)	0.0482896	0.0274094	-0.0343316	-0.346428	0.403129	0.714437	0.999833	0.999802	0.99998	0.0450075	0.100995	0.00134236	1161.05	1227.68	994.18	1022.39	1300.29	1280.22	2868.96	2197.67	5126.44	7045.96	4474.85	7605.27
	VIT_14s0068g01360			GEM-like protein 5	-0.0160611	-0.03648	-0.0162421	-0.345742	0.045518	0.871224	0.999833	0.999802	0.99998	0.402052	0.95966	5.55404e-06	13.47	12.43	18.61	16.76	29.65	28.87	309.6	215.59	1080.92	1156.34	1105.61	2095.89
	VIT_15s0048g00740		yes	No hit / Unknown	0.0935113	0.0456993	0.0334551	-0.336946	1.389	1.0681	0.999833	0.999802	0.99998	0.476155	5.25962e-06	0.0270378	14.26	22.66	3.32	4.5	17.29	18.75	63.59	36.65	49.75	179.47	169.68	457.08
	VIT_07s0005g02710			No hit / Unknown	0.0912694	0.122726	-0.0296969	-0.328959	0.6944	0.471583	0.999833	0.999802	0.99998	0.317738	0.00473557	0.00157846	1201.73	1329.9	518.3	597.53	833.92	820.54	1291.64	967.48	3429.67	5973.97	8125.85	11475.6
	VIT_18s0075g00340			Sucrose Phosphate Synthase	-0.0264622	0.00879155	-0.133617	-0.326822	1.04356	0.516171	0.999833	0.999802	0.99998	0.471221	0.000106724	0.19044	4.45	2.89	6.84	7.1	33.69	26.73	63.97	44.57	57.4	137.98	86.04	130.35
	VIT_18s0075g00350			Sucrose Phosphate Synthase	0.0142548	-0.0666494	-0.138994	-0.311988	0.926256	0.565997	0.999833	0.999802	0.99998	0.534387	0.00322194	0.122858	1.57	2.42	7.25	5.02	22.84	16.67	50.52	33.35	48.74	111.46	76.57	120.65
	VIT_18s0001g08200		yes	MATE transporter	0.00146445	0.294439	0.144921	-0.298695	-0.586585	-1.29995	0.999833	0.999802	0.99998	0.564311	0.221029	0.000405206	8.02	8.28	57.6	97.53	62.61	77.79	134.26	86.23	345.6	138.5	478.36	168.35
	VIT_13s0067g02300			Hypoxia-responsive	0.114283	-0.0844978	0.0272162	-0.29705	-1.30053	-0.942112	0.999833	0.999802	0.99998	0.499652	1.94859e-16	0.0242741	8.16	18.44	2076.98	1928.19	2148.45	2228.42	1925.47	1441.09	1617.04	628.61	1629.81	753.09
	VIT_10s0116g00550			Oligosaccharide transporter OST3/OST6	0.0291359	-0.00638867	0.0276901	-0.288359	-0.513327	-0.791373	0.999833	0.999802	0.99998	0.0515263	0.00350013	3.59615e-05	1840.85	1896.13	1132.68	1132.12	1099.64	1141.43	1793.79	1444.86	2463.21	1713.2	3688.97	2112.17
	VIT_01s0026g02100			No hit / Unknown	0.00385637	-0.0645883	-0.0246958	-0.275236	0.542902	0.657262	0.999833	0.999802	0.99998	0.434036	0.0633261	0.00437968	518.72	523.24	337.88	320.29	616.61	608.38	1074.79	849.84	859.51	1345.63	832.09	1359.79
	VIT_09s0002g05250			Aspartate aminotransferase	0.0522432	0.00546496	-0.206609	-0.273287	-0.26096	-0.609396	0.999833	0.999802	0.99998	0.0994442	0.243916	0.0274333	724.41	762.7	581.23	586.58	533.77	452.78	851.86	693.03	1147.6	959.99	1865.15	1201.69
	VIT_00s0214g00090		yes	F-box protein PP2-B10 (Protein phloem protein 2-like B10)	-0.0112126	-0.00734085	-0.0623818	-0.269732	-0.6919	-0.554302	0.999833	0.999802	0.99998	0.561748	0.0190104	0.15937	36.2	35.31	65.4	65.64	76	70.31	185.2	141.23	223.66	128.85	206.08	135.61
	VIT_17s0000g03200		yes	No hit / Unknown	0.112787	0.20172	-0.2398	-0.255781	1.95344	2.09466	0.999833	0.999802	0.99998	0.509422	1.13808e-14	2.54898e-18	208.82	253.66	154.62	189.86	302.41	181.6	1960.88	1569.36	1298.66	6771.1	1302.89	6280.7
	VIT_02s0087g00930		yes	Carotenoid cleavage dioxygenase 4 (9,10) (9`,10`) (VvCCD4b)	0.000860577	0.318921	-0.11534	-0.243539	1.69627	2.03273	0.999833	0.999802	0.99998	0.645115	2.68458e-12	1.37162e-07	5.8	5.89	26.48	45.28	80.85	65.86	427.68	332.65	346.11	1405.47	503.17	2875.56
	VIT_09s0018g01370		yes	STE20/SPS1 proline-alanine-rich protein kinase	-0.00809046	0.0824894	-0.0524317	-0.240645	-0.212534	-0.587075	0.999833	0.999802	0.99998	0.6626	0.535623	0.0195041	16.85	16.22	22.58	26.1	46.94	43.29	152.36	116.91	163.37	141	182.34	119.94
	VIT_01s0146g00260			Nodulin MtN3	0.208962	0.0763906	0.129953	-0.24042	-0.639835	-0.991998	0.999833	0.999802	0.99998	0.391334	0.00182398	0.0186379	2185.62	2699.94	4178.56	4595.41	4627.39	5364.13	4952.91	4091.27	5462.26	3422.95	10225.2	4508.34
	VIT_18s0001g15460			Stearyl acyl carrier protein desaturase	-0.0380662	0.0181788	0.0589651	-0.21048	-0.648401	-1.06708	0.999833	0.999802	0.99998	0.714002	0.00649213	0.00101181	90.83	86.43	4708.77	4826.33	3467.42	3698.6	2688.12	2177.39	572.69	352.93	847.41	374.87
	VIT_10s0003g01410		yes	CBL-interacting protein kinase 20 (CIPK20)	0.0280468	0.0407959	-0.16425	-0.196211	0.938111	1.61413	0.999833	0.999802	0.99998	0.706185	0.0204804	2.02261e-10	1.05	2.57	2.61	3.47	16.98	5.95	400.99	335.33	572.23	1900.44	898.92	3043.89
	VIT_00s0323g00070		yes	Pectin methylesterase inhibitor	0.0206391	0.276516	0.193073	-0.181973	1.43427	1.68461	0.999833	0.999802	0.99998	0.800331	1.0782e-05	3.9468e-06	1.57	2.68	65.41	107.07	65.26	86.44	89.87	69.26	160.83	664.14	291.55	1175.96
	VIT_09s0018g01390		yes	STE20/SPS1 proline-alanine-rich protein kinase	-0.0107202	0.19333	-0.259404	-0.18028	-0.175281	-0.605797	0.999833	0.999802	0.99998	0.712153	0.563415	0.0100666	44.56	43.59	45.02	58.38	122.42	83.7	393.53	335.07	485.51	431.72	456.41	297.48
	VIT_02s0025g04280		yes	Osmotin	-0.0174106	0.24482	0.169767	-0.173347	0.479069	1.12327	0.999833	0.999802	0.99998	NA	0.268078	0.0245138	32.61	30.87	11.31	21.75	1.29	6.82	8.52	4.48	88.76	140.38	160.03	474.05
	VIT_05s0020g03870			MLK/Raf-related protein kinase 1	0.0336689	0.0918148	0.201205	-0.152699	0.65589	0.718314	0.999833	0.999802	0.99998	0.807834	0.00516536	0.00159592	75.04	79.42	109.72	122.27	111.44	141.37	162.31	139.62	219.38	368.11	258.48	440.04
	VIT_05s0062g00610			Xyloglucan endotransglucosylase/hydrolase 23	-0.000852194	-0.042673	-0.132135	-0.143289	-0.645981	-2.27974	0.999833	0.999802	0.99998	0.859703	0.145279	5.37101e-07	5.33	5.21	16.03	14.38	20	13.61	64.69	50.19	27.09	13.55	102.97	10.42
	VIT_16s0100g00400		yes	ERF/AP2 Gene Family (VvERF subfamily III - VvERF025)	-0.00875907	-0.0250867	-0.108033	-0.131548	0.322404	1.12397	0.999833	0.999802	0.99998	0.87926	0.513696	0.0025454	68.48	61.07	122.19	103.78	313.25	130.22	1523.52	1299.95	795.57	1080.59	495.61	1240.93
	VIT_12s0034g01930			Globulin-like protein	-0.0298409	0.215088	-0.0135024	-0.108142	0.968528	-0.356509	0.999833	0.999802	0.99998	NA	0.0120391	0.593062	2.63	0.52	0.77	7.01	9.87	8	10.08	5.13	28.92	85.88	94.91	68.39
	VIT_01s0150g00380			No hit / Unknown	0.00665735	-0.0136785	-0.0903147	-0.103486	-0.583757	-1.11979	0.999833	0.999802	0.99998	0.914585	0.0930458	0.0274455	14.77	15.19	6.01	5.56	21.36	13.46	84.17	71.65	103.71	63.89	313.62	106.43
	VIT_16s0050g00390		yes	4-Coumarate-CoA ligase	0.0528581	-0.104803	-0.243863	-0.0953883	-0.214249	0.607024	0.999833	0.999802	0.99998	0.856542	0.556733	0.0393293	412.49	446.7	541.36	482.91	1004.3	759.93	5024.95	4644.24	5778.98	4961.92	3555.05	5658.45
	VIT_03s0038g04390		yes	Dehydrin 1	-0.0170226	0.303736	0.0844951	-0.0939674	0.521385	1.09851	0.999833	0.999802	0.99998	0.918681	0.0209726	0.00845439	1.31	0.42	519.72	758.73	948.72	1027.9	3084.88	2509.93	4724.47	7110.37	3054.03	7791.79
	VIT_04s0023g00130			No hit / Unknown	0.074248	0.198714	0.0746908	-0.0868109	0.493562	0.753872	0.999833	0.999802	0.99998	0.807834	4.87188e-05	0.00597002	196.04	214.74	2857.09	3535.06	3153.59	3405.63	2670.42	2494.22	2037.43	2938.64	1696.09	3006.04
	VIT_08s0007g08330		yes	Polygalacturonase PG1	0.00737822	-0.0203759	-0.0711074	-0.0491255	1.12761	1.47551	0.999833	0.999802	NA	0.943195	1.65579e-05	1.8628e-08	3.69	4.21	53.6	51.29	539.26	94.83	4478.5	4296.13	4245.23	10858.1	3723.58	11400.2
	VIT_14s0060g00420		yes	Pyruvate dehydrogenase kinase	0.0837843	0.128193	-0.0281426	-0.0308275	0.384053	0.691902	0.999833	0.999802	0.99998	0.976928	0.220499	5.89671e-06	111.62	126.72	91.45	104.95	106.4	103.93	183.88	177.32	440.03	602.69	497.82	822.02
	VIT_05s0020g05040			Proteinase inhibitor 1 PPI3B2	-0.0562556	0.198276	0.0492792	-0.00651703	1.23072	0.680114	0.999833	0.999802	NA	NA	0.00095449	0.232011	14.26	4.4	1.45	9.79	4.03	24.58	3.7	3.49	13.34	61.4	20.94	40.74
	VIT_19s0090g01370		yes	No hit / Unknown	0.11183	0.138514	0.0577287	0.00295615	1.02135	1.62763	0.999833	0.999802	0.99998	0.99876	3.65627e-15	5.79091e-23	420.1	496.08	1649.31	1962.88	3913.32	4314.85	11974.9	11972.5	13044	27633.9	12749.3	41356.6
	VIT_00s0340g00050			Endo-1,4-beta-glucanase KORRIGAN (KOR)	0.00428852	-0.0582402	-0.0115063	0.0227542	-0.764198	-1.75095	0.999833	0.999802	0.99998	0.986215	0.0414427	3.54351e-05	83.04	84.21	125.29	115.81	27.52	26.88	31.74	32.45	45.35	22.22	85.43	17.87
	VIT_19s0014g04790		yes	Organic cation/carnitine transporter4	0.0594283	0.28091	0.0860944	0.0294976	0.281983	0.582675	0.999833	0.999802	0.99998	0.978425	0.541301	0.0027568	30.88	37.02	48.96	68.94	70.37	81.15	166.75	170.13	593.56	763.92	1079.45	1659.3
	VIT_14s0083g00940			Auxin-independent growth promoter	0.0756662	0.0693021	0.0943713	0.0315705	0.920218	-0.231892	0.999833	0.999802	0.99998	0.976928	0.00151721	0.773166	2394.39	2576.72	482.21	520.64	563.71	648.3	458.27	471.36	250.2	549.88	819.87	633.9
	VIT_05s0049g01780			Caleosin	-0.022567	0.194994	0.106606	0.0426044	0.57256	1.07229	0.999833	0.999802	0.99998	0.940021	0.000576155	0.00212317	5.27	3.58	5555.49	6995.97	5360.02	5945.47	3829.38	3941.56	2450.53	3779.31	1380.73	3255.72
	VIT_10s0071g00320			GRAM domain-containing protein / ABA-responsive	-0.00987449	0.0612752	-0.0629648	0.062503	-0.372921	-1.23003	0.999833	0.999802	0.99998	0.954265	0.395358	6.58026e-05	38.41	37.43	58.88	64.02	67.09	61.53	227.74	248.86	136.46	99.88	221.86	87.24
	VIT_12s0057g00310			Gamete expressed1 (GEX1)	-0.00253682	0.230493	0.0745867	0.100008	-0.0382838	-1.37735	0.999833	0.999802	0.99998	0.917228	0.963658	0.0050695	19.49	19.32	30.05	42.5	55.83	65.27	47.3	53.28	44.6	43.58	159.75	41.8
	VIT_07s0005g00140		yes	Peripheral-type benzodiazepine receptor	0.141236	0.156519	0.137009	0.753117	0.775428	0.999833	0.999802	0.99998	0.872716	0.000122117	0.218386	3.67	3.93	103.99	123.65	240.69	290.46	543.87	635.76	1063.93	1900.09	614.56	1736.07
	VIT_01s0137g00520			CYP71B35	0.151986	0.151462	0.263511	0.00677461	-0.929259	0.999833	0.999802	0.99998	0.530802	0.989926	0.00753147	110.25	136.24	250.85	298.17	343.17	401.85	202.23	256.87	203.19	207.53	354.79	172.88

## Sheet: b. NEIGHBOR_genes
	GENE ID	DE at 58 DAA	Annotation	lg2FC_30	lg2FC_44	lg2FC_51	lg2FC_58	lg2FC_65	lg2FC_72	padj_30	padj_44	padj_51	padj_58	padj_65	padj_72	H_30DAA	BS_30DAA	H_44DAA	BS_44DAA	H_51DAA	BS_51DAA	H_58DAA	BS_58DAA	H_65DAA	BS_65DAA	H_72DAA	BS_72DAA
	VIT_05s0020g00930	yes	Soluble diacylglycerol acyltransferase	-0.0282923	0.217085	0.00346919	0.958217	1.02637	1.03822	0.999833	0.999802	0.99998	1.23709e-11	0.000103414	0.00514619	1591.41	1538.23	2363.19	2865.46	2636.83	2676.31	1503.05	3197.74	522.01	1228.72	561.39	1306.06
	VIT_11s0016g03540	yes	Auxin-responsive protein IAA27	0.0081696	-0.0684067	0.214982	0.802286	1.10292	1.66416	0.999833	0.999802	0.99998	0.00149737	9.11654e-12	5.77685e-10	1068.98	1082.32	980.58	918.56	522.66	712.88	223.78	555.73	139.3	319.14	132.9	472.25
	VIT_11s0052g01250	yes	Xyloglucan endotransglucosylase/hydrolase 23	-0.106296	0.0987791	0.152273	0.738537	-0.0514559	-0.45318	0.999833	0.999802	0.99998	0.00186235	0.944135	0.529813	2530.02	2282.5	1509.65	1778.47	465.23	606.97	321.08	661.72	249.04	241.33	320.83	173.72
	VIT_16s0022g01430	yes	Phosphate-induced protein 1	0.007418	-0.00889429	0.0937169	0.706757	-0.0920791	-0.0143891	0.999833	0.999802	0.99998	0.000437641	0.890055	0.985876	2889.53	2928.15	2833.29	2823.22	986.84	1136.96	770.1	1417.97	151.82	142.15	102	101.64
	VIT_13s0019g01840	yes	Cell division cycle 20-like protein 1	0.0452686	0.0694128	0.0164111	0.695784	0.946879	1.15102	0.999833	0.999802	0.99998	0.0139352	0.000671702	0.000216571	396.66	419.89	589.24	633.27	390.41	404.82	103.71	261.45	57.4	128.14	54.19	133.08
	VIT_11s0052g01120	yes	ZINC FINGER PROTEIN 2	-0.0246617	-0.155714	0.079271	0.668104	0.0418648	0.0482921	0.999833	0.999802	0.99998	0.00748406	0.937795	0.941032	643.51	629.02	478.04	414.2	419.96	462.5	127.85	245.66	153.43	161.09	132.4	139.39
	VIT_00s1206g00010	yes	Aspartic proteinase nepenthesin-1 precursor	-0.0907352	-0.0805763	-0.0239219	0.639173	0.700114	1.11901	0.999833	0.999802	0.99998	0.0186532	0.0102892	0.017541	300.69	269.93	687.1	642.67	440.19	432.78	173.46	336.54	216.04	383.54	181.23	506
	VIT_14s0060g00990	yes	No hit / Unknown	0.0498055	-0.0367441	0.350025	0.635517	0.376066	0.920534	0.999833	0.999802	0.99998	0.0333679	0.492425	0.119971	298.45	324.68	427.62	414.19	139.24	264.71	31	74.25	13.27	28.87	6.59	32
	VIT_15s0046g02000	yes	Polygalacturonase GH28	0.144745	0.00679008	0.0827107	0.634966	0.667584	0.454856	0.999833	0.999802	0.99998	0.0333064	0.130655	NA	5353.78	6087.98	803.74	813.43	415.43	497.56	45.44	118.26	3.88	14.15	3.14	6.56
	VIT_14s0083g00640	yes	CONSTANS 2 (COL2)	0.0648902	-0.089116	0.0299889	0.627139	0.214195	0.065249	0.999833	0.999802	0.99998	0.0362483	0.645778	0.912232	496.21	534.41	577.4	539.39	453.41	476.67	193.85	429.58	114.07	137.49	167.1	177.41
	VIT_01s0011g00590	yes	Acclimation of photosynthesis to environment	-0.0811297	-0.0243556	-0.00750986	0.622864	-0.278411	0.312265	0.999833	0.999802	0.99998	0.00290799	0.318969	0.603571	3156.38	2926.07	2414.55	2379.14	2034.17	2042.62	695.5	1185.66	488.74	402.3	204.46	271.24
	VIT_11s0016g02430	yes	Dual-specific kinase DSK1	0.0650094	0.0905622	-0.040255	0.588836	-0.377537	-0.208316	0.999833	0.999802	0.99998	0.00164606	0.317107	0.732997	1033.82	1098.01	1613.75	1745.92	1713.19	1669.18	815.57	1317.14	1355.15	1005.56	1349.18	1144.12
	VIT_00s0429g00040	yes	Aspartic proteinase nepenthesin-1 precursor	-0.0072436	0.0205123	-0.230812	0.588686	0.66312	1.55501	0.999833	0.999802	0.99998	0.0457548	0.0755446	0.000145026	260.94	259.67	546.31	560.13	349.98	265.77	149.55	282.9	151.18	280.89	124.09	478.38
	VIT_13s0067g00220	yes	Aquaporin TMP-C	0.252702	0.157855	0.256067	0.577552	0.793427	0.727378	0.999833	0.999802	0.99998	0.0309362	0.0106907	0.097978	2392.3	3109.89	1007.78	1169.2	683.18	905.81	218.51	380.54	53.37	106.74	30.23	55.95
	VIT_00s1328g00020	yes	Phytosulfokines PSK4	0.0888386	-0.0704837	0.251699	0.574789	0.524055	1.01758	0.999833	0.999802	0.99998	0.0483745	0.179863	0.0487365	527.56	577.86	376	355.94	229.79	304.61	66.37	120.14	40.33	65.49	22.74	61.66
	VIT_09s0002g00540		lipase GDSL 1	0.020423	-0.0653472	0.119211	0.569695	0.892344	1.42978	0.999833	0.999802	0.99998	0.0557905	0.00785448	0.000190561	454.18	466.66	452.59	427.67	356.3	404.53	114.9	209.75	71.56	163.45	39.11	130.01
	VIT_07s0005g02450	yes	No hit / Unknown	0.0471679	0.0168271	0.0723579	0.567654	-0.0924322	0.787593	0.999833	0.999802	0.99998	0.00095611	0.851332	0.019225	827.37	888.87	875.99	896.15	785.11	845.63	643.65	1006.45	657.75	620.04	419.79	780.4
	VIT_05s0077g02330	yes	Transducin protein	0.0598811	0.248566	-0.098571	0.562958	0.0327057	-0.20074	0.999833	0.999802	0.99998	0.0203612	0.958513	0.72101	1630.67	1733.28	296.28	392.44	443.63	404.56	130.03	215.14	67.77	70.76	50.05	42.96
	VIT_01s0011g02720	yes	No hit / Unknown	0.140275	0.141583	0.500945	0.562275	0.467669	0.854556	0.999833	0.999802	0.99998	0.000124303	0.10418	0.0747946	601.96	711.22	1065.87	1232.98	1162.47	1971.18	1330.81	2041.78	873.35	1279.85	581.77	1250.72
	VIT_04s0008g01970	yes	ER (ERECTA)	-0.0503862	0.293782	0.100897	0.561675	1.01644	0.393415	0.999833	0.999802	0.99998	0.037668	0.0105393	NA	1267.62	1213.29	271.37	367.02	209.76	240.17	108.15	185.59	11.98	47.61	4.08	8.61
	VIT_07s0031g02160		Protein phosphatase 2C DBP	0.0243374	0.00875273	0.0206289	0.556803	0.737691	0.623112	0.999833	0.999802	0.99998	0.0669452	0.0094787	0.31409	218.73	225.81	165.77	168.06	175.44	180.69	79.52	144.6	55.79	103.73	36.23	70.08
	VIT_12s0059g01790	yes	Caffeic acid 3-O-methyltransferase (VvCOMT)	0.166656	-0.0467179	0.333884	0.555828	0.829808	0.421366	0.999833	0.999802	0.99998	0.0306129	0.00516536	0.420549	739.97	869.53	533.22	515.8	423.75	600.08	213.27	357.44	58.49	119.57	68.12	98.27
	VIT_02s0154g00260	yes	Nitrate transporter	-0.00631893	0.122327	-0.0419111	0.550685	0.788622	1.12027	0.999833	0.999802	0.99998	0.00779261	0.00502983	0.0303959	443.27	441.57	422.64	472.86	619.02	595.64	576.77	911.35	128.19	248.25	33.75	104.56
	VIT_13s0067g00110	yes	CYP72A1	0.0141395	0.0270451	-0.0857964	0.550273	-0.109968	0.381097	0.999833	0.999802	0.99998	0.0379064	0.850028	0.546819	1453.91	1479.04	1035.68	1064.36	1003.92	934.56	560.71	937.02	431.21	399.14	332.95	479.65
	VIT_14s0030g01790	yes	Ndr family protein	-0.108987	0.333291	0.0549989	0.548013	-0.346598	0.130868	0.999833	0.999802	0.99998	0.0240521	0.47241	0.872628	1023.82	921.4	375.15	503.03	321.6	343.57	217.84	352.31	407.5	301.47	237.95	273.72
	VIT_14s0030g00250	yes	ERD6-like (VvERD6L-26)	-0.0988341	-0.058148	0.127609	0.547563	0.254493	0.342371	0.999833	0.999802	0.99998	0.0212768	0.530017	0.505413	697.7	635.97	391.37	371.65	230.8	264.52	103	166.58	67.36	83.75	51.41	68.67
	VIT_08s0007g04510	yes	RPG related protein 1 RR1	-0.0464487	0.00301708	-0.180127	0.547417	0.0629027	-0.22014	0.999833	0.999802	0.99998	0.0149437	0.876115	0.71341	587.82	562.84	395.65	399.14	457.95	377.74	325.27	518.9	201.14	213.93	189.15	158.73
	VIT_14s0060g01730	yes	No hit / Unknown	0.0934634	-0.221408	0.258266	0.546872	0.957044	0.822789	0.999833	0.999802	0.99998	0.0499858	0.000594854	8.91134e-05	746.09	853.68	2643.77	2140.62	2124.2	2784.09	844.96	1433.78	345.06	777.09	261.65	480.83
	VIT_05s0020g02690	yes	Copper-binding family protein	0.0807575	0.0887108	0.0134767	0.545609	0.461141	0.260838	0.999833	0.999802	0.99998	0.0236857	0.162417	0.649622	11621.1	12457.1	8752.48	9561.33	7199.01	7370.72	3749.41	6063.52	931.72	1377.67	1172.96	1476.09
	VIT_11s0016g05320	yes	Peroxidase	0.0834653	0.0209877	0.12599	0.544516	0.522595	1.20128	0.999833	0.999802	0.99998	0.0229079	0.15075	0.000169652	187.74	206.85	595.89	611.94	364.52	437.88	182.99	292.64	86.25	137.57	63.23	161.46
	VIT_18s0001g09360		Hydrogenobyrinic acid a,c-diamide synthase	-0.0209831	-0.0901107	-0.170547	0.542827	0.134552	1.07151	0.999833	0.999802	0.99998	0.0510909	0.770584	0.00101568	8204.98	8095.09	6909.35	6380.28	5266.19	4325.52	2484.57	4178.88	1041.5	1173.82	595.41	1381.91
	VIT_10s0092g00640	yes	No hit / Unknown	0.0881204	-0.00442274	0.113704	0.541017	-0.0963958	-0.343326	0.999833	0.999802	0.99998	0.029628	0.868704	0.422451	858.08	942.07	590.31	591.47	382.02	439.24	194.54	313.31	315.95	295.39	359.22	277.83
	VIT_10s0003g02680	yes	Phytochrome E	0.0494984	-0.0089427	0.0104827	0.537631	0.390971	0.611244	0.999833	0.999802	0.99998	0.0331195	0.197204	0.105756	706.03	740.81	824.94	824.12	793.27	811.48	309.15	501.59	205.65	283.69	149.2	242.95
	VIT_10s0003g04990	yes	FERONIA receptor-like kinase	0.0512397	0.178739	0.0133323	0.53554	0.832941	0.96826	0.999833	0.999802	0.99998	0.00483209	0.000522623	0.0442127	663.09	702.46	302.23	366.35	397.39	407.01	193.88	297.42	98.22	192	56.54	137.51
	VIT_10s0003g04670	yes	Homeobox-leucine zipper transcription factor PHABULOSA	0.0622255	0.103884	-0.0553239	0.532221	0.183169	-0.0861134	0.999833	0.999802	0.99998	0.00608778	0.77315	0.882772	525.48	563.26	1688.79	1867.84	1292.67	1239.28	497.52	767.68	129.08	155.47	142.1	133.65
	VIT_00s0259g00120	yes	Oligopeptide transporter OPT3	0.0923178	0.322256	0.0124178	0.524049	0.877015	1.50714	0.999833	0.999802	0.99998	0.0031184	5.31481e-06	3.35171e-08	2120.33	2333.44	899.39	1212.37	941.15	963.56	546.32	825.69	349.92	686.79	294.2	930
	VIT_09s0002g03860	yes	Disease resistance protein RPS5	-0.0930117	0.0555939	-0.0252543	0.520986	-0.330437	0.155122	0.999833	0.999802	0.99998	0.0087881	0.229499	0.828773	246.4	224.49	177.98	188.72	200.53	193.44	141.67	216.07	163.47	129.27	92.18	107.04
	VIT_01s0010g03530		Phagocytosis and cell motility protein ELMO1	-0.0568429	0.20516	-0.00437261	0.517455	0.987101	1.38707	0.999833	0.999802	0.99998	NA	0.0102614	0.00885624	195.08	182.73	84.3	108.49	79.32	79.73	13.65	32.47	11.32	34.75	4.73	23.2
	VIT_06s0004g08360		NADH dehydrogenase I subunit N	0.000434804	-0.0516668	0.075298	0.512788	0.748554	0.692076	0.999833	0.999802	0.99998	0.119076	0.00646994	0.0316916	181.59	182.66	202.43	192.32	199.77	217.36	83.19	148.17	52.95	98.35	57.22	97.85
	VIT_17s0000g05460	yes	Nodulin	-0.0368753	-0.116808	-0.0417313	0.509316	0.40665	0.719056	0.999833	0.999802	0.99998	0.0396997	0.284831	0.118879	76.62	71.83	165.65	147.82	164.34	159.87	85.84	133.6	51.92	74.47	30.91	57.64
	VIT_15s0046g00290		Auxin response factor 18	0.00537526	0.16764	0.0951918	0.508547	0.772177	0.38237	0.999833	0.999802	0.99998	0.102928	0.0445373	0.433281	1738.52	1756.07	1435.08	1663.61	1096.37	1245.33	208.07	351.06	104.58	227.29	106.8	147.14
	VIT_04s0008g01740		Spermine synthase ACAULIS5	0.0729757	-0.288493	0.183466	0.505959	1.18074	0.467769	0.999833	0.999802	0.99998	0.111067	0.00165596	0.506496	95.61	115.88	314.72	237.83	210.66	275.03	63.12	107.98	3.23	30.86	4.86	10.58
	VIT_14s0006g01600		No hit / Unknown	-0.106167	-0.227212	0.345317	0.498356	0.57494	1.26321	0.999833	0.999802	0.99998	0.145504	0.226203	0.00980538	251.76	202.09	290.34	215.74	143.66	205.03	41.4	73.49	21.96	44	10.09	34.36
	VIT_01s0011g02330		No hit / Unknown	-0.0345	0.283884	0.0957613	0.495389	0.149088	0.733538	0.999833	0.999802	0.99998	0.11059	0.74522	0.00845439	511.97	487.74	295.33	391.73	213.26	240.44	124.51	202.68	195.41	223.39	141.46	247.55
	VIT_13s0019g03350		Sedoheptulose-1,7-bisphosphatase (SBPase), Chloroplast	-0.00338526	-0.14231	-0.0502504	0.489068	0.74647	0.943487	0.999833	0.999802	0.99998	0.0194078	1.76763e-07	0.000242215	2521.68	2526.63	2574.11	2255.61	2389.96	2307.23	1525.55	2274.26	1017.8	1774.17	832.73	1695.06
	VIT_14s0060g01720		Dormancy/auxin associated protein	0.0586811	-0.245501	0.159869	0.485096	1.02112	0.756475	0.999833	0.999802	0.99998	0.0921362	1.61115e-05	0.00197267	1373.87	1508.63	4855.43	3860.71	3518.5	4168.99	1677.51	2634.67	510.6	1162.4	485.29	855.85
	VIT_04s0044g01740		Hydroxymethylglutaryl-CoA reductase	-0.0505978	-0.0611608	-0.267426	0.473427	-0.017901	0.777264	0.999833	0.999802	0.99998	0.0111907	0.978593	0.0449889	1175	1128.01	1167.94	1112.04	1364.3	1109.72	1456.33	2110.75	698.07	696.86	427.56	804.46
	VIT_04s0023g02650		CYP90D1 ROT3 (ROTUNDIFOLIA 3) steroid hydroxylase	-0.0577534	0.0931433	0.155327	0.472072	0.87524	1.24323	0.999833	0.999802	0.99998	0.180236	0.0178044	0.00163492	535.31	511.28	381.82	415.81	258.56	312.18	113.95	194.88	28.36	68.56	24.23	68.57
	VIT_06s0080g00420		Glucan endo-1,3-beta-glucosidase 7 precursor	-0.0503716	-0.00897364	0.202019	0.468158	0.704364	0.89458	0.999833	0.999802	0.99998	0.151542	0.0323381	0.0290983	1828.77	1762.11	841.84	840.45	398.98	510.85	170.48	272.69	63.54	118.55	40.25	84.81
	VIT_02s0025g03590		Phospholipid hydroperoxide glutathione peroxidase	-0.0341062	-0.0673267	0.135591	0.464873	0.875221	1.23362	0.999833	0.999802	0.99998	0.102851	0.00038407	0.000582557	969.73	945.96	958.67	908.29	818.64	940.64	387.98	592.82	125.95	256.15	75.82	205.62
	VIT_18s0001g13200		Cytokinin dehydrogenase 5 precursor	-0.01055	0.13122	0.221463	0.449655	1.35451	1.0948	0.999833	0.999802	0.99998	0.168634	3.01142e-09	0.0377901	7115.23	7087.45	2593.91	2935.7	1428.84	1924.66	571.07	888.32	120.05	357.07	91.37	280.5
	VIT_02s0012g01120		Glycine cleavage system H protein, mitochondrial	-0.0667479	-0.23134	-0.0353969	0.438478	0.506487	0.984017	0.999833	0.999802	0.99998	0.18767	0.0484576	0.00402934	721.69	656.32	679.35	481.32	510.11	497.79	215.61	332.98	163.78	245.93	118.59	259.17
	VIT_08s0007g01570		Fructose 1,6-bisphosphatase	-0.00138312	-0.14888	-0.125404	0.434582	0.375198	0.792687	0.999833	0.999802	0.99998	0.206861	0.251599	0.0116166	1328.64	1333.9	953.07	824.02	994.39	874.45	440.89	684.21	384.17	524.89	337.54	624.5
	VIT_04s0023g03810		Jasmonate O-methyltransferase	0.0339661	-0.102971	0.0289218	0.432172	0.764408	0.851576	0.999833	0.999802	0.99998	0.110791	0.0128315	0.154007	535.3	556.04	469.87	434.68	487.67	507.91	220.04	320.99	57.84	112.03	26.29	71.32
	VIT_09s0002g04080		IAA9	-0.0443693	0.0349727	0.202721	0.418691	0.406282	1.20022	0.999833	0.999802	0.99998	0.164798	0.387591	0.00208641	1576.89	1522.24	451.88	468.02	238.38	306.26	126.73	184.75	50.39	75.26	27.05	73.25
	VIT_06s0004g05180		Ribulose bisphosphate carboxylase/oxygenase activase, chloroplast	-0.015139	-0.223499	-0.181025	0.411723	0.482558	0.835921	0.999833	0.999802	0.99998	0.0953721	0.000134737	0.00375025	6518.37	6441.03	8816.53	6898.8	9460.42	8225.18	5813.17	8168.86	3938.84	5641.9	2582.54	4892.27
	VIT_00s0371g00100		Mannitol dehydrogenase	-0.101045	-0.155159	0.175147	0.411715	1.06436	1.0938	0.999833	0.999802	0.99998	0.3135	0.000972967	0.0133739	138.99	120.37	99.43	79.62	99.37	128.2	30.02	55.6	31.96	86.16	23.52	61.61
	VIT_04s0023g03010		Fructose-bisphosphate aldolase	0.00489023	-0.0746944	-0.0653284	0.399025	0.128729	0.578242	0.999833	0.999802	0.99998	0.197811	0.767455	0.0272233	1924.66	1947.77	2407	2252.13	2421.38	2303.13	1558.51	2229.94	984.75	1103	808.9	1251.74
	VIT_09s0002g08680		No hit / Unknown	-0.0231473	-0.0854109	0.0443187	0.39852	1.04466	0.98086	0.999833	0.999802	0.99998	0.301942	0.00836374	0.0940093	272.75	267.47	105.13	93.65	58.98	64.58	14.86	33.74	3.55	17.33	4.19	14.02
	VIT_01s0011g00930		FK506-binding protein genes family (VvFKBP13)	-0.0812931	-0.123599	-0.0495004	0.393866	0.799444	0.791467	0.999833	0.999802	0.99998	0.342159	0.00630938	0.0422227	222.3	198.45	220.93	192.02	171.18	163.45	87.1	141.38	39.94	78.92	34.17	65.34
	VIT_03s0063g01480		CYP82C4	0.165855	0.0737866	0.104641	0.385599	1.31453	1.28142	0.999833	0.999802	0.99998	0.0266563	3.38962e-08	0.00274053	1508.37	1774.92	1714.58	1830.88	1575.43	1749.83	972.33	1303.71	210.11	613.92	72.73	223.54
	VIT_16s0100g00290		L-idonate dehydrogenase (L-IdnDH)	-0.111366	-0.0348454	0.0924604	0.383477	0.663921	1.1792	0.999833	0.999802	0.99998	0.0123058	0.0105056	5.73771e-16	34261	31486.8	15651.3	15186.6	8562.83	9430.75	4055.35	5398.39	3260.85	5575.22	3096.23	7239.81
	VIT_04s0079g00680		Phytoene synthase, chloroplast precursor	-0.00133756	-0.20929	-0.0650264	0.37673	0.586014	0.532962	0.999833	0.999802	0.99998	0.148303	0.00588755	0.268788	729.94	732.45	635.82	517.59	608.83	580.61	443.91	606.68	585.78	923.21	549.89	866.05
	VIT_12s0059g02320		No hit / Unknown	0.0363183	-0.168252	0.042821	0.374165	0.655622	1.17297	0.999833	0.999802	0.99998	0.322458	0.138912	0.0199686	187.03	199.47	182.24	149.61	127.47	140.62	34.24	81.96	16.82	35.65	12.36	38.62
	VIT_17s0000g08240		HT1 (high leaf temperature 1)	0.00974095	-0.0243429	-0.0798671	0.363504	0.630446	-0.00459862	0.999833	0.999802	0.99998	0.237991	0.0144349	0.989319	1265.97	1287.08	632.9	619.96	600.95	561.41	283.94	389.07	188.75	314.62	273.88	275.74
	VIT_19s0140g00140		GA 20-oxidase 2	-0.0197825	0.0151769	0.183574	0.362793	0.75417	0.56586	0.999833	0.999802	0.99998	0.31629	0.00549538	0.219047	293.37	289.09	285.16	292.18	257.29	311.65	204.61	287.11	73.65	137.35	64.29	103.24
	VIT_13s0019g03040		Indole-3-acetate beta-glucosyltransferase	-0.058885	0.00462783	0.0273242	0.359496	0.783383	0.407961	0.999833	0.999802	0.99998	0.401394	0.0290916	0.520714	220.65	203.92	175.78	178.76	76.6	79.99	63.66	94.16	24.19	50.86	21.23	31.8
	VIT_14s0108g00560		Ankyrin repeat	-0.0203014	0.225007	0.0471406	0.35611	-0.425624	-1.13881	0.999833	0.999802	0.99998	0.43188	0.367696	0.00476565	572.92	565.23	336.55	409.01	191.08	206.84	52.74	81.89	85.53	57.79	132.17	51.15
	VIT_06s0004g00880		Protease inhibitor/seed storage/lipid transfer protein (LTP)	0.000517588	-0.146045	0.0990968	0.354998	0.772413	0.953008	0.999833	0.999802	0.99998	0.151001	3.33689e-06	3.41941e-05	1285.15	1292.68	1353.85	1162.15	1104.36	1220.42	611.65	815.04	238.84	427.59	188.17	382.59
	VIT_18s0001g08340		No hit / Unknown	-0.0440094	-0.00597874	-0.0231215	0.354171	1.27896	1.99874	0.999833	0.999802	0.99998	0.379187	1.45492e-09	6.40622e-13	111.28	104.3	157.73	157.64	151.81	149.22	132.66	188.62	73.29	200.47	44.97	209.91
	VIT_07s0129g00660		Indole-3-acetic acid-amido synthetase GH3.2	0.0141318	0.220897	0.0999637	0.353508	1.77801	0.975351	0.999833	0.999802	0.99998	0.361608	2.50267e-07	NA	295.02	300.97	189.89	272.97	147.14	187.06	57.94	135.64	22.29	201.42	17.76	402.18
	VIT_08s0040g03230		No hit / Unknown	-0.0027062	-0.0377369	0.0748723	0.347808	0.491403	0.823846	0.999833	0.999802	0.99998	0.334739	0.0197629	0.0353046	242.49	243.05	326.32	316.62	284.75	310.93	183.51	251.94	179	261.55	103.33	203.43
	VIT_14s0006g00920		No hit / Unknown	-0.0441689	0.0739327	-0.191758	0.345314	-0.783285	-0.394932	0.999833	0.999802	0.99998	0.374397	0.0424463	0.564864	259.18	245.85	216.3	235.71	188.89	157.19	100.68	139.35	82.89	38.88	72.77	48.56
	VIT_04s0023g03510		Ferredoxin:NADP+ Oxidoreductase PETH	-0.00725625	-0.161374	-0.0778761	0.344818	0.354404	0.574611	0.999833	0.999802	0.99998	0.313938	0.08142	0.0366313	1532.92	1530.41	1662.6	1435.97	1691.49	1594	971.39	1319.82	790.19	1040.49	600.14	928.56
	VIT_13s0067g02280		Basic helix-loop-helix (bHLH) family	-0.0761517	-0.216838	-0.150015	0.343732	1.27251	1.70561	0.999833	0.999802	0.99998	0.466246	0.000480375	0.00128718	244.84	226.27	167.61	128.6	147.93	128.17	58.66	96.02	8.43	38.07	2.49	26.88
	VIT_18s0001g08090		IAA9	-0.0295565	-0.0699785	0.0406102	0.342299	0.466738	0.647813	0.999833	0.999802	0.99998	0.0729113	0.0018126	0.0236442	5522.7	5418.77	3881.83	3681.8	3911.11	4108.42	3307.65	4288.76	1733.84	2464.21	1400.72	2295.68
	VIT_14s0108g00840		No hit / Unknown	0.131232	0.0359072	0.117697	0.342078	0.828423	0.971781	0.999833	0.999802	0.99998	0.446406	0.00418655	0.0101345	889.75	1051.47	519.51	543.08	318.21	360.6	176.57	258.34	79.15	160.45	66.09	146.79
	VIT_02s0109g00080		Phosphoribulokinase	0.0438299	-0.177596	-0.176144	0.34007	0.338911	0.870441	0.999833	0.999802	0.99998	0.195094	0.0681939	0.000846739	2102.39	2222.13	2870.49	2438.76	2587.41	2248.38	1898.96	2500.96	1104.46	1434.68	728.14	1404.29
	VIT_16s0039g02550		Seed specific protein Bn15D1B	0.0635452	-0.175019	0.170353	0.327456	0.883583	1.23746	0.999833	0.999802	0.99998	0.176586	8.42156e-07	3.98332e-05	2526.67	2673.92	2352.47	2046.78	1703.58	2031.65	1160.62	1504.03	344.28	674.6	251.96	657.43
	VIT_03s0180g00110		Stress enhanced protein 1 (SEP1)	0.00401222	-0.0966302	-0.00873342	0.326685	0.468474	0.661268	0.999833	0.999802	0.99998	0.277251	0.0455072	0.0158909	358.75	362.27	310.62	283.41	252.63	253.26	178.21	233.54	171.2	246.89	145.25	240.15
	VIT_01s0026g00520		Nodulin MtN21 family	-0.0963106	-0.151919	0.106643	0.325867	0.381151	1.02342	0.999833	0.999802	0.99998	0.380565	0.213074	0.0191276	387.17	350.22	422.18	369.03	410.76	454.81	228.73	308.9	130.65	179.05	62.91	153.45
	VIT_08s0040g02650		No hit / Unknown	-0.0491883	-0.174808	0.085266	0.324656	0.952531	0.552824	0.999833	0.999802	0.99998	0.478713	0.0159793	0.37964	432.2	409.99	306.59	246.93	188.36	216.62	22.53	42.28	10.33	32.31	11.74	20.59
	VIT_14s0108g01420		DEFENSE NO death 1	0.0846723	0.00628785	-0.0919035	0.323656	0.589415	0.607762	0.999833	0.999802	0.99998	0.246071	0.000160136	0.248484	4092.51	4425.87	5311.04	5366.54	4400.89	4122.16	1810.38	2356.12	769.49	1199.26	501.88	867.85
	VIT_18s0001g00610		Rho GTPase activator	-0.0659635	-0.221497	0.304682	0.322308	0.879207	0.781207	0.999833	0.999802	0.99998	0.498842	1.10689e-05	0.00607569	900.68	835.97	1627.72	1300.82	1317.75	1790.21	437.98	634.02	200.56	396.51	169.03	306.51
	VIT_14s0068g00010		FERONIA receptor-like kinase	-0.0344555	0.260467	0.0412476	0.318441	-0.163874	1.04861	0.999833	0.999802	0.99998	0.515321	0.816752	0.0498885	89.42	81.8	60.01	90.38	42.02	45.21	49.38	72.09	57.19	49.65	17.33	51.48
	VIT_17s0000g04210		Oleosin OLE-5	-0.0112702	-0.103553	-0.0559271	0.316866	0.57104	1.05445	0.999833	0.999802	0.99998	0.206939	0.0688651	0.0188274	75.95	75.08	881.13	812.74	497.72	473.95	290.22	370.92	229.99	372.72	183.86	466.99
	VIT_18s0001g08430		Ile-Val-Leu post-core (I-V-L)] Branched-chain amino acid transaminase (Vv)	0.0389748	0.189695	0.103322	0.315491	0.723524	1.34921	0.999833	0.999802	0.99998	0.43937	0.00194086	0.000355401	296.86	310.82	388.03	454.88	311.18	356.67	216.72	289.63	199.67	354.15	110.05	337.44
	VIT_04s0008g01900		No hit / Unknown	-0.040319	-0.110055	0.199734	0.314609	0.526968	1.08703	0.999833	0.999802	0.99998	0.476863	0.177301	0.00467904	187.82	180.51	118.47	107.08	92.71	117.16	60.78	83.54	42.71	69.12	26.15	64.23
	VIT_01s0011g02710		No hit / Unknown	0.0758491	-0.106946	0.346976	0.313466	0.489816	0.915181	0.999833	0.999802	0.99998	0.196542	0.0770576	0.0107403	1764.05	1926.26	3397.79	3105.95	3709.43	5194.34	3833.01	4895.54	3189.28	4751.01	2256.84	4697.24
	VIT_03s0091g00210		Ethylene-responsive protein	-0.102161	0.135558	0.0341864	0.304031	0.987643	0.272674	0.999833	0.999802	0.99998	0.43188	0.00830973	0.731284	329.51	294.29	1167.86	1324.77	877.81	914.44	499.91	657.8	71.9	206.24	30	44.28
	VIT_05s0094g00820		No hit / Unknown	-0.0335481	-0.079779	-0.122396	0.293349	0.317678	0.567054	0.999833	0.999802	0.99998	0.251434	0.0603462	0.0281878	862.35	840.95	790.83	744.01	742.66	674.48	504.16	635.57	457.72	583.42	340.38	522.75
	VIT_03s0038g04570		ADP-glucose pyrophosphorylase large subunit 1	-0.0608941	-0.200997	-0.0135857	0.293161	-0.210055	-0.804186	0.999833	0.999802	0.99998	0.544858	0.756435	0.0358743	330.96	303.19	592.15	498.88	628.53	624.77	98.98	136.06	105.22	85.92	113.32	59.74
	VIT_01s0010g00940		No hit / Unknown	-0.0434771	-0.118659	0.0425231	0.29093	0.23364	0.540433	0.999833	0.999802	0.99998	0.492056	0.477541	0.0473746	248.69	233.83	338.83	303.78	276.1	291.4	186.79	244.81	167.49	203.15	128.21	193.32
	VIT_07s0104g00830		Sugar transporter ERD6-like 7	-0.0429308	0.0240593	0.0931562	0.285651	0.690946	0.341433	0.999833	0.999802	0.99998	0.298561	0.0144172	0.362942	3272.17	3170.08	2620.23	2683.96	2473.96	2705.76	1025.15	1286.95	359.19	638.8	298.29	390.63
	VIT_18s0157g00180		S-adenosylmethionine carrier 1	-0.0599869	0.0672696	-0.0263172	0.280456	0.655415	0.87543	0.999833	0.999802	0.99998	0.514009	0.0506517	0.0473576	252.88	238.59	189.78	204.29	225.1	221.98	115.26	149.86	62.77	112.13	53.09	112.36
	VIT_17s0000g02650		VvMYBC2-L4	-0.0125319	0.0712282	0.13664	0.273155	0.950956	0.687058	0.999833	0.999802	0.99998	0.61755	0.0166388	0.291503	157.03	155.28	85.51	92.41	67.98	81.97	33.87	47.24	8.74	27.69	4.44	10.89
	VIT_05s0020g03180		Photosystem I reaction center subunit II, chloroplast precursor	0.00536468	-0.162682	0.0566645	0.272667	0.841608	1.05888	0.999833	0.999802	0.99998	0.133991	5.24703e-16	0.0110249	5925.11	5991.13	5827.36	5054.69	4360.28	4642.97	3896.4	4766.15	1848.98	3410.19	1120.99	2755.78
	VIT_08s0007g01040		Aldo-keto reductase	-0.0208444	-0.0209191	0.117626	0.271581	0.835712	1.61978	0.999833	0.999802	0.99998	0.374397	3.13274e-13	4.20461e-07	1304.43	1282.44	1531.87	1511.18	1073.43	1212.37	936.57	1164.74	815.54	1501.99	357.36	1287.76
	VIT_17s0000g08070		Aldehyde Dehydrogenase (VvALDH2B4)	0.0797011	-0.0447368	0.139179	0.269496	0.861875	0.876039	0.999833	0.999802	0.99998	0.171145	1.242e-11	0.000298891	5835.42	6279.69	6986.86	6771.78	5876.36	6676.15	3116.8	3811.4	1689.01	3186.11	1311.28	2524.71
	VIT_03s0063g02020		Tic Complex Tic62 Subunit	-0.0422627	-0.0900897	-0.0838925	0.267666	0.398355	0.625362	0.999833	0.999802	0.99998	0.198099	0.0527381	0.0426516	446.88	430.27	430.12	398.18	429.6	402.28	401.42	489.86	305.66	415.79	227.78	369.14
	VIT_15s0046g03570		Neomenthol dehydrogenase	-0.0168461	-0.0374425	0.182836	0.264059	0.476928	0.799772	0.999833	0.999802	0.99998	0.399918	0.000770702	0.00391484	819.11	809.24	1275.17	1222.43	894.6	1061.17	635.96	786.85	391.59	559.8	271.47	498.71
	VIT_05s0020g01420		FPF1 (flowering promoting factor 1)	-0.011638	-0.0228339	0.328895	0.264005	0.95711	0.523583	0.999833	0.999802	0.99998	0.639969	0.015305	NA	33.54	32.48	60.89	59.17	33.51	56.46	34.17	48.82	2.93	18.37	3.29	7.62
	VIT_10s0003g00040		Dof zinc finger protein DOF1.4	0.136846	0.00361392	-0.0408772	0.258306	0.837702	1.27351	0.999833	0.999802	0.99998	0.643476	0.0139001	0.00526919	131.54	160.86	174.96	176.2	184.56	179.46	126.81	171.08	83.64	180.67	66.26	211.83
	VIT_17s0000g04150		Leucoanthocyanidin reductase (VvLAR2)	0.00198413	0.200496	0.257434	0.257763	0.598515	0.771421	0.999833	0.999802	0.99998	0.34614	0.00562368	0.138997	919.9	926.55	1783.82	2269.34	2140.72	2716.89	2235.35	2729.87	876.92	1399.02	344.6	708.85
	VIT_00s0125g00280		Photosystem I reaction center subunit III (PSAF)	-0.0221814	-0.102946	-0.042738	0.257679	0.488076	0.95906	0.999833	0.999802	0.99998	0.333977	0.0760528	0.0177545	4990.28	4897.99	3105.11	2794.53	2137.06	2082.36	1366.55	1668.57	788.37	1171.21	483.91	1076.84
	VIT_18s0001g08080		No hit / Unknown	-0.025084	-0.116451	-0.186019	0.25742	0.553423	0.891062	0.999833	0.999802	0.99998	0.498214	0.0781079	0.025373	226.49	221.36	158.04	142.28	186.69	155.52	149.9	185.51	69.2	110.43	47.66	99.12
	VIT_02s0154g00090		Vacuolar Invertase	0.0396945	-0.125727	0.0423826	0.254914	0.398409	0.859765	0.999833	0.999802	0.99998	0.422022	0.0215709	0.00797293	2329.89	2420.52	1595.98	1451.42	1623.54	1703.8	1301.57	1597.97	1341.05	1816.07	605.92	1186.13
	VIT_08s0007g05530		Glutaredoxin	-0.0570231	-0.143791	0.198933	0.254207	0.674179	0.491589	0.999833	0.999802	0.99998	0.575052	0.00738933	0.21171	1037.63	982.4	716.5	620.99	379.23	482.57	220.11	278.01	111.51	192.13	104.91	155.24
	VIT_07s0005g02440		Pectinacetylesterase	-0.090836	0.235902	0.135696	0.254043	0.792221	0.103903	0.999833	0.999802	0.99998	0.548246	0.0243542	0.893418	470.55	428.17	1061.94	1340.12	1307.95	1492.87	489.18	612.97	95.11	200.01	41.34	46.3
	VIT_04s0023g01660		Scarecrow-like transcription factor 7 (SCL7)	0.0197354	-0.00620419	-0.0193948	0.252871	0.0586881	1.00647	0.999833	0.999802	0.99998	0.254247	0.919614	9.13962e-05	1184.32	1211.74	813.42	813.73	689.49	686.11	608.93	736.16	289.65	308.67	126.17	270.5
	VIT_11s0016g05270		Bundle-sheath defective protein 2	-0.127873	-0.0904264	0.0559027	0.251331	0.275744	0.703018	0.999833	0.999802	0.99998	0.404711	0.313864	0.00365683	376.18	325.62	491.68	452.4	399.11	424.71	302.9	370.39	196.29	245.54	124.16	209.81
	VIT_04s0044g01310		NADH-plastoquinone oxidoreductase subunit o	0.0223033	-0.218546	0.0564377	0.250827	0.77762	1.22632	0.999833	0.999802	0.99998	0.652316	0.00398923	0.000114383	83.19	86.89	121.13	91.43	91.28	98.45	68.13	90.54	49.69	94.47	43.5	113.53
	VIT_00s0732g00010		Homeobox-leucine zipper protein 22	0.0776137	0.0696704	0.218566	0.249649	0.953301	1.06325	0.999833	0.999802	0.99998	0.491805	1.16525e-07	0.00162671	1656.02	1777.87	626.74	669.28	474.81	595.76	363.03	443.41	194.22	400.75	162.26	376.6
	VIT_14s0068g01620		Pollen proteins Ole e I	0.0527891	-0.222931	0.194787	0.249508	1.75885	1.31746	0.999833	0.999802	0.99998	0.56112	8.01205e-11	0.0136508	1848.29	1952	1686.98	1335.89	1471.51	1858.95	167.3	373.48	38.83	181.51	27.34	121.45
	VIT_12s0028g01080		Photosystem II oxygen-evolving complex precursor	-0.0217915	-0.10795	-0.0503042	0.246536	0.273777	0.680213	0.999833	0.999802	0.99998	0.45466	0.261324	0.0495564	4502.01	4434.7	4293.61	3898.47	3877.98	3756.84	3022.2	3682.81	1619.09	2012.64	1014.96	1734.31
	VIT_04s0023g00410		Photosystem I subunit XI (PSAL)	-0.0890276	-0.197666	-0.13272	0.243861	0.496324	0.85835	0.999833	0.999802	0.99998	0.601933	0.0207563	0.000297979	2462.41	2224.01	2077.11	1637.78	1506.4	1357.96	756.27	946.25	492.95	725.4	387.33	735.49
	VIT_18s0076g00250		SucroseTransporter (VvSUC27)	-0.0518218	0.260314	0.261465	0.239646	1.16609	1.37041	0.999833	0.999802	0.99998	0.233394	1.48622e-14	3.99852e-05	1122.49	1059.01	1479.51	1918.63	1047.51	1358.55	1340.3	1597.45	669.96	1598.09	456.2	1358.84
	VIT_00s0207g00210		Photosystem II PsbO protein	-0.0157249	-0.173464	-0.130839	0.237903	0.347227	0.777464	0.999833	0.999802	0.99998	0.285206	0.0577945	0.0102603	5460.07	5399.85	5434.23	4606.81	5170.76	4695.55	4119.21	4917.3	3192.89	4169.23	2008.59	3655.06
	VIT_07s0129g01090		ADP-ribosylation factor	0.0713391	0.000306132	0.357135	0.235119	0.523555	0.863703	0.999833	0.999802	0.99998	0.592532	0.0548161	0.0339261	57.11	66.41	121.42	121.99	108.21	165.82	92.79	113.55	77.05	117.49	59.71	122.42
	VIT_07s0031g00250		Transporter-related	-0.0281055	0.278548	0.048055	0.233597	0.699052	0.723653	0.999833	0.999802	0.99998	0.559198	0.034355	0.150979	429.07	419.04	312.28	400.53	346.71	370.74	213.86	260.16	77.74	144.65	50.1	96.78
	VIT_09s0002g05980		CYP734A7 castasterone 26-hydroxylase	-0.0562901	0.167622	0.113784	0.232625	0.706402	1.12124	0.999833	0.999802	0.99998	0.696448	0.0483794	0.0275523	200.97	186.45	56.6	73.54	57.6	69.3	71.13	92.73	52.65	101.21	19.1	58.41
	VIT_03s0038g03980		No hit / Unknown	-0.0661789	-0.0458264	0.145877	0.2299	-0.128431	-1.07165	0.999833	0.999802	0.99998	0.616921	0.808001	0.0294348	1107.13	1046.56	528.78	502.76	174.93	218.2	161.64	196.23	94.21	85.66	206.58	76.28
	VIT_01s0137g00820		Phototropic-responsive NPH3	0.08261	0.20175	0.153616	0.226647	0.506163	1.06919	0.999833	0.999802	0.99998	0.645115	0.201201	0.028612	302.36	330.85	169.4	213.64	186.7	222.69	92.24	112.74	37.74	60.12	18.97	52.26
	VIT_14s0108g00850		Ribosomal protein L34 (RPL34A) 60S	-0.055363	-0.312701	0.127486	0.221567	0.486053	0.696923	0.999833	0.999802	0.99998	0.426641	0.000523775	3.67668e-06	6245.42	5942.19	11991	8729.58	9861.93	11250.1	7469.25	8843.27	3243.38	4667.45	2741.16	4544.49
	VIT_12s0134g00160		Xyloglucan endotransglycosylase/hydrolase 16	-0.0404802	-0.0737301	0.0800373	0.218542	-0.680471	-1.59608	0.999833	0.999802	0.99998	0.731667	0.131369	0.000993548	1252.59	1212.03	429.13	387.28	106.46	135.23	62.97	89.72	106.84	46.91	112.13	22.7
	VIT_06s0004g05680		Glutathione S-transferase 25 GSTU7	-0.0707573	-0.247136	0.0532075	0.217411	0.475464	0.771155	0.999833	0.999802	0.99998	0.469222	0.00970963	3.35878e-05	2720.57	2542.48	6135.62	4749.32	6110.55	6506.65	6133.25	7248.1	3712.49	5336.92	2600.37	4571.8
	VIT_09s0002g06010		Phospholipase/carboxylesterase	0.00258603	-0.129522	0.0908706	0.217019	-0.904037	-1.47252	0.999833	0.999802	0.99998	0.643476	0.000141261	4.14934e-08	423.52	426.75	428.38	383.96	352.8	394.62	229.87	276.46	215.98	107.66	302.72	100.56
	VIT_00s0904g00010		Photosystem II oxygen-evolving enhancer protein PSBQ	0.00976296	-0.197527	0.114077	0.215052	0.874892	1.55605	0.999833	0.999802	0.99998	0.566181	3.02093e-12	1.21191e-12	2625.61	2669.92	2960.34	2387.63	2052.87	2320.78	1382.75	1645.86	673.72	1280.53	338.01	1071.2
	VIT_11s0016g03360		Lipase-related	-0.0341505	-0.0721185	0.0590828	0.210319	0.751963	0.884145	0.999833	0.999802	0.99998	0.561334	4.82329e-06	0.0138093	362.58	352.09	293.18	275.42	222.66	238.56	182.87	215.76	167.39	294.58	100.42	204.08
	VIT_18s0001g00820		Thioredoxin	-0.0114968	-0.126277	0.0282238	0.209495	0.728155	0.912603	0.999833	0.999802	0.99998	0.731556	0.0185486	0.0887482	460.14	455.14	644.18	560.5	649.85	674.48	293.74	366.46	89.76	168.67	62.48	154.82
	VIT_03s0038g02510		Glyoxylate reductase	-0.0442079	-0.152013	-0.101108	0.208864	0.430459	0.754501	0.999833	0.999802	0.99998	0.527225	0.00241238	0.00838424	3321.77	3156.92	3070.62	2622.71	2842.68	2651.02	2079.66	2448.07	1494.22	2065.37	1054.15	1875.68
	VIT_03s0038g01410		Aquaporin PIP PIP1A	-0.062582	0.369768	0.314591	0.208823	0.714015	0.622661	0.999833	0.999802	0.99998	0.754144	0.0056017	0.233584	464.28	433.36	106.84	176.84	33.56	58.11	50.3	64.64	90.85	162.02	93.32	163.87
	VIT_06s0004g04320		Alcohol dehydrogenase 3	0.00270605	-0.0243889	-0.126972	0.208195	0.825356	0.954582	0.999833	0.999802	0.99998	0.722013	0.00959895	0.0785899	170.28	171.55	131.42	128.91	126.97	111.96	72.72	89.95	32.64	68.06	17.68	47.24
	VIT_01s0011g03520		Constans-like 16	-0.0420088	0.0761617	0.124725	0.207697	0.758062	-0.0856451	0.999833	0.999802	0.99998	0.715468	0.0437887	0.895598	283.32	270.18	237.11	257.68	130.95	157.3	113	138.58	56.84	119.49	96.12	90.12
	VIT_08s0040g01040		Serine carboxypeptidase II	-0.110313	0.228436	-0.0138881	0.206631	0.967723	0.433419	0.999833	0.999802	0.99998	0.760443	0.014562	NA	119.23	99.11	58.78	82.03	44.89	44.86	27.75	37.23	9.37	30.77	4.21	9.82
	VIT_06s0009g01110		Cation exchanger (CAX7)	-0.121208	-0.449128	-0.251453	0.204873	0.203732	0.939755	0.999833	0.999802	0.99998	0.526379	0.645342	0.0234972	1452.84	1263.67	3460.06	2203.36	3074.54	2501.67	2915.48	3414.35	1432.52	1708.95	829.89	1829.47
	VIT_17s0000g03690		Ribulose-1,5-bisphophate carboxylase/oxygenase small subunit	0.0386741	-0.179962	-0.0243391	0.199546	0.499318	0.832932	0.999833	0.999802	0.99998	0.62392	0.000597211	0.000204274	14974.9	15787.5	16926	13773.5	11532.6	11412	7344.59	8630.74	5430.47	7896.64	4336.85	8044.43
	VIT_02s0025g04710		No hit / Unknown	-0.0292243	-0.196255	-0.0745461	0.199283	0.325665	0.712872	0.999833	0.999802	0.99998	0.551795	0.0369536	0.0136847	1236.33	1207	1287.11	1075.3	1116.15	1060.49	813.37	950.71	713.97	914.62	449.41	775.52
	VIT_15s0021g02270		No hit / Unknown	-0.0522265	-0.252283	0.0458774	0.198191	0.956521	0.732527	0.999833	0.999802	0.99998	0.76387	0.000670827	0.0887118	333.74	311.73	193.99	144.67	101.08	108.98	41.11	59.96	35.41	79.85	41.74	77.79
	VIT_12s0028g01740		DNAJ heat shock N-terminal domain-containing protein	-0.0135608	-0.111173	-0.0655834	0.193549	1.31931	1.43228	0.999833	0.999802	0.99998	0.677726	9.11788e-09	0.00157037	150.73	148.22	235.53	213.84	349.03	332.8	362.08	427.4	161.91	467.81	93.01	347.21
	VIT_07s0005g02220		LHCII type I CAB-1	-0.0682475	-0.150439	0.106235	0.192659	1.04864	1.17159	0.999833	0.999802	0.99998	0.783497	0.0040568	0.0143392	1492.64	1369.93	1302.25	1052.37	565.12	663.43	86.26	111.85	22.58	67.98	14.51	43.6
	VIT_18s0001g09910		L-asparaginase	0.0408272	0.0321638	0.19518	0.19046	0.0975944	0.979042	0.999833	0.999802	0.99998	0.762659	0.878493	0.0452883	432.21	458.33	1090.26	1139.19	915.29	1146.71	550.5	663.74	271.91	299.76	146.82	363.72
	VIT_06s0004g08380		No hit / Unknown	-0.0330056	-0.103305	0.0610246	0.187708	0.413898	0.659186	0.999833	0.999802	0.99998	0.543419	0.00386682	0.00540517	735.73	716.2	670.02	610.6	582.86	620.38	536.87	620.01	410.17	559.96	333.13	545.52
	VIT_12s0028g02180		Phosphoenolpyruvate carboxylase (VvPEPC)	-0.0626716	0.0208187	-0.0246806	0.183323	-0.276132	-0.601965	0.999833	0.999802	0.99998	0.66155	0.0395365	0.0110917	19539	18627.2	17327.7	17727.5	12299.8	12109.4	5790.69	6709.54	4216.51	3513.65	4509.03	2940.45
	VIT_17s0119g00110		GRAM domain-containing protein / ABA-responsive	-0.0610797	-0.0791275	0.00363731	0.181684	0.390213	1.35553	0.999833	0.999802	0.99998	0.800348	0.449179	0.000358142	579.72	396.9	410.69	287.21	288.95	294.71	434.31	549.83	234.02	352.57	83.65	257.96
	VIT_17s0000g05840		Calmodulin binding IQD31 (IQ-domain 31)	0.0422315	0.205735	0.0308555	0.179789	-0.207946	-0.657429	0.999833	0.999802	0.99998	0.700785	0.667709	0.0174408	1754.34	1832.89	664.15	798.08	501.04	522.12	227.28	264.84	178.94	153.47	156.33	96.77
	VIT_17s0000g04840		Sterile alpha motif (SAM) domain-containing	-0.00798368	-0.0461251	0.0328371	0.177509	0.157099	0.639179	0.999833	0.999802	0.99998	0.73935	0.770055	0.038803	195.66	194.11	495.48	475.18	396.73	414.64	265.07	308.8	121.6	141.12	72.93	120.29
	VIT_18s0001g08230		Receptor-like protein kinase HAIKU2	-0.108763	0.0788977	0.0110125	0.176504	0.279859	0.588598	0.999833	0.999802	0.99998	0.765929	0.337822	0.00501079	733.74	636.37	439.42	478.33	259.27	264.81	319.66	373.04	297.42	372.77	287.79	445.51
	VIT_10s0116g00100		Strubbelig receptor family 8	-0.00955563	0.27395	-0.0703781	0.175831	-0.461078	-0.964065	0.999833	0.999802	0.99998	0.58466	0.193197	0.0204939	2202.37	2193.67	1238.41	1588.97	1260.05	1180.22	637.06	729.03	586.2	405.79	610.77	276.39
	VIT_07s0141g00570		Photosystem II reaction centre W (PsbW)	-0.0438743	-0.255991	0.0252611	0.175771	0.307164	0.802673	0.999833	0.999802	0.99998	0.643476	0.0951675	0.00936767	1944.85	1846.39	2498.36	1829.48	2080.88	2157.63	1530.92	1757.14	925.24	1173.78	583.39	1085.71
	VIT_17s0053g00710		Calcium-dependent protein kinase	-0.0179105	0.00589016	-0.0080333	0.171241	1.28161	1.00709	0.999833	0.999802	0.99998	NA	0.000611887	0.0561272	65.78	63.63	42.38	42.93	37.82	37.65	8.15	13.69	3.85	24.31	10.23	28.02
	VIT_06s0061g00240		ABC transporter G member 7	-0.0507367	0.313027	-0.0736586	0.17124	0.783868	1.44008	0.999833	0.999802	0.99998	0.817399	0.00171249	0.00154407	290.82	276.39	66.54	99	42.6	37.51	27.98	35.45	109.47	206.02	60.61	229.06
	VIT_07s0005g02480		Myb domain protein 61	0.0783162	0.0244214	0.129383	0.169591	0.368888	1.25474	0.999833	0.999802	0.99998	0.584939	0.419761	0.0046123	1781.49	1931.73	575.82	591.14	469.54	531.24	342.16	387.91	170.46	241.45	43.44	133.67
	VIT_04s0044g01410		Photosystem I reaction center subunit N (PSAN)	-0.102366	-0.277124	-0.00490229	0.169587	0.432311	0.932615	0.999833	0.999802	0.99998	0.771655	0.0724434	0.0300458	2857.06	2539	3048.66	2045.13	2067.8	2084.77	1131.82	1317.97	555.55	781.5	261.88	580.82
	VIT_06s0009g01670		Forkhead-associated domain-containing protein	-0.0119361	0.020121	-0.133243	0.167309	0.678399	0.795865	0.999833	0.999802	0.99998	0.64758	0.00247252	0.0264562	264.44	261.73	219.44	225.81	247.79	221.44	252.94	287.86	180.47	306.9	140	264.56
	VIT_09s0002g04360		Thylakoid membrane phosphoprotein 14 kda, chloroplast precursor	-0.127335	-0.214728	0.0590977	0.166858	0.616179	0.575033	0.999833	0.999802	0.99998	0.657049	0.00220214	0.164806	774.09	685.61	730.03	561.2	577.45	617.55	441.02	503.15	218.69	351.88	155.31	248.76
	VIT_11s0016g01480		Nuclear transcription factor Y subunit A-3	0.0171503	0.0807985	0.0822048	0.165646	0.891929	0.852475	0.999833	0.999802	0.99998	0.741516	0.0033844	0.117099	172.75	176.63	1446.98	1563.1	1209.13	1311.48	506.94	582.2	128.42	280.72	68.16	159.56
	VIT_01s0150g00320		Nudix hydrolase 13	-0.0436907	-0.222452	0.115823	0.164222	0.229264	0.630898	0.999833	0.999802	0.99998	0.749076	0.259169	0.00290514	1267.05	1217.35	1537.41	1279.2	1226.73	1377.44	661.15	759.24	548.87	657.68	384.44	614.66
	VIT_04s0044g00530		PAP/fibrillin family	-0.0565837	-0.161798	-0.0695768	0.160532	0.386647	0.841569	0.999833	0.999802	0.99998	0.702374	0.121266	0.016581	314.26	295.27	171.09	139.9	194.95	184.46	227.14	258.5	108.04	146.74	68.69	135.28
	VIT_11s0016g00960		Subtilase	-0.0146455	0.160928	-0.000430607	0.160072	0.488568	1.20215	0.999833	0.999802	0.99998	0.79447	0.111547	6.49147e-07	1415.15	1396.71	1543.66	1819	1189.56	1202.66	1334.13	1538.76	857.37	1285.69	643.02	1581.11
	VIT_14s0066g01410		Peptidylprolyl isomerase	-0.0448748	-0.0171263	-0.0783446	0.154755	0.395273	0.570597	0.999833	0.999802	0.99998	0.791337	0.0667863	0.0265088	503.79	483.39	283.88	281.48	226.44	211.31	203.19	231.29	252.82	343.11	210.42	323.17
	VIT_13s0064g00890		Cellulose synthase	-0.052857	0.232613	-0.0157175	0.15416	-0.456652	-1.15823	0.999833	0.999802	0.99998	0.613776	0.0391759	2.07613e-05	17875.1	17151.3	10384.6	12461.4	8743.09	8708.9	5081.71	5696.51	3696.83	2664.29	4934.63	2093.14
	VIT_18s0001g09040		LIM domain protein WLIM1	-0.0725653	-0.00523406	0.192746	0.148819	-0.331702	-0.920409	0.999833	0.999802	0.99998	0.815296	0.492995	0.0481059	1030.08	967.29	279.11	279.5	172.15	216.06	89.46	101.47	116.7	87.65	138.98	62.23
	VIT_06s0061g01230		Cellulose synthase	-0.0213399	0.188172	0.0547637	0.147129	-0.689935	-0.747984	0.999833	0.999802	0.99998	0.70935	0.0286882	0.220015	4707.8	4632.61	2596.36	3058.7	4362.04	4626.08	3900.52	4365.32	3473.17	1970.52	4278.98	1897.47
	VIT_19s0027g00200		Photosystem II 10 kDa polypeptide PSBR	-0.0526282	-0.264383	-0.147547	0.146629	0.633543	0.862095	0.999833	0.999802	0.99998	0.758516	2.81084e-10	0.0197144	4162.5	3922.4	5071.37	3540.14	6098.84	5420.08	4576.17	5141.45	2728.09	4334.14	1355.55	2714.02
	VIT_02s0025g01260		NADPH HC toxin reductase	-0.00365318	-0.232619	-0.00455125	0.146507	0.783559	1.40883	0.999833	0.999802	0.99998	0.829677	0.0457818	0.00297498	47.05	46.76	113.64	89.52	126.76	128.13	118.5	136.38	17.67	39.76	9.59	36.61
	VIT_04s0044g01870		Auxin efflux carrier	-0.0824753	0.192096	-0.00420485	0.142923	0.902468	1.1711	0.999833	0.999802	0.99998	0.742782	5.39272e-06	0.021178	147.71	132.72	255.01	316.02	425.09	427.78	310.83	346.79	173.86	349.8	82.83	265.77
	VIT_08s0007g01350		No hit / Unknown	-0.0496476	-0.230792	0.179906	0.141349	0.187728	0.501796	0.999833	0.999802	0.99998	0.746034	0.419761	0.0191398	1553.42	1477.09	2139.3	1645.02	1669.03	1997.39	1308.06	1459.09	861.79	1001.5	611.12	886.58
	VIT_03s0038g00440		No hit / Unknown	-0.0285903	-0.0718057	0.102114	0.136004	0.396837	0.78075	0.999833	0.999802	0.99998	0.749076	0.0415839	0.00671848	833.22	816.2	391.17	365.42	325.16	366.17	285.31	315.45	202.2	274.22	155.19	281.56
	VIT_06s0061g00440		Heavy-metal-associated domain-containing protein	-0.0543992	-0.0814013	-0.0414511	0.132939	0.29312	0.670772	0.999833	0.999802	0.99998	0.842964	0.510303	0.00230803	2739.07	2234.32	3163	2892.21	2726.1	2636.64	3851.45	4332.5	1459.48	1896.48	904.8	1489.12
	VIT_19s0014g05430		NDR1 (NON RACE-SPECIFIC DISEASE RESISTAnce)	-0.0489214	-0.044049	-0.100849	0.126582	0.0957709	0.990008	0.999833	0.999802	0.99998	0.885956	0.901264	0.0437443	353.47	257.01	276.43	258.62	272.87	226.68	386.62	455.34	156.01	174.66	70.61	177.39
	VIT_07s0031g02390		Phytoalexin-deficient 4 protein (PAD4)	-0.0552799	0.0431034	-0.104851	0.121124	0.397636	1.01348	0.999833	0.999802	0.99998	0.889109	0.365154	0.000874833	1232.98	892.62	864.27	929.79	836.57	719.87	1739.58	2156.49	770.45	1116.05	562.17	1231.06
	VIT_01s0011g05470		PGPS/D12	-0.0513836	0.0725614	0.150126	0.119399	-0.187121	0.91303	0.999833	0.999802	0.99998	0.893765	0.778272	0.0252635	337.71	238.37	161.66	184.11	115.91	137.62	161.4	190.44	249.22	211.11	118.79	255.24
	VIT_10s0003g04100		Auxin Response Factor (VvARF09)	-0.0330886	0.174094	0.124863	0.115575	-0.315243	-0.78228	0.999833	0.999802	0.99998	0.869898	0.358385	0.0338331	1901.75	1850.82	467.81	548.48	371.69	436.13	222.47	245.31	338.25	267.72	447.44	243.68
	VIT_17s0000g03990		Aspartic protease	0.0219137	0.181688	-0.0277932	0.115375	0.719104	0.606326	0.999833	0.999802	0.99998	0.833231	4.6538e-06	0.255743	2671.32	2736.3	2711.78	3377.67	3888.8	3835.99	4212.42	4616.83	1212.23	2078.84	958.44	1661.03
	VIT_11s0016g05840		Protease inhibitor/Seed storage/Lipid transfer protein (LTP)	0.0041705	0.228156	-0.0896276	0.111914	-0.949733	-0.830825	0.999833	0.999802	0.99998	0.872918	0.00093555	0.175786	18393.3	18573.6	4087.89	4985	3411.32	3176.41	1996.56	2196.5	1079.59	493.09	650.09	230.76
	VIT_04s0008g05120		Phospholipase/carboxylesterase	-0.0530973	-0.27755	-0.0761466	0.109425	-0.675864	-0.538119	0.999833	0.999802	0.99998	0.848865	0.00709973	0.295814	977.61	930.83	1000.06	739.14	899.18	854.82	540.85	591.09	403.37	241.04	312.61	198.92
	VIT_00s2512g00010		No hit / Unknown	0.158519	0.278649	-0.0154217	0.108539	0.512876	0.780923	0.999833	0.999802	0.99998	0.848865	0.0417558	0.00136545	473.34	558.97	302.75	428.8	558.82	467.13	928.07	1009.65	569.34	856.01	326.8	587.71
	VIT_18s0001g04790		Aspartic protease (VvAP42)	-0.000896262	-0.010433	-0.117568	0.106952	-0.545349	-0.487485	0.999833	0.999802	0.99998	0.812837	0.0424701	0.371595	549.13	551.44	434.03	432.68	535.93	489.78	449.02	487.77	268.2	177.56	200.22	131.96
	VIT_05s0051g00680		No hit / Unknown	0.0720339	0.028896	0.135134	0.104154	0.840642	1.00906	0.999833	0.999802	0.99998	0.904753	0.0150611	0.0674237	119.53	137.62	2324.68	2417.42	1681.8	1977.87	1556.61	1727.02	271.58	596	79.52	235.07
	VIT_13s0064g00670		No hit / Unknown	-0.122422	-0.293318	-0.151808	0.103805	0.391322	0.619879	0.999833	0.999802	0.99998	0.806389	0.0591497	0.0229726	1968.31	1690.21	2075.85	1401.46	1306.31	1147.15	1217.86	1314.44	595.82	806.47	462.97	740.39
	VIT_05s0077g02020		Epoxide hydrolase	0.0389735	0.0778215	0.121164	0.100856	0.239638	0.850238	0.999833	0.999802	0.99998	0.897519	0.593777	0.03273	193.2	205.81	142.01	154.79	147.78	167.9	140.05	151.84	146.37	180.17	71.44	145.03
	VIT_01s0150g00330		U-box domain-containing protein	-0.0260536	0.0303796	-0.156479	0.100483	0.232525	0.88159	0.999833	0.999802	0.99998	0.916613	0.736016	0.0178939	153.41	126.6	131.27	153.21	123.89	101.63	139.76	163	89.97	120.8	58.1	118.96
	VIT_08s0058g01090		CBL-interacting protein kinase 14 (CIPK14)	-0.00448361	-0.101816	-0.154801	0.100368	0.524451	0.915844	0.999833	0.999802	0.99998	0.883277	0.0258586	0.0111203	812.73	813.37	775.7	713.09	585.46	512.85	842.78	912.63	324.54	490.95	247.06	516.09
	VIT_03s0180g00200		Galloyl glucosyltransferase	-0.0919561	-0.209768	0.00834076	0.0949612	0.661405	1.3457	0.999833	0.999802	0.99998	0.828798	0.00409517	9.15743e-06	4437.24	4132.04	2428.66	1976.33	1435.92	1464.98	1212.1	1301.25	1300.49	2189.23	1119.69	3187.64
	VIT_01s0011g03400		Proton-dependent oligopeptide transport (POT) family protein	-0.025116	0.0708173	0.141337	0.0948569	0.899933	1.00762	0.999833	0.999802	0.99998	0.923662	0.0002866	0.0522582	1625.81	1595.97	575.72	625.95	307.13	382.27	148.94	169.61	271.36	562.32	131.86	355.44
	VIT_08s0007g01930		Anthranilate N-benzoyltransferase	-0.128008	0.351748	0.110518	0.092681	0.900056	0.688493	0.999833	0.999802	0.99998	0.926541	0.0277274	0.194497	752.65	677.67	79.11	126.85	45.83	55.56	25.67	28.76	9.31	29.2	15.41	29.09
	VIT_01s0010g03890		No hit / Unknown	0.0331901	-0.190969	-0.0971941	0.0924555	0.384653	0.730372	0.999833	0.999802	0.99998	0.889129	0.0360054	0.000996556	306.27	319.33	371.71	314.41	295.16	273.61	263.98	283.89	233.81	314.23	173.7	298.2
	VIT_03s0038g04250		Cellulose synthase	-0.0865396	0.213008	-0.0923348	0.0905067	-0.210024	-0.559559	0.999833	0.999802	0.99998	0.812546	0.125965	2.58715e-05	8327.98	7704.41	4416.97	5219.5	3678.13	3432.63	2786.01	2969.73	2172.75	1898.89	2548.26	1735.95
	VIT_07s0005g02120		Cyclase/dehydrase	-0.069578	-0.243851	-0.00224641	0.0863557	0.282277	0.777547	0.999833	0.999802	0.99998	0.897519	0.327084	0.00745427	260.08	242.26	237.06	183.61	238.36	240.69	173.78	186.71	128.21	161.32	72.6	131.75
	VIT_04s0023g01150		No hit / Unknown	-0.0426414	-0.0424733	-0.0306703	0.0850449	-0.356865	0.826157	0.999833	0.999802	0.99998	0.918704	0.18971	0.00607569	1771.83	1698.06	1809.88	1740.46	1035.36	1016.93	1808.66	1946.9	1503.28	1160.93	726.12	1372.3
	VIT_17s0000g06440		Galactoside 2-alpha-L-fucosyltransferase	-0.0343554	0.214348	0.062754	0.0736898	-0.381648	-0.556262	0.999833	0.999802	0.99998	0.896133	0.0825633	0.0496347	899.67	878.18	525.94	639.15	581.58	620.32	384.22	405.89	449.82	344.33	455.74	304.37
	VIT_16s0013g01050		ERF/AP2 Gene Family ERF6-L7	-0.00730362	0.0894775	0.0271446	0.0736151	0.0498476	1.32323	0.999833	0.999802	0.99998	0.932569	0.953241	0.00719293	57.09	55.29	60.92	72.83	44.31	48.84	23.78	29.64	34.88	37.49	9.61	36.22
	VIT_11s0052g01200		Xyloglucan endotransglucosylase/hydrolase 23	-0.0219264	0.036996	-0.055088	0.0711188	0.194353	-1.54299	0.999833	0.999802	0.99998	0.939661	0.714409	0.00321647	263.35	183.72	105.6	118.12	217.95	91.68	391.47	473.38	39.33	84.49	93.71	15.82
	VIT_07s0005g04920		Photosystem I reaction center subunit IV B (PSAE B)	-0.0513795	-0.1866	0.066722	0.0684867	0.176619	0.79899	0.999833	0.999802	0.99998	0.897519	0.664935	0.0122393	1141.62	1087.44	963.37	790.57	737.29	792.27	543.58	572.48	315.46	367.15	182.41	339.67
	VIT_12s0134g00510		Cytochrome B6-F complex iron-sulfur subunit, PETC	-0.0403935	-0.0983482	0.122499	0.0672757	0.164779	0.677767	0.999833	0.999802	0.99998	0.896244	0.474365	0.00209197	708.87	688.09	724.73	667.36	584.66	664.15	654.31	686.02	537.81	614.05	362.61	600.28
	VIT_03s0038g04330		No hit / Unknown	-0.014056	-0.0970748	0.139934	0.0643455	0.86707	0.784947	0.999833	0.999802	0.99998	NA	0.0369536	0.127078	39.53	37.09	39.85	30.63	16.83	25.03	12.69	16.79	17.08	51.95	24.4	50.08
	VIT_18s0122g00620		Cinnamoyl-CoA reductase	0.08564	0.0734417	0.186975	0.0622634	0.6244	1.02357	0.999833	0.999802	0.99998	0.920539	0.0121504	0.00757271	436.59	477.32	917.84	980.12	871.84	1031.45	582.65	610.1	302.13	498.77	128.56	299.31
	VIT_11s0052g00100		Basic helix-loop-helix (bHLH) family	-0.0328766	-0.0527488	-0.0216965	0.0607256	0.15917	0.902627	0.999833	0.999802	0.99998	0.955581	0.818583	0.0185979	484.8	330.76	563.85	515.19	383.82	374.66	653.45	699.72	217.59	257.87	83.95	176.1
	VIT_08s0007g07550		GATA transcription factor 11	-0.0370277	0.0948279	-0.0727975	0.0594084	0.287405	1.03517	0.999833	0.999802	0.99998	0.942008	0.642346	0.0193627	377.05	364.45	279.21	305.78	205.76	194.26	134.08	140.27	60.38	83.3	35.03	86.74
	VIT_02s0025g02080		Nodulin MtN3 family protein	0.0845603	0.111365	0.312737	0.0525501	1.17602	1.29096	0.999833	0.999802	0.99998	0.950495	1.19515e-08	0.00487218	133.58	149.46	108.36	123.36	74.23	121.54	136.3	166.79	321.92	807.34	196.87	641.92
	VIT_05s0049g01320		No hit / Unknown	0.00557047	0.019139	0.300281	0.0510983	1.0611	2.05248	0.999833	0.999802	0.99998	0.96167	0.00565064	1.05943e-05	340.7	344.84	70.77	73.26	67.12	94.92	64.42	67.92	26.65	93.39	9.02	73.1
	VIT_14s0006g01400		Calmodulin	-0.0891113	-0.0880624	-0.0307166	0.0504794	0.306311	0.852718	0.999833	0.999802	0.99998	0.965199	0.574819	0.00577046	243.1	200.73	170.88	143.44	81.82	78.37	158.4	169.09	69.86	95.41	70.46	137.11
	VIT_03s0132g00070		ATHVA22A (Arabidopsis thaliana HVA22 homologue A)	-0.0364182	-0.0128529	-0.0509041	0.0493388	0.148977	1.08573	0.999833	0.999802	0.99998	0.960113	0.843012	0.0241926	541.41	320.52	463.95	429.23	407.36	306.96	1049.95	1197.1	443.2	591.23	146.7	402.11
	VIT_01s0010g03620		LHCA2 (Photosystem I light harvesting complex gene 2)	-0.0290703	-0.14636	-0.0419205	0.0453071	0.259726	0.84704	0.999833	0.999802	0.99998	0.95048	0.225587	0.0421953	3933.57	3844.55	3161.96	2756.17	2681.06	2618.21	1918.56	1984.22	1161.01	1423.75	594.49	1207.64
	VIT_15s0048g02530		Harpin-induced 1	0.0179627	0.205975	0.197023	0.0415131	0.415118	0.81262	0.999833	0.999802	0.99998	0.965999	0.152522	0.0390688	311.96	320.41	4240.91	5245.79	6804.9	8233.51	2868.42	2971.24	638	895.83	299.99	584.28
	VIT_12s0055g01150		Brassinosteroid insensitive 1-associated receptor kinase 1	-0.0350693	-0.17996	-0.0979136	0.0406007	0.773558	0.965145	0.999833	0.999802	0.99998	0.965745	0.00150626	0.0156472	97.68	93.01	125.19	105.94	126.85	113.19	168.91	175.49	76.51	142.34	51.02	113.76
	VIT_18s0001g11310		OBF binding protein 1	0.0234586	0.254381	0.23089	0.0405282	0.222655	1.15697	0.999833	0.999802	0.99998	0.973668	0.730359	0.0290774	406.4	419.56	142.08	185.48	85.53	120.36	65.82	68.78	21.66	27.63	7.33	24.74
	VIT_14s0066g00560		Ribosomal protein L27A (RPL27aC) 60S	0.0242414	-0.316864	0.083194	0.0401956	0.394236	0.702548	0.999833	0.999802	0.99998	0.940021	0.0229005	3.82721e-05	1832.12	1890.19	3324.53	2490.04	2246.3	2471.13	2033.71	2088.32	1037.28	1400.43	961.7	1604.4
	VIT_11s0016g00130		Omega-6 fatty acid desaturase, chloroplast (FAD6) (FADC)	-0.0102834	-0.142429	-0.117056	0.0381229	0.481829	0.581202	0.999833	0.999802	0.99998	0.954178	0.00335669	0.0065179	452.59	450.72	523.45	460.13	395.82	362.22	358.78	368.18	257.8	371.2	198.34	305.94
	VIT_03s0063g00460		ERF/AP2 Gene Family RRTF1	-0.0372729	0.215364	-0.0158142	0.0374506	-0.494023	1.09402	0.999833	0.999802	0.99998	0.975852	0.31853	0.0426673	146.01	110.45	82.58	133.37	85.91	83.56	178.82	189.48	116.44	68.52	21.44	69.12
	VIT_01s0244g00170		Cytokinin-repressed protein CR9	-0.0384164	-0.237316	0.161506	0.0369901	0.970261	1.01868	0.999833	0.999802	0.99998	0.966284	0.00010832	8.69704e-05	573.89	544.59	867.53	639.15	623.78	735.11	402.59	416.03	293.57	649.16	151.57	327.18
	VIT_06s0004g05910		Organic anion transmembrane transporter	-0.0839277	0.075006	-0.101491	0.0359696	-0.342196	-1.16567	0.999833	0.999802	0.99998	0.96934	0.399193	0.000243804	403.11	368.64	156.98	170.8	125.52	112.37	107.74	111.2	112.18	85.95	143.67	58.3
	VIT_11s0016g05830		No hit / Unknown	0.0154127	-0.0759797	0.0667267	0.0346842	-0.843177	-1.22336	0.999833	0.999802	0.99998	0.971714	0.00540142	0.0166238	3717.03	3807.03	983.64	925.14	761.39	848.65	378.96	390.55	226.38	112.28	112.83	33.19
	VIT_04s0008g05220		Cellulose synthase	-0.0520298	0.221407	-0.0499818	0.0268861	-0.581004	-0.736048	0.999833	0.999802	0.99998	0.950893	0.00015437	0.0106439	27899.6	26853.5	17201.8	20648.9	13571.4	13165.5	11703.5	11896.1	13055.8	8683.7	13538	7895.09
	VIT_14s0171g00170		No hit / Unknown	0.0290153	0.182765	-0.00547132	0.0247705	-0.758961	-1.65505	0.999833	0.999802	0.99998	0.981935	0.00679411	7.56859e-08	2857.72	2942.17	1905.12	2271.58	2353.1	2362.38	1368.15	1398.49	831.83	455.65	804.74	223.93
	VIT_02s0025g00230		No hit / Unknown	-0.138988	-0.364778	0.102954	0.023013	0.532697	0.919221	0.999833	0.999802	0.99998	0.976304	0.00179304	3.85195e-06	535.62	453.5	1486.91	925.53	1197.8	1326.73	1067.53	1085.55	706.49	1058.01	469.03	922.85
	VIT_05s0020g00440		Boron transporter-like protein 1	-0.121338	0.0993828	0.144996	0.0194706	-0.902791	-1.23945	0.999833	0.999802	0.99998	0.988736	0.00225852	0.00472841	7177.57	6396.16	1907.7	2183.13	841.44	964.05	864.7	880.18	1279.3	603.91	2390.72	817.86
	VIT_15s0048g01750		Fasciclin arabinogalactan-protein (FLA8)	-0.0175212	0.153791	0.0160388	0.0187374	-0.981835	-1.19391	0.999833	0.999802	0.99998	0.986215	0.000220585	0.0101212	5948.02	5874.91	3887.68	4434.21	2201.55	2257.59	1808.62	1834.88	1154.54	525.31	1318.46	452.26
	VIT_02s0154g00520		Aspartic protease	-0.0104917	-0.0825235	0.052825	0.0171866	0.181965	0.969529	0.999833	0.999802	0.99998	0.983966	0.775758	0.013165	277.46	275.37	243.2	220.41	151.33	162.47	235.18	236.76	150.62	181.61	112.34	250.23
	VIT_12s0028g02160		Ribulose bisphosphate carboxylase, large chain	-0.107865	-0.0685668	-0.0162304	0.0155381	-0.590695	-0.890827	0.999833	0.999802	0.99998	0.986215	0.094256	0.00493146	636.41	581.17	352.05	332.06	275.67	274.19	268.22	270.78	191.43	116.47	215.21	109.29
	VIT_14s0006g01620		VvMYBC2-L3 repressor	-0.000758039	-0.0682175	0.0948192	0.00860197	-0.818531	0.0414839	0.999833	0.999802	0.99998	0.996265	0.0459352	0.964587	144.31	145.05	144.91	132.33	95.07	110.95	34.51	35.02	84.87	34.46	16.61	18.09
	VIT_06s0080g00920		Photosystem I subunit O (PSAO)	-0.0607448	-0.161571	0.00515475	0.00799487	0.450606	1.16261	0.999833	0.999802	0.99998	0.994864	0.161944	0.00157037	1029.41	959.64	1001.66	825.77	739.68	752.58	501.19	504.72	169.6	247.38	79.55	205.63
	VIT_08s0040g01130		Serine carboxypeptidase II	-0.0313991	0.0959964	0.0587855	0.00608336	0.8014	0.246621	0.999833	0.999802	0.99998	NA	0.0442166	NA	6.91	4.68	15.91	20.17	7.51	10.15	8.63	8.68	1.95	12.94	1.59	3.29
	VIT_18s0072g01110		GASA like	-0.120015	-0.14029	0.0186011	0.00604967	-0.975276	-1.05975	0.999833	0.999802	0.99998	0.997595	0.00930483	0.0488801	779.8	692.44	307.01	256.18	164.84	170.88	138.51	138.14	34.49	12.53	23.73	7.76
	VIT_18s0001g11710		Photosystem II PsbO protein	-0.00402452	-0.142817	-0.130399	-0.0015678	0.837599	0.698988	0.999833	0.999802	0.99998	0.999629	0.00023543	0.0857839	661.98	656.91	506.45	422.25	357.93	310.06	152.82	153.01	90.89	176.87	92.02	163.71
	VIT_18s0001g14360		Tubulin beta-1 chain	-0.0605462	-0.258013	-0.0727764	-0.00167408	-0.532928	-0.588113	0.999833	0.999802	0.99998	0.99876	0.00164708	0.0542597	11695.5	11148.7	16373.5	12537	9695.76	9259.51	10386.1	10341.2	7895.86	5421.92	7803.63	5077.87
	VIT_03s0091g00450		Progesterone 5-beta-reductase	-0.0702355	0.219224	0.38818	-0.00169968	0.706723	1.40133	0.999833	0.999802	0.99998	0.998887	0.000679027	0.00220816	1150.91	1082.16	199.35	270.67	84.15	201.93	199.03	195.21	533	922.76	215.37	787.4
	VIT_04s0008g06640		Endomembrane protein 70, TM4 ;	-0.0528851	0.182032	-0.0353315	-0.00209429	-0.422916	-0.828926	0.999833	0.999802	0.99998	0.99876	0.00135815	0.000302325	4558.74	4361.61	1448.82	1696.29	1159.59	1136.71	937.71	933.53	1152.71	864.09	1244.94	686.85
	VIT_12s0134g00590		Anthocyanidin 3-O-glucoside-6''-O-malonyltransferase	-0.00968027	0.117983	0.0756127	-0.00511325	0.935482	1.90376	0.999833	0.999802	0.99998	NA	0.0220319	0.000229009	65.03	63.94	34.58	42.17	8.63	12.12	11.74	11.52	6.13	23.22	2.27	28.65
	VIT_12s0059g01050		No hit / Unknown	-0.0137228	-0.20986	0.0192355	-0.0061947	-1.24326	-2.04486	0.999833	0.999802	0.99998	0.997031	1.8481e-05	2.91795e-12	744.41	737.55	482.58	380.63	284.49	295.85	240.84	237.08	268.48	91.6	395.58	81.22
	VIT_07s0031g00620		Zeaxanthin epoxidase (VvZEP1)	0.0178849	-0.0481136	-0.177555	-0.0140028	0.402038	0.756322	0.999833	0.999802	0.99998	0.980614	0.00565064	0.000940028	1176.06	1201.55	825.68	797.79	1019.51	890.39	984.57	971.99	520.17	704.49	334.92	588.91
	VIT_07s0151g00520		Homocysteine S-methyltransferase	-0.0795524	-0.204055	-0.0138017	-0.0147728	-0.162634	0.606507	0.999833	0.999802	0.99998	0.985463	0.603549	0.00279638	696.54	646.96	316.45	253.28	236.3	236.19	287.64	283.99	328.03	294.38	200.34	314.66
	VIT_13s0067g01020		Leucoanthocyanidin dioxygenase (VvLDOX)	-0.0381685	0.226835	0.0163607	-0.0176953	0.505141	1.07698	0.999833	0.999802	0.99998	0.990308	0.0851366	0.00797674	22.95	18.43	119.5	156.48	111.4	115.36	69.99	68.12	68.32	103.58	38.83	95.61
	VIT_19s0014g03190		No hit / Unknown	0.154756	-0.148605	-0.0176519	-0.0209157	-0.671584	-0.731994	0.999833	0.999802	0.99998	0.978425	8.7103e-08	0.00591917	3534.86	4069.53	1621.99	1410.1	1083.68	1075.69	1373.71	1347.53	1295.12	811.21	1108.54	651.42
	VIT_00s0203g00150		Octicosapeptide/Phox/Bem1p (PB1) domain-containing protein	0.00616289	-0.254017	0.114317	-0.0221234	0.477307	1.14934	0.999833	0.999802	0.99998	0.969856	0.035369	5.68918e-08	1220.57	1235.09	995.37	776.56	808.7	913.2	1680.39	1646.63	1044.44	1516.49	874.7	2042.18
	VIT_05s0102g00710		Fructokinase-1	0.0699582	0.237979	0.131638	-0.026121	0.58518	0.536795	0.999833	0.999802	0.99998	0.97963	0.0357593	0.104303	3346.2	3597.67	1285.67	1576.02	411.55	512.41	224.75	219.01	180.11	290.73	324.03	492.12
	VIT_05s0020g03170		Lipoxygenase	0.022945	0.126691	-0.00144575	-0.0270301	-0.92018	-1.18028	0.999833	0.999802	0.99998	0.969548	0.000234402	0.000214537	1006.95	1035.47	449.09	508.82	430.59	434.49	495.28	483.68	435.19	211.91	497.51	201.38
	VIT_01s0011g02470		Calcium-binding protein CML	-0.0963869	-0.0230401	-0.126222	-0.0277298	0.23011	1.11822	0.999833	0.999802	0.99998	0.976928	0.532202	0.0197807	190.34	160.27	132.47	130.03	129.31	109.72	239.02	231.23	161.37	196.22	72.2	204.8
	VIT_19s0090g01040		No hit / Unknown	-0.0651226	0.156229	0.0843303	-0.0302332	0.654884	1.30211	0.999833	0.999802	0.99998	0.966284	0.0176896	0.000420559	16.39	12.06	33.31	43.12	30.27	35.35	108.15	89.61	273.51	469.2	177.76	517.86
	VIT_03s0038g02090		Phospholipase C.	-0.0817326	-0.298096	-0.0530596	-0.0328933	-0.513702	-0.145189	0.999833	0.999802	0.99998	0.96934	2.08481e-05	0.764368	1776.96	1652.67	2291.63	1617.88	1785.67	1724.04	1741.74	1692.09	1314.25	923.29	595.63	539.12
	VIT_06s0080g00150		Subtilisin-like proteinase AIR3	-0.0963603	0.0880707	0.0516906	-0.0395765	-0.769285	-0.399854	0.999833	0.999802	0.99998	0.96703	0.0359475	0.499659	1286.85	1171.7	382.99	421.93	149.54	160.87	118	112.66	214.59	105.68	216.24	152.61
	VIT_13s0019g04300		Ribosomal protein L12 (RPL12A) 60S	-0.0815359	-0.201905	0.0167497	-0.0396516	0.49946	0.708824	0.999833	0.999802	0.99998	0.954178	0.00194288	0.000471125	1141.52	1071.41	1546.93	1309.06	1065.41	1095.12	1070.12	1035.66	484.19	706.1	498.15	840.32
	VIT_05s0062g01320		Chitinase	0.0393916	-0.106384	0.057725	-0.0465452	-0.291365	-0.568997	0.999833	0.999802	0.99998	0.893293	0.0683411	0.0172365	17945.2	18632.9	12213.4	11237.5	7578.87	8072.42	9803.52	9448.36	8713.52	7164.05	9620.67	6430.93
	VIT_04s0008g01880		Cytokinin dehydrogenase 7	0.0560212	0.0844947	0.105175	-0.0490706	0.245558	0.869729	0.999833	0.999802	0.99998	0.95397	0.631467	0.0302794	412.42	440.65	295.09	327.09	203.31	227.38	170.65	162.84	65.97	82.96	38.55	79.87
	VIT_07s0129g00560		No hit / Unknown	-0.0619062	0.0773711	0.0684168	-0.0506287	-0.752845	-0.825899	0.999833	0.999802	0.99998	0.950893	0.010485	0.0551666	2266.34	2140.28	2618.77	2866.84	1669.09	1807.73	731.5	700.29	238.67	129.88	149.28	75.29
	VIT_11s0037g00570		Anthranilate N-benzoyltransferase	-0.0545807	-0.126471	0.145447	-0.0563878	-0.938731	-0.414161	0.999833	0.999802	0.99998	0.944183	0.00817371	0.569364	764.8	728.92	931.19	833.02	386.15	467.99	249.82	237.65	121.82	50.23	55.79	34.09
	VIT_01s0011g05450		No hit / Unknown	-0.00416788	0.0767497	0.0724689	-0.0703392	0.715976	1.03845	0.999833	0.999802	0.99998	0.947662	0.0270832	0.0734946	62.02	61.83	77.63	87.4	62.55	70.81	50.85	44.12	67.4	125.91	30.4	115.9
	VIT_15s0046g02410		Aquaporin TMP-C	0.0206973	0.100623	-0.00574647	-0.073141	-0.715372	-0.555212	0.999833	0.999802	0.99998	0.906152	0.0153301	0.179553	491.47	504.49	259.46	289.82	163.31	164.15	281.85	264.01	317.94	178.29	299.57	194.68
	VIT_18s0122g00610		Hydroxymethylglutaryl-CoA reductase (VvHMGR)	0.00453277	0.0730521	-0.107832	-0.0762486	-0.0789746	-0.755393	0.999833	0.999802	0.99998	0.907608	0.844718	1.01899e-06	2673.51	2697.99	1236.17	1320.1	895.53	817.18	1842.68	1728.05	809.48	773.61	939.03	555.12
	VIT_18s0001g08250		Tubulin alpha-3 chain	-0.00129776	0.0529678	-0.136112	-0.0798376	-0.622096	-0.609437	0.999833	0.999802	0.99998	0.84759	0.00343982	0.14116	23276.1	23367.9	6148.97	6517.43	5829.51	5125.78	7193.15	6751.17	10484.5	6647.94	9637.24	5982.11
	VIT_15s0046g02420		Aquaporin TMP-C	-0.0710658	0.0158553	-0.13379	-0.105493	-0.569914	-0.346571	0.999833	0.999802	0.99998	0.755619	0.0154532	0.432179	7420.35	6977.63	7718.31	7857.78	5615.37	4950.14	11357.1	10467.8	8318.76	5453.88	6528.33	5031.9
	VIT_00s0480g00070		Polyphenol oxidase II, chloroplast precursor	-0.132089	0.0847994	0.0708237	-0.116663	-0.663151	-0.0511893	0.999833	0.999802	0.99998	0.895895	0.0295701	0.925564	1586.26	1416.45	280.58	310.29	123.31	143.32	77.24	65.92	227.91	133.77	214.28	207.69
	VIT_08s0007g00710		No hit / Unknown	-0.0357844	-0.124788	0.0343241	-0.120506	0.590098	0.795422	0.999833	0.999802	0.99998	0.889129	0.124344	0.0360157	261.14	248.92	219.08	190.92	129.16	136.64	95.69	83.73	81.31	140.82	52.38	99.95
	VIT_02s0025g01280		WRKY18	-0.0209602	0.208055	0.253133	-0.125776	-0.365942	1.23738	0.999833	0.999802	0.99998	0.883277	0.537576	0.0213376	396.25	316.37	99.13	152.7	64.06	102.1	102.91	80.13	111.49	68.77	18.75	74.65
	VIT_02s0087g00170		Leucine-rich repeat transmembrane protein kinase	-0.0965565	-0.0529103	-0.154193	-0.156553	-0.3814	-0.58774	0.999833	0.999802	0.99998	0.505838	0.0110159	0.026519	3209.56	2970.73	2257.38	2178.43	2038.07	1781.99	1580.99	1405.65	1542.08	1189.54	1430.49	937.74
	VIT_07s0031g02340		Amino acid permease 2	0.271723	-0.182207	-0.127192	-0.160099	-0.416902	-1.13879	0.999833	0.999802	0.99998	0.823276	0.418164	0.025332	273.66	364.04	448.47	366.7	163.8	142.63	194.29	162.45	33.2	21.59	32.01	10.66
	VIT_14s0108g01320		Plastocyanin domain-containing protein	-0.0463322	-0.163339	-0.00731262	-0.175206	-0.534237	-0.620915	0.999833	0.999802	0.99998	0.432332	0.00195413	0.1163	1633.74	1568.94	1354.13	1172.53	1171.36	1177.88	1586.86	1390.65	1087.75	745.35	1042.11	644.12
	VIT_14s0066g01850		Peroxidase	-0.0507675	0.163227	-0.00231305	-0.199481	-0.85335	-1.11563	0.999833	0.999802	0.99998	0.522504	0.000146243	0.00560192	646.93	618.72	517.71	613.22	404.62	408.95	592.87	505.51	305.48	160.68	348.61	139
	VIT_04s0008g01700		No hit / Unknown	-0.148772	0.220437	0.34595	-0.209216	-1.03044	-0.372538	0.999833	0.999802	0.99998	0.751977	0.0041852	0.558054	167.2	136.8	102.44	131.67	26.73	49.97	53.89	38.03	47.44	17.03	33.38	23.39
	VIT_10s0116g00560		Polyphenol oxidase II, chloroplast precursor	-0.0798381	0.213143	-0.0346252	-0.263774	-0.727903	-0.217856	0.999833	0.999802	0.99998	0.582375	0.0103963	0.576062	3900.8	3641.38	643.82	811.84	338.54	327.83	230.61	176.25	567.44	318.34	557.35	478.18
	VIT_01s0011g00670		SNAP25A protein	-0.0770197	0.0756661	-0.0565966	-0.283942	-1.27558	-0.955285	0.999833	0.999802	0.99998	0.595314	3.55947e-05	0.0498343	150.83	136.93	79.98	89.17	45.61	41.14	40.58	27.15	101.05	31.85	65.27	27.61
	VIT_18s0001g10500		Abscisic acid 8'hydroxylase (CYP-707-A)	0.0504613	-0.195474	-0.145763	-0.295092	1.36453	1.93955	0.999833	0.999802	0.99998	0.56568	0.000151093	NA	360.26	390.31	69.68	52.06	28.3	20.97	187.65	116.14	25.22	127.01	2.32	100.56
	VIT_18s0001g13230		beta-Galactosidase	-0.000713863	0.279133	-0.261771	-0.299453	-0.976895	-0.905316	0.999833	0.999802	0.99998	0.385748	2.36517e-10	0.119959	14773.3	14837.7	5153.03	6560.64	3782.81	2673.58	10602.8	8171.36	4115.27	2041.4	2089.5	760.38
	VIT_11s0016g00330		Pectinesterase family	-0.0719865	0.857816	0.0887462	-0.313026	-0.693349	-1.08703	0.999833	0.0138334	0.99998	NA	0.118244	0.0599465	466.54	429.24	28.27	89.18	3.06	8.69	15.58	5.75	44.52	13.46	48.76	9.65
	VIT_02s0087g00840		ABC transporter G member 3	0.0538102	0.14674	0.160126	-0.32056	0.537304	0.687998	0.999833	0.999802	0.99998	0.368959	0.194794	0.0436794	444.83	471.54	254.25	302.08	183.87	232.27	291.33	217.75	160.35	268.99	124.28	213.88
	VIT_09s0002g02120		beta-Galactosidase	0.0707144	0.274349	0.0257815	-0.335527	-1.24978	-1.30925	0.999833	0.999802	0.99998	0.283609	3.61729e-17	0.00147662	8872.65	9627.12	4670.72	6351.8	1882.46	1976.46	2732.13	2041.16	2123.86	862.73	2394.4	797.36
	VIT_07s0151g00340	yes	Sulfate transporter 3.1 (AST12) (AtST1)	-0.0419904	-0.0550817	-0.0267368	-0.593337	1.73734	2.02351	0.999833	0.999802	0.99998	0.0323961	4.72938e-10	8.66345e-05	3219.76	3098.69	446.96	423.87	162.86	158.07	923.8	505.69	158.28	740.21	83.89	1387.07
