# Supplementary material for: Transcriptomics of the grape berry shrivel ripening disorder
Source: Plant Mol Biol. 2019 Apr 2;100(3):285–301. doi: 10.1007/s11103-019-00859-1 (PMC6542784; doi:10.1007/s11103-019-00859-1)
Supplement: Supplementary file 6 — Supplementary material 6 (XLSX 948 kb). Table S4 List of differentially expressed genes (a) up-regulated and (b) down-regulated during ripening (65 and 72 DAA) and associated information (12xV1 identification number, predicted functional annotation, major functional category, log2FC (BS/C), adjusted P value at the six developmental stages, and average level of expression at 30, 44, 58, 65, and 72 DAA in C and BS) [file 11103_2019_859_MOESM6_ESM.xlsx]

## Sheet: a. up-regulated
	GENE ID	DE	Neighboring genes	Annotation	Major Functional Category	lg2FC_30	lg2FC_44	lg2FC_51	lg2FC_58	lg2FC_65	lg2FC_72	padj_30	padj_44	padj_51	padj_58	padj_65	padj_72	H_30DAA	BS_30DAA	H_44DAA	BS_44DAA	H_51DAA	BS_51DAA	H_58DAA	BS_58DAA	H_65DAA	BS_65DAA	H_72DAA	BS_72DAA
	VIT_00s0125g00280	72	yes	Photosystem I reaction center subunit III (PSAF)	Photosynthesis	-0.0221814	-0.102946	-0.042738	0.257679	0.488076	0.95906	0.999833	0.999802	0.99998	0.333977	0.0760528	0.0177545	4990.28	4897.99	3105.11	2794.53	2137.06	2082.36	1366.55	1668.57	788.37	1171.21	483.91	1076.84
	VIT_00s0153g00050	65		Glutathione S-transferase 8 GSTU8	Primary Metabolism	-0.11424	-0.236171	-0.0582131	-0.247727	0.587213	0.131194	0.999833	0.999802	0.99998	0.493867	0.030257	0.769707	226.76	190.28	374.16	277.26	625.88	588.13	1591.49	1291.99	647.52	1043.27	863.9	965.62
	VIT_00s0179g00090	72		TIFY gene family (VvPPD2)	Transcription factor	0.0739114	-0.0741004	0.0667826	-0.16369	0.263979	0.550579	0.999833	0.999802	0.99998	0.661678	0.217721	0.0151106	207.03	225.2	452.41	426.33	412.88	441.45	593.67	518.96	624.85	767.98	584.06	879.95
	VIT_00s0179g00100	65		Ethylene overproducer 1 (ETO1)	Hormone Signaling - Ethylene	0.0765167	0.0382602	0.00449782	0.0481479	0.562523	0.448902	0.999833	0.999802	0.99998	0.932094	4.85751e-06	0.000105231	2801.92	2998.68	2046.11	2123.55	2172.1	2204.74	1855.12	1916.39	1587.33	2407.28	1742.96	2415.86
	VIT_00s0179g00170	65		Indeterminate(ID)-domain 12	Transcription factor	0.0776248	0.272563	0.0955115	0.207871	0.709246	0.848577	0.999833	0.999802	0.99998	0.618445	0.00329599	0.152718	7.68	12.49	352.42	502.85	657.09	722.55	379.14	450.13	110.61	195.41	55.25	146.24
	VIT_00s0181g00010	65 - 72		HexoseTransporter (VvHT01/VvHT08)	Transport	0.00978012	0.32997	0.180158	0.185414	1.37693	1.62812	0.999833	0.999802	0.99998	0.794881	7.03965e-07	1.55219e-06	1107.48	1124.06	433.86	600.65	177.53	401.09	117.23	152.01	101.31	335.88	81.98	303.32
	VIT_00s0181g00220	72		Calmodulin-binding protein	Signaling	-0.0136053	0.202796	-0.0200841	0.155212	0.451485	0.527712	0.999833	0.999802	0.99998	0.769762	0.088912	0.0399133	330	325.06	456.2	562.91	548.03	541.4	340.05	385.98	212.3	305.56	206.8	307.68
	VIT_00s0187g00050	58 - 65 - 72		No hit / Unknown	Unknown	0.14984	0.224957	0.157503	0.822704	0.507731	0.939447	0.999833	0.999802	0.99998	0.000759309	0.0349015	0.00352631	12.87	25.85	511.38	698.78	472.07	572.38	288.25	707.67	125.1	187.12	104.65	217.69
	VIT_00s0187g00130	72		Tonoplast dicarboxylate transporter	Transport	-0.056939	0.116392	-0.539058	0.0206801	-0.037184	1.11039	0.999833	0.999802	0.99998	0.975613	0.962268	0.00842094	210.47	198.2	189.02	213.91	364.68	219.98	749.33	757.56	921.45	902.23	381.47	989.06
	VIT_00s0194g00260	65		Microtubule associated protein (MAP70-5)	Cellular process	0.213862	-0.0261573	0.302678	0.293526	1.1904	0.71479	0.999833	0.999802	0.99998	0.477742	3.06654e-08	0.0500209	2689.02	3618.51	1115.08	1078.89	548.13	745.91	333.46	435.03	115.98	296.91	82.08	144.82
	VIT_00s0199g00040	65 - 72		No hit / Unknown	Unknown	-0.0984892	0.16594	-0.161788	-0.350551	0.556788	0.742762	0.999833	0.999802	0.99998	0.318238	0.0415451	0.0121438	95.76	81.53	57.49	70.47	73.25	53.24	266.91	193.13	172.33	270.47	152.75	271.35
	VIT_00s0199g00270	72		No hit / Unknown	Unknown	-0.0991344	-0.0118791	-0.0959809	-0.228619	0.522282	0.801194	0.999833	0.999802	0.99998	0.588254	0.0512001	0.0212974	70.92	60.68	56.67	56.29	66.65	57.82	165.05	134.38	105	159.79	76.64	145.5
	VIT_00s0199g00310	65 - 72		No hit / Unknown	Unknown	-0.0375043	-0.0417663	-0.0788477	-0.140326	0.715896	0.930308	0.999833	0.999802	0.99998	0.813429	0.00882124	0.00424854	630.79	538.17	361.35	340.3	291.07	203.46	1375.57	1211.91	485.59	875.46	481.76	998.7
	VIT_00s0203g00140	65 - 72		Octicosapeptide/Phox/Bem1p (PB1) domain-containing protein	Unknown	-0.032401	-0.127698	-0.186477	-0.0279921	0.50436	1.16813	0.999833	0.999802	0.99998	0.953992	0.0180811	1.71404e-07	1959.41	1899.94	1384.58	1247.42	1346.45	1169.53	2591.51	2530.78	1611.92	2383.5	1322.85	3145.54
	VIT_00s0203g00150	72	yes	Octicosapeptide/Phox/Bem1p (PB1) domain-containing protein	Unknown	0.00616289	-0.254017	0.114317	-0.0221234	0.477307	1.14934	0.999833	0.999802	0.99998	0.969856	0.035369	5.68918e-08	1220.57	1235.09	995.37	776.56	808.7	913.2	1680.39	1646.63	1044.44	1516.49	874.7	2042.18
	VIT_00s0207g00210	72	yes	Photosystem II PsbO protein	Photosynthesis	-0.0157249	-0.173464	-0.130839	0.237903	0.347227	0.777464	0.999833	0.999802	0.99998	0.285206	0.0577945	0.0102603	5460.07	5399.85	5434.23	4606.81	5170.76	4695.55	4119.21	4917.3	3192.89	4169.23	2008.59	3655.06
	VIT_00s0207g00270	65 - 72		Thioredoxin	Cellular Homeostasis	-0.0207467	-0.146607	0.0264027	0.184802	0.532103	0.953227	0.999833	0.999802	0.99998	0.62392	0.0143228	5.72204e-06	337.22	332.68	293.89	258.09	315.43	327.13	314.14	362.41	241.78	365.33	191.27	387.07
	VIT_00s0207g00280	72		WAK receptor protein kinase	Signaling	-0.00746126	-0.0296927	-0.199602	-0.223874	0.304878	0.560417	0.999833	0.999802	0.99998	0.516477	0.341388	0.02656	416.61	415.15	301.92	296.27	436.04	341.65	1382.37	1150.27	1159.1	1489.26	1027.03	1566.53
	VIT_00s0214g00040	65		Lectin phloem protein 2-like B1 PP2-B1	Unknown	0.0820431	-0.113598	0.205008	0.111571	0.945803	0.800752	0.999833	0.999802	0.99998	0.904038	0.00474718	0.0845638	47.39	57.41	52.04	44.51	31.99	47.83	76.91	90.31	50.01	120.95	53.61	108.01
	VIT_00s0218g00040	72		Dof zinc finger protein DOF4.7	Transcription factor	0.0155088	0.193301	0.0346854	0.364602	0.597048	1.24857	0.999833	0.999802	0.99998	0.234538	0.156901	0.0103564	0.26	1.1	128.36	162.84	177.47	185.09	94.96	130.08	25.17	46.15	12.62	42.74
	VIT_00s0218g00160	72		UDP-rhamnose:rhamnosyltransferase	Secondary Metabolism - Flavonoid	0.0282245	0.0199243	0.00726882	-0.0220915	0.119673	1.75091	0.999833	0.999802	0.99998	NA	NA	0.000878867	1.84	3.46	0	0.76	0.56	0.83	0.72	0.33	0	1.41	0.65	22.59
	VIT_00s0218g00220	72		UDP-glucoronosyl/UDP-glucosyl transferase	Secondary Metabolism - Flavonoid	0.0477084	0.163386	0.0269754	0.146636	-0.238282	0.856394	0.999833	0.999802	0.99998	0.852241	0.552449	0.0155817	72.38	78.35	80.66	95.36	58.55	61.87	58.07	68.24	99.38	83.5	74.47	147.91
	VIT_00s0225g00010	72		No hit / Unknown	Unknown	-0.0219731	-0.311084	-0.0363178	-0.300826	0.477252	0.589605	0.999833	0.999802	0.99998	0.358761	0.0366276	0.0156472	381.05	372.13	645.27	486.25	947.58	921.02	1536.9	1188.55	1478.47	2148.5	1487.62	2315.92
	VIT_00s0226g00060	65		No hit / Unknown	Unknown	-0.0440368	0.385269	-0.0297768	0.206197	0.57267	0.576385	0.999833	0.999802	0.99998	0.688568	0.0235137	0.056997	127.34	119.47	112.29	164.35	200.63	194.66	114.43	136.99	83.65	132.43	74.14	115.95
	VIT_00s0226g00110	65		Myb family	Transcription factor	0.0402175	-0.158318	0.22703	0.188022	0.943069	1.01663	0.999833	0.999802	0.99998	0.792949	0.0154499	NA	63.35	69.47	498.74	429.73	257.93	408.58	65.69	85.14	39.18	114.09	22.92	80.42
	VIT_00s0233g00010	72		No hit / Unknown	Unknown	-0.035953	0.0184604	-0.0742022	0.29411	0.498156	1.04449	0.999833	0.999802	0.99998	0.565064	0.148328	0.0304101	144.21	137.71	87.7	90.35	108.13	95.34	55.46	79.17	48.78	74.82	22.18	58.87
	VIT_00s0240g00050	65		Glutathione S-transferase 8 GSTU19	Primary Metabolism	0.00153205	-0.0226898	0.0200392	0.033115	0.79125	0.426894	0.999833	0.999802	0.99998	NA	0.0367348	0.558206	0	0.21	1.11	0.24	1.17	1.8	11.63	12.54	21.65	47.23	12.19	22.64
	VIT_00s0253g00030	65 - 72		BTI2 (VIRB2- interacting protein 2)	Unknown	-0.000642854	0.176228	0.046433	0.132924	0.726074	1.34753	0.999833	0.999802	0.99998	0.781669	0.000128005	0.00189737	0.26	0.26	546.48	708.29	709.38	746.34	593.73	656.14	580.53	1013.13	254.33	839.89
	VIT_00s0253g00080	65		Methyl jasmonate esterase	Primary Metabolism - Lipid	0.071628	0.0655167	0.169293	0.317016	1.04107	0.85963	0.999833	0.999802	0.99998	0.24649	4.93074e-12	0.158205	1758.79	1904.73	3961.38	4217.97	5994.61	7257.46	4063.97	5247.83	1741.1	3784.51	726.39	2205.86
	VIT_00s0253g00100	65		Methyl jasmonate esterase	Primary Metabolism - Lipid	-0.014157	0.163326	0.0881989	0.146427	0.875058	1.0597	0.999833	0.999802	0.99998	0.840156	0.00967612	0.0671882	42.1	40.71	75.26	93.13	141.05	159.18	84.29	97.42	31.36	70.85	7.48	30.74
	VIT_00s0259g00120	58 - 65 - 72	yes	Oligopeptide transporter OPT3	Transport	0.0923178	0.322256	0.0124178	0.524049	0.877015	1.50714	0.999833	0.999802	0.99998	0.0031184	5.31481e-06	3.35171e-08	2120.33	2333.44	899.39	1212.37	941.15	963.56	546.32	825.69	349.92	686.79	294.2	930
	VIT_00s0260g00080	72		Ribosomal protein L32 60S	Primaty Metabolism - Protein	-0.0425815	-0.295008	0.121732	0.0829153	0.411035	0.502931	0.999833	0.999802	0.99998	0.845833	0.00517058	0.00045685	1561.43	1506.76	2788.4	2087.36	2365.65	2684.9	2047.8	2173.45	1401.49	1910.14	1240.27	1788.57
	VIT_00s0265g00070	65		Ubiquitin-conjugating enzyme E2 O	Primaty Metabolism - Protein	-0.0420147	0.116177	-0.107201	0.188163	0.510307	0.0242335	0.999833	0.999802	0.99998	0.77007	0.0150725	0.945114	244.95	232.48	335.78	385.81	315.28	288.89	249.56	301.88	399.23	592.28	685.14	704.52
	VIT_00s0265g00090	72		No hit / Unknown	Unknown	-0.00379398	0.115256	-0.0209197	0.0862069	0.506262	1.18338	0.999833	0.999802	0.99998	0.928485	0.105713	4.58499e-09	277.27	272.67	223.81	262.97	220.94	216.41	951.19	1038.19	759.51	1157.95	437.48	1044.51
	VIT_00s0270g00120	65 - 72		Alpha-amylase/subtilisin inhibitor	Primary Metabolism - Carbohydrate	-0.0414586	0.066095	0.107356	-0.0480105	1.34264	1.04223	0.999833	0.999802	0.99998	0.964944	3.90484e-05	0.0273975	5.75	2.2	22.88	65.67	53.99	154.36	94.18	90.1	50.57	188.81	45.95	119.31
	VIT_00s0286g00130	72		S-locus lectin protein kinase	Signaling	-0.0156733	0.39404	-0.126524	0.0878795	0.118311	0.673324	0.999833	0.999802	0.99998	0.923662	0.776214	0.0462086	345.02	340.82	159.52	244.06	186.93	164.33	155.26	168.07	371.44	412.22	321.83	546.75
	VIT_00s0291g00050	72		Octicosapeptide/Phox/Bem1p (PB1) domain-containing protein	Unknown	0.0438447	-0.146888	-0.048757	-0.10994	0.176937	0.805328	0.999833	0.999802	0.99998	0.65652	0.340492	0.000644248	823.6	867.13	1228.91	1088.35	1704.39	1652.37	3723.49	3426.31	2632.07	3028.96	1703.56	3106.49
	VIT_00s0291g00100	65 - 72		ABC transporter B member 5	Transport	-0.019856	0.040273	-0.167323	0.0527319	0.761641	0.786629	0.999833	0.999802	0.99998	0.942849	0.000195843	5.55081e-07	261.21	256.45	274.81	286.74	378.55	320.5	487.23	507.48	788.81	1421.56	1011.82	1790.39
	VIT_00s0299g00100	72		homeobox protein 2	Transcription factor	0.147623	0.000243338	-0.0124575	-0.0356835	0.375952	0.737835	0.999833	0.999802	0.99998	0.966229	0.25214	5.3772e-06	421.36	546.63	782.28	785.42	871.7	872.53	676.46	655.87	428.63	585.67	344.97	590.33
	VIT_00s0301g00050	65 - 72		3'(2') 5'-bisphosphate nucleotidase	Cellular Metabolism	-0.0251831	-0.320326	-0.0476744	0.208877	0.670092	0.957268	0.999833	0.999802	0.99998	0.513662	0.000347594	0.00100594	285.39	279.19	416.65	317.28	438.01	425.55	265.77	312.97	208.98	348.15	182.5	381.04
	VIT_00s0301g00100	65		BFN1 (bifunctional nuclease I)	Primary Metabolism	0.133956	-0.0414448	0.0977635	-0.180167	0.796438	0.579601	0.999833	0.999802	0.99998	0.783323	0.00048696	0.108652	383.33	470.77	260.48	250.72	167.35	192.95	382.86	317.9	198.37	372.37	172.85	273.99
	VIT_00s0304g00040	65		Succinate dehydrogenase	Generation of metabolite precursors and energy	-0.0316541	-0.0197146	-0.013287	0.265972	0.985381	0.698833	0.999833	0.999802	0.99998	0.636193	4.92714e-09	0.270862	2.13	0.21	2.27	1.86	8.42	7.68	137.07	201.31	265.36	557.58	225.63	786.75
	VIT_00s0309g00050	72		Expansin B like (VvEXLB02)	Hormone Signaling - Auxin	-0.00248587	0.0364027	-0.0426536	-0.115427	0.577358	1.2683	0.999833	0.999802	0.99998	NA	0.221029	0.022285	0.27	0	0	1.28	1.51	0	7.62	2.49	12.27	23.99	7.67	38.96
	VIT_00s0317g00110	65 - 72		Esterase/lipase/thioesterase	Unknown	0.0119846	-0.105464	0.0454314	0.468124	0.641029	0.631704	0.999833	0.999802	0.99998	0.0858217	2.02529e-05	0.0302794	161.21	166.42	862.72	788.54	673.39	719.02	422.62	640.86	592.81	958.38	757.76	1227.86
	VIT_00s0317g00130	72		Ribosomal protein L35 (RPL35B) 60S	Primaty Metabolism - Protein	-0.0168054	-0.282677	0.0537745	0.122827	0.359599	0.568688	0.999833	0.999802	0.99998	0.645076	0.000915462	0.000107745	4155.11	4119.02	5502.04	4258.21	4709.93	4998.99	4242.6	4630.45	3130.8	4095.16	3077.07	4653.71
	VIT_00s0322g00020	65		HHP4 (heptahelical protein 4)	Signaling	0.13411	-0.141964	0.0137188	0.0737073	0.881515	0.830928	0.999833	0.999802	0.99998	0.942008	0.00722728	0.0898108	230.51	265.36	127.2	110.22	81.7	83.83	85.94	93.14	28.11	62.44	22.59	48.17
	VIT_00s0323g00050	72		Invertase/pectin methylesterase inhibitor	Cell Wall	-0.0685326	-0.162652	0.130232	-0.117051	0.201212	0.961301	0.999833	0.999802	0.99998	0.896133	0.720258	0.0187035	103.27	95.01	49.48	39.46	19.49	25.49	44.22	36.53	54.98	66.37	45.65	103
	VIT_00s0323g00060	58 - 65 - 72		Invertase/pectin methylesterase inhibitor	Cell Wall	-0.0128036	-0.11616	0.064548	0.63282	1.66613	2.09585	0.999833	0.999802	0.99998	0.0350159	1.70999e-08	1.71404e-07	29.2	28.33	138.04	121.04	404.95	454.05	129.13	311.35	52.07	245.02	32.64	208.26
	VIT_00s0323g00070	65 - 72		Pectin methylesterase inhibitor	Cell Wall	0.0206391	0.276516	0.193073	-0.181973	1.43427	1.68461	0.999833	0.999802	0.99998	0.800331	1.0782e-05	3.9468e-06	1.57	2.68	65.41	107.07	65.26	86.44	89.87	69.26	160.83	664.14	291.55	1175.96
	VIT_00s0323g00100	65 - 72		Vacuolar processing enzyme beta	Primaty Metabolism - Protein	0.133957	0.141441	0.0754349	0.14791	0.831411	1.2277	0.999833	0.999802	0.99998	0.770229	0.000302425	0.0026135	76.94	93.3	11482.4	13667.8	13719	14804.1	7958.11	8973.88	2399.26	4647.87	1142.53	3244.65
	VIT_00s0324g00070	65 - 72		Cis-zeatin O-beta-D-glucosyltransferase	Hormone Signaling - Cytokinin	-0.113835	-0.0614206	-0.306428	-0.0953435	1.04938	1.60771	0.999833	0.999802	0.99998	0.906448	0.00135663	6.57223e-11	276.16	243.12	32.7	29.23	49.19	28.41	137.9	126.04	119.29	317.57	120.45	405.16
	VIT_00s0338g00010	65		F-box family protein	Primaty Metabolism - Protein	0.0171566	0.126584	0.118359	0.0139556	0.900991	0.546091	0.999833	0.999802	0.99998	0.990995	0.00068867	0.32354	15.82	17.11	128.58	166.3	92.65	110.57	76.27	77.16	40.3	84.93	31.54	52.42
	VIT_00s0341g00010	72		Dual specificity protein phosphatase	Signaling	0.0994247	-0.0447741	0.0968592	0.094034	0.384828	0.554666	0.999833	0.999802	0.99998	0.778997	0.0094787	9.51214e-05	1446.12	1577.65	1214.75	1180.35	1182.65	1307.89	1053.08	1124.86	1110.32	1483.77	1095.47	1640.25
	VIT_00s0347g00030	72		Zinc finger (B-box type)	Transcription factor	0.0519673	-0.366079	-0.198991	-0.348062	0.277426	0.763779	0.999833	0.999802	0.99998	0.16827	0.352515	0.000149326	29.47	34.46	50.21	27.87	82.07	54.66	280.45	210.95	363.82	454.86	282.2	496.4
	VIT_00s0353g00060	65 - 72		ARK3 (Arabidopsis Receptor Kinase 3)	Signaling	-0.146351	0.203559	-0.136188	-0.0842601	0.665036	1.14762	0.999833	0.999802	0.99998	0.918681	0.0144267	0.00040408	399.33	346.21	241.75	297.41	335.84	281.8	684.08	633.21	431.45	744.15	269.07	663.92
	VIT_00s0371g00100	65 - 72	yes	Mannitol dehydrogenase	Primary Metabolism - Carbohydrate	-0.101045	-0.155159	0.175147	0.411715	1.06436	1.0938	0.999833	0.999802	0.99998	0.3135	0.000972967	0.0133739	138.99	120.37	99.43	79.62	99.37	128.2	30.02	55.6	31.96	86.16	23.52	61.61
	VIT_00s0394g00040	72		Tryptophan aminotransferase related (VvTAR)	Hormone Signaling - Auxin	-0.0306497	0.083567	0.0430723	0.0535324	0.55078	1.88533	0.999833	0.999802	0.99998	0.88581	0.120545	0.000280659	28.69	26.39	203.37	229.71	284.19	419.76	105.23	243.65	7.63	109.12	1.68	74.83
	VIT_00s0404g00040	65 - 72		ARF GTPase activator, ARF-GAP Domain 5	Transport	0.0385748	0.0433023	-0.113563	-0.362845	1.02193	1.34641	0.999833	0.999802	0.99998	0.230547	0.000723093	0.000381749	134.02	142.19	195.62	204.05	339.39	294.83	1038.18	756.53	748.17	1847.07	525.01	1602.07
	VIT_00s0429g00040	58 - 72	yes	Aspartic proteinase nepenthesin-1 precursor	Primaty Metabolism - Protein	-0.0072436	0.0205123	-0.230812	0.588686	0.66312	1.55501	0.999833	0.999802	0.99998	0.0457548	0.0755446	0.000145026	260.94	259.67	546.31	560.13	349.98	265.77	149.55	282.9	151.18	280.89	124.09	478.38
	VIT_00s0445g00030	72		No hit / Unknown	Unknown	0.105883	0.0288285	-0.084192	-0.0794428	0.264782	0.817848	0.999833	0.999802	0.99998	0.939661	0.644483	0.0108705	100.87	118.57	27.37	28.72	32.43	27.26	30.07	25.86	33.9	43.82	48.81	92.63
	VIT_00s0454g00010	65 - 72		Subtilase	Primaty Metabolism - Protein	-0.0243058	0.0838556	0.0237928	0.199609	0.956233	0.959606	0.999833	0.999802	0.99998	0.739413	8.05864e-07	6.86865e-05	184.1	179.65	182.68	203	103.3	108.12	80.86	98.22	101.26	211.4	106.91	218.6
	VIT_00s0454g00030	72		Subtilisin protease	Primaty Metabolism - Protein	0.0279117	0.148342	-0.0175415	0.133173	0.733451	1.57227	0.999833	0.999802	0.99998	NA	0.0627144	0.000611711	110.63	117.01	50.08	62.96	20.55	19.78	10.84	14.67	18.42	38.56	12.52	55.94
	VIT_00s0463g00020	72		Scarecrow transcription factor 5 (SCL5)	Transcription factor	-0.0249365	0.0393323	0.0144553	-0.140461	-0.303248	0.764171	0.999833	0.999802	0.99998	0.803542	0.474866	0.02318	775.72	707.69	923.12	969.12	834.58	859.99	1543.52	1363.03	1221.67	962.7	571.49	1041.95
	VIT_00s0471g00050	65 - 72		ACT domain repeat 1 (ACR1) uridylyltransferase	Primary Metabolism	-0.01598	0.192894	-0.111846	-0.110107	0.722045	1.11584	0.999833	0.999802	0.99998	0.906002	0.0141537	0.0290983	6.85	5.93	16.62	25.83	42.47	35.85	72.17	61.23	50.72	93.07	26.16	79.76
	VIT_00s0480g00040	65 - 72		Polyphenol oxidase II, chloroplast precursor	Primary Metabolism - Aminoacid	0.00911992	0.608104	0.149516	0.190902	0.859764	1.26432	0.999833	0.558718	0.99998	0.786379	0.040683	0.00391049	211.8	215.34	23.18	105.91	19.17	31.67	29.75	39.05	33.39	109.1	22.19	68.22
	VIT_00s0494g00010	65		Growth-regulating factor 1	Transcription factor	0.212467	0.0488843	-0.0610218	0.263956	1.54163	1.06764	0.999833	0.999802	0.99998	0.592847	1.9544e-07	0.0575209	70.75	118.96	3964.66	4192.38	1863.62	1759.12	446.83	582.75	81.46	336.48	25.8	88.72
	VIT_00s0527g00030	65		Arabinogalactan protein AGP31	Cell Wall	0.0317884	0.0945078	0.145336	0.438443	1.11415	0.563604	0.999833	0.999802	0.99998	0.204246	6.44888e-08	0.366692	23.51	26.56	206.61	243.34	234.26	291.85	225.75	351.4	594.45	1418.23	623.94	2357.1
	VIT_00s0531g00050	72		Acetyl-CoA acetyltransferase	Secondary Metabolism - Terpenoid	-0.010053	-0.0846299	-0.0646328	-0.0269942	0.361148	0.517273	0.999833	0.999802	0.99998	0.947539	0.0174965	0.0140887	1340.12	1334.83	1394.98	1312.68	1657.93	1591.44	2510.27	2454.08	2752.05	3616.91	2893.2	4248.39
	VIT_00s0531g00060	65 - 72		Cellulose synthase	Cell Wall	0.00764397	0.121312	-0.246608	0.0722153	0.712129	1.30636	0.999833	0.999802	0.99998	0.947539	5.50775e-05	0.00219997	3.44	3.94	13.43	21.26	48.89	30.3	222	244.03	418.42	718.1	192.81	605.22
	VIT_00s0541g00020	65 - 72		bZIP55	Transcription factor	0.0560761	-0.0273404	0.259898	0.0586123	0.919883	2.1284	0.999833	0.999802	0.99998	0.956996	0.0124638	1.09378e-07	12.93	17.4	10.74	9.62	4.91	14.3	23.36	26.18	17.15	43.54	15	99.08
	VIT_00s0558g00010	72		Branched-chain-amino-acid aminotransferase 3, chloroplastic	Primary Metabolism - Aminoacid	-0.0774099	0.0131075	-0.0855737	0.0591987	0.464554	0.603386	0.999833	0.999802	0.99998	0.933233	0.0237684	0.025876	313.11	291.6	308.73	314.49	315.33	292.99	272.05	285.06	211.87	303.69	225.68	357.66
	VIT_00s0616g00010	65		Glycerol-3-phosphate permease	Transport	0.00666487	0.336519	0.0210271	0.17528	0.606771	0.531725	0.999833	0.999802	0.99998	0.776934	0.0404749	0.223336	0.26	0.69	57.46	85.24	165.62	172.11	131.01	154.61	73.89	123.05	49.51	77.58
	VIT_00s0640g00010	72		Transcriptional corepressor LEUNIG	Developmental Process	0.0368253	0.136882	0.1561	0.107968	0.587572	1.71971	0.999833	0.999802	0.99998	0.906317	0.133321	0.000516895	0	2.69	76.72	92.81	68.63	83.07	39.84	45.27	23.21	40.34	4.73	30.05
	VIT_00s0657g00010	72		Branched-chain amino acid aminotransferase	Primary Metabolism - Aminoacid	0.027492	-0.227212	0.147254	0.0424753	0.240993	0.529743	0.999833	0.999802	0.99998	0.945963	0.195813	0.00312291	463.22	477.5	630.59	524.5	478.24	553.97	417.2	429.93	379.66	458.15	346.2	511.7
	VIT_00s0662g00010	65 - 72		Acyl-CoA oxidase (ACX2)	Primary Metabolism - Lipid	0.0908508	0.244854	-0.0175565	0.0508725	0.607853	0.798263	0.999833	0.999802	0.99998	0.95427	0.00224393	0.000815824	179.52	201.88	167.72	213.23	185.73	184.59	269.77	280.87	275.02	439.32	215.67	392.56
	VIT_00s0662g00030	65 - 72		ERF/AP2 Gene Family ERF060-L1	Hormone Signaling - Ethylene	0.0542563	-0.175123	-0.106001	-0.219996	0.504821	0.633791	0.999833	0.999802	0.99998	0.270039	0.00552494	0.000117347	297.75	316.3	318.51	263.97	297.58	265.27	689.31	582.89	394.06	578.95	431.56	685.39
	VIT_00s0662g00040	72		ERF/AP2 Gene Family ERF060-L2	Hormone Signaling - Ethylene	0.0937576	-0.228266	-0.00767004	-0.131212	0.343144	0.619836	0.999833	0.999802	0.99998	0.645076	0.169766	0.000399828	481.3	526.33	583.68	466.57	481.91	483.84	1175.32	1062.89	659.47	864.73	755.17	1188.8
	VIT_00s0665g00040	65		RAB GTPase RABH1E	Transport	0.0977179	-0.172273	0.0576607	0.038474	0.660172	0.11521	0.999833	0.999802	0.99998	0.974787	0.0191664	0.806073	47.1	58.78	43.78	34.16	53.29	58.09	47.4	48.91	83.38	143.75	125.75	138.28
	VIT_00s0732g00010	65 - 72	yes	Homeobox-leucine zipper protein 22	Transcription factor	0.0776137	0.0696704	0.218566	0.249649	0.953301	1.06325	0.999833	0.999802	0.99998	0.491805	1.16525e-07	0.00162671	1656.02	1777.87	626.74	669.28	474.81	595.76	363.03	443.41	194.22	400.75	162.26	376.6
	VIT_00s0768g00040	65 - 72		Receptor protein kinase PERK1	Signaling	-0.0414177	0.174461	-0.274392	-0.355226	1.16061	1.33772	0.999833	0.999802	0.99998	0.358206	0.0003011	0.00119485	13.99	11.55	15.03	22.14	60.5	27.94	299.92	211.43	132.9	394.79	97.62	309.29
	VIT_00s0772g00010	65 - 72		Protein kinase	Signaling	-0.0484718	0.0409544	-0.128497	0.534302	0.641749	0.628895	0.999833	0.999802	0.99998	0.103553	0.00912527	0.0167006	412.96	393.4	329.45	345.1	334.24	290.52	116.26	219.16	136.63	228.1	145.36	233.49
	VIT_00s0904g00010	65 - 72	yes	Photosystem II oxygen-evolving enhancer protein PSBQ	Photosynthesis	0.00976296	-0.197527	0.114077	0.215052	0.874892	1.55605	0.999833	0.999802	0.99998	0.566181	3.02093e-12	1.21191e-12	2625.61	2669.92	2960.34	2387.63	2052.87	2320.78	1382.75	1645.86	673.72	1280.53	338.01	1071.2
	VIT_00s0908g00010	65		No hit / Unknown	Unknown	-0.000609426	0.30136	0.163934	0.0374964	0.841259	0.782466	0.999833	0.999802	0.99998	0.976669	1.0897e-06	0.213799	0.27	0.21	90.41	145.14	200.62	249.86	362.48	379.97	625.27	1182.64	320.74	988.36
	VIT_00s0929g00020	65 - 72		Receptor protein kinase PERK1	Signaling	0.0476442	0.142432	-0.0728485	-0.300224	1.04924	1.11786	0.999833	0.999802	0.99998	0.493579	0.000915462	0.00312664	86.41	93.14	65.99	77.8	110.13	96.74	362.86	270.49	168.99	440.06	139.62	350.08
	VIT_00s0956g00020	65		Leafy cotyledon1-like protein	Transcription factor	0.0529884	0.0344198	0.0684526	0.348921	0.821708	0.287948	0.999833	0.999802	0.99998	0.339207	0.0403772	0.649491	37.95	43.27	3214.27	3337.78	2033.58	2203.92	980.27	1355.96	143.99	352.8	104.91	137.13
	VIT_00s0988g00010	72		CF9	Unknown	-0.0109304	0.106802	0.0267303	-0.0499106	0.501901	1.20213	0.999833	0.999802	0.99998	0.895322	0.120837	0.00487218	1.31	0.63	3.32	6.17	2.89	3.92	40.72	18.58	94.63	144.46	46.35	132.63
	VIT_00s1206g00010	58 - 65 - 72	yes	Aspartic proteinase nepenthesin-1 precursor	Primaty Metabolism - Protein	-0.0907352	-0.0805763	-0.0239219	0.639173	0.700114	1.11901	0.999833	0.999802	0.99998	0.0186532	0.0102892	0.017541	300.69	269.93	687.1	642.67	440.19	432.78	173.46	336.54	216.04	383.54	181.23	506
	VIT_00s1290g00010	65		Chitinase Class I	Primary Metabolism - Carbohydrate	-0.116047	0.370411	0.14603	-0.117328	1.08985	0.814538	0.999833	0.999802	0.99998	0.85865	3.35059e-05	0.0671526	13.9	4.36	12258.8	22694.7	149071	177568	131669	118665	32010.7	79455.5	13463.7	27084.8
	VIT_00s1291g00030	65 - 72		Receptor protein kinase PERK1	Signaling	0.0313979	0.0472133	-0.122968	-0.305937	1.17281	1.43483	0.999833	0.999802	0.99998	0.451048	0.000132924	3.58958e-05	14.45	16.65	21.83	23.7	50.05	33.09	264.42	198.35	121.13	351.18	94.04	299.63
	VIT_00s1328g00020	58 - 72	yes	Phytosulfokines PSK4	Signaling	0.0888386	-0.0704837	0.251699	0.574789	0.524055	1.01758	0.999833	0.999802	0.99998	0.0483745	0.179863	0.0487365	527.56	577.86	376	355.94	229.79	304.61	66.37	120.14	40.33	65.49	22.74	61.66
	VIT_00s1349g00010	65 - 72		Cellulose synthase	Cell Wall	0.0298469	-0.138528	-0.244737	0.0619469	0.540031	1.09191	0.999833	0.999802	0.99998	0.953866	0.00564696	0.00460614	59.59	64.09	98.61	86.43	118.07	91.85	145.48	153.29	242.89	367.23	126.91	313.49
	VIT_00s1455g00010	72		Expansin B like (VvEXLB04)	Hormone Signaling - Auxin	0.0202526	-0.0507467	0.00405791	-0.138594	0.391239	1.20573	0.999833	0.999802	0.99998	NA	0.473599	0.0324009	0	1.32	4.26	2.52	1.23	1.43	12.53	7.59	14.21	21.94	3.18	21.87
	VIT_00s1679g00010	65 - 72		Avr9/Cf-9 rapidly elicited protein 75	Response to Stress	0.0515043	0.0908513	0.0638587	0.12707	0.8718	1.14423	0.999833	0.999802	0.99998	0.876453	0.00597583	0.014798	4.74	7.88	38.32	43.92	63.86	72.57	71.03	80.51	39.79	86.51	27.52	79.48
	VIT_00s1847g00010	65 - 72		Adenine phosphoribosyltransferase	Primary Metabolism	0.0957461	-0.047664	0.280838	0.0242593	0.716457	0.717838	0.999833	0.999802	0.99998	0.984566	0.0339667	0.0403093	302.8	335.88	128.48	123.1	113.17	158.52	32.41	33.35	65.55	124.64	86.4	152.04
	VIT_00s2188g00010	72		Tonoplast dicarboxylate transporter	Transport	-0.0317172	-0.00423687	-0.276249	0.044573	-0.0556134	1.10319	0.999833	0.999802	0.99998	0.940547	0.940187	0.00673002	445.25	433.84	457.77	457.94	731.4	558.07	1516.18	1561.88	1878.65	1813.2	765.62	1941.73
	VIT_00s2349g00010	72		2-oxoglutarate/malate carrier protein, Mitochondrial	Transport	-0.0691522	-0.0388875	-0.274205	-0.415478	0.439738	0.74702	0.999833	0.999802	0.99998	0.049066	0.132114	0.00191894	568.82	532.68	427.2	415.81	441.88	324.07	1706.88	1218.74	1011.43	1446.16	1032.51	1805.87
	VIT_00s2466g00010	65 - 72		Exo-1,3-beta-glucanase	Primary Metabolism - Carbohydrate	-0.0862702	0.075684	-0.105532	0.134326	0.90045	1.16478	0.999833	0.999802	0.99998	0.878055	0.0104314	0.00182957	39.16	30.48	19.25	21.96	30.32	23.81	38.6	45.44	49.36	117.17	53.2	138.88
	VIT_00s2512g00010	65 - 72	yes	No hit / Unknown	Unknown	0.158519	0.278649	-0.0154217	0.108539	0.512876	0.780923	0.999833	0.999802	0.99998	0.848865	0.0417558	0.00136545	473.34	558.97	302.75	428.8	558.82	467.13	928.07	1009.65	569.34	856.01	326.8	587.71
	VIT_00s2527g00010	72		Invertase	Primary Metabolism - Carbohydrate	0.0319941	0.00284647	-0.0370571	0.18629	0.30213	0.830481	0.999833	0.999802	0.99998	0.691937	0.324476	0.0334901	181.69	189.17	100.57	101.32	101.31	97.02	129	151.36	124.15	158.48	59.07	117.03
	VIT_00s2547g00010	72		WRKY	Transcription factor	0.088429	0.00790914	-0.000110403	-0.226499	0.418877	1.20612	0.999833	0.999802	0.99998	0.708608	0.418842	0.00571199	39.81	47.87	29.17	29.66	39.97	40.51	33.15	22.62	17.47	27.52	16.89	49.58
	VIT_00s2563g00010	72		Glycogenin glucosyltransferase	Primary Metabolism - Carbohydrate	-0.144986	0.0912905	-0.0732524	-0.00401106	0.404236	0.575894	0.999833	0.999802	0.99998	0.998638	0.201201	0.012259	501.8	415.25	347.4	383.19	511.28	464.52	1261.36	1251.39	1240.08	1731.51	1083.34	1664.63
	VIT_00s2871g00010	72		Yippee	Unknown	-0.0440059	0.000312343	0.0314647	-0.0110627	0.422697	0.546361	0.999833	0.999802	0.99998	0.989775	0.00934936	0.01443	318.53	306.3	462.05	465.36	466.15	484.85	362.21	358.65	296.88	408.96	274.43	413.08
	VIT_01s0010g00020	65 - 72		DNA-3-methyladenine glycosidase I	Primary Metabolism	0.0806283	0.485521	-0.139925	0.176074	1.20271	0.749321	0.999833	0.999802	NA	0.629682	1.73052e-09	6.14433e-05	396.27	452.54	40.1	83.37	261.61	80.36	2055.83	2352.54	1159.14	2947.01	1871.08	3239.3
	VIT_01s0010g00240	72		CTP-synthetase	Primary Metabolism	-0.0241869	0.136648	0.0740112	-0.094009	0.543979	1.44195	0.999833	0.999802	0.99998	0.872918	0.0585289	3.13834e-05	209.58	205.12	161.24	191.52	378.58	421.02	1824.86	1684.72	3664.1	5722.73	2293.58	7327.35
	VIT_01s0010g00940	72	yes	No hit / Unknown	Unknown	-0.0434771	-0.118659	0.0425231	0.29093	0.23364	0.540433	0.999833	0.999802	0.99998	0.492056	0.477541	0.0473746	248.69	233.83	338.83	303.78	276.1	291.4	186.79	244.81	167.49	203.15	128.21	193.32
	VIT_01s0010g01430	72		C2 domain-containing protein	Signaling	-0.0308549	-0.0386754	-0.240739	-0.218019	0.315775	0.868629	0.999833	0.999802	0.99998	0.569903	0.246216	0.00980745	359.14	349.87	540.32	522.03	663.75	524.69	1848.9	1538.03	1596.09	2053.76	1001.84	1985.13
	VIT_01s0010g01680	72		Glutaredoxin	Response to Stress	0.00988888	0.0746485	-0.0179493	-0.366665	0.232991	0.716601	0.999833	0.999802	0.99998	0.0199527	0.388143	0.00531842	499.69	506.81	367.69	394.36	372.14	369.67	1162.98	879.16	1464.42	1764.86	1357.18	2328.62
	VIT_01s0010g02100	65 - 72		Indeterminate(ID)-domain 5	Transcription factor	0.0332908	0.129612	0.0340698	0.247719	0.536741	0.943879	0.999833	0.999802	0.99998	0.393017	0.00169728	0.00155007	1342.97	1401.21	3142.3	3586.47	3008.53	3131.58	1506.41	1829.31	577.74	868.58	408.24	845.35
	VIT_01s0010g03530	65 - 72	yes	Phagocytosis and cell motility protein ELMO1	Unknown	-0.0568429	0.20516	-0.00437261	0.517455	0.987101	1.38707	0.999833	0.999802	0.99998	NA	0.0102614	0.00885624	195.08	182.73	84.3	108.49	79.32	79.73	13.65	32.47	11.32	34.75	4.73	23.2
	VIT_01s0010g03620	72	yes	LHCA2 (Photosystem I light harvesting complex gene 2)	Photosynthesis	-0.0290703	-0.14636	-0.0419205	0.0453071	0.259726	0.84704	0.999833	0.999802	0.99998	0.95048	0.225587	0.0421953	3933.57	3844.55	3161.96	2756.17	2681.06	2618.21	1918.56	1984.22	1161.01	1423.75	594.49	1207.64
	VIT_01s0010g03880	65 - 72		No hit / Unknown	Unknown	-0.0199569	-0.231827	0.0231064	0.154003	0.654914	0.680093	0.999833	0.999802	0.99998	0.798811	1.33142e-06	0.00210945	704.83	693.93	915.41	754.08	641.14	665.31	683.78	781.23	386.84	628.71	430.67	714.67
	VIT_01s0010g03890	72	yes	No hit / Unknown	Unknown	0.0331901	-0.190969	-0.0971941	0.0924555	0.384653	0.730372	0.999833	0.999802	0.99998	0.889129	0.0360054	0.000996556	306.27	319.33	371.71	314.41	295.16	273.61	263.98	283.89	233.81	314.23	173.7	298.2
	VIT_01s0010g03910	65 - 72		Squamosa promoter-binding protein 13 (SPL13)	Transcription factor	0.0138047	0.019882	-0.0998929	-0.348879	1.00018	1.40587	0.999833	0.999802	0.99998	0.330315	6.47568e-05	0.00153986	182.21	185.72	104.6	108	95.39	86.11	225.68	162.76	218.69	494.16	171.24	609.26
	VIT_01s0010g03990	65 - 72		No hit / Unknown	Unknown	0.00914856	0.235888	0.0371404	0.114293	0.621302	1.19235	0.999833	0.999802	0.99998	0.874216	0.000378931	0.00222816	0.79	1.42	484.27	624.48	613.28	640.74	496.97	546.54	480.82	770.37	247.04	668.03
	VIT_01s0011g00110	72		SEPALLATA1	Developmental Process	0.0609175	0.00865008	0.0280113	0.173604	0.287928	0.550507	0.999833	0.999802	0.99998	0.729594	0.231655	0.0334901	620.82	659.95	544.3	551.21	652.02	675.83	664.97	766.43	624.18	783.04	420.18	636.31
	VIT_01s0011g00120	65 - 72		No hit / Unknown	Unknown	0.17628	-0.18578	0.144052	0.258139	1.0869	1.2677	0.999833	0.999802	0.99998	0.559075	2.5093e-05	0.00396011	46.86	64.1	88.37	73.76	92.73	110.94	167.9	209.98	82.16	201.92	63	194.15
	VIT_01s0011g00220	72		WRKY03	Transcription factor	0.0494833	-0.0323737	0.0758525	0.145764	0.404215	0.521826	0.999833	0.999802	0.99998	0.772923	0.100131	0.0410682	144.11	154.01	134.06	130.66	119.04	130.05	158.09	178.09	155.69	214.58	170.21	252.75
	VIT_01s0011g00760	65 - 72		Beta-glucosidase	Cellular Metabolism	0.0938598	0.388924	-0.138967	-0.240844	1.10626	1.03046	0.999833	0.999802	0.99998	0.662651	0.000401453	0.00172637	90.74	105.31	32.65	57.72	71.25	58.69	190.95	148.22	256.01	702.05	320.05	721.25
	VIT_01s0011g00830	72		Nodulin	Response to Stress	-0.135424	-0.161876	-0.165577	0.178123	0.449661	1.47377	0.999833	0.999802	0.99998	0.798811	0.177497	0.000358142	2128.89	1736.14	2137.21	1677.19	1626.51	1350.02	3200.47	3896.78	1556.94	2276	649.81	2330.11
	VIT_01s0011g00930	65 - 72	yes	FK506-binding protein 1 (FKBP13)	Primary Metabolism	-0.0812931	-0.123599	-0.0495004	0.393866	0.799444	0.791467	0.999833	0.999802	0.99998	0.342159	0.00630938	0.0422227	222.3	198.45	220.93	192.02	171.18	163.45	87.1	141.38	39.94	78.92	34.17	65.34
	VIT_01s0011g01050	72		Vacuolar sorting receptor 6	Transport	0.228789	-0.0196168	-0.0400796	-0.160971	0.464475	0.532568	0.999833	0.999802	0.99998	0.56568	0.0504708	0.013979	1569.11	2011.3	1235.71	1216.18	1168.51	1141.38	1717.03	1516.81	2230.32	3213.21	2430.48	3611.85
	VIT_01s0011g01140	65 - 72		Cationic amino acid transporter 5	Transport	-0.0428678	-0.102874	-0.179236	-0.0034687	0.616305	0.786129	0.999833	0.999802	0.99998	0.998579	0.0122613	0.0114276	1610.01	1555.44	1195.82	1101.97	1339.04	1132.6	2331.64	2320.71	1393.58	2278.08	1055.77	1939.48
	VIT_01s0011g01410	72		PLATZ transcription factor	Transcription factor	0.0160032	0.0131326	-0.182046	0.0977683	0.511177	1.23959	0.999833	0.999802	0.99998	NA	0.30785	0.0262649	0.26	1.16	14.59	15.13	11.64	5.15	7.64	11.26	5.84	14.15	3.05	15.26
	VIT_01s0011g01420	65		UDP-N-acetylglucosamine pyrophosphorylase	Primary Metabolism - Carbohydrate	-0.0364999	-0.0987289	-0.0450451	-0.210339	0.591178	0.43204	0.999833	0.999802	0.99998	0.3924	0.0103188	0.177989	320.72	311.14	554.86	514.12	530.01	515.4	974.47	828.78	805.18	1281.48	957.22	1337.52
	VIT_01s0011g01560	65 - 72		Transparent testa16	Transcription factor	0.0542405	0.00538953	0.0893304	-0.0365697	0.954632	1.28609	0.999833	0.999802	0.99998	0.976928	0.0174965	0.0204472	681.77	722.44	100.07	101.23	71.76	82.78	45.39	42.65	9.93	33.48	1.59	14.39
	VIT_01s0011g01730	72		ATPP2-A9 (Phloem protein 2-A9)	Unknown	0.0765209	-0.116448	0.0968723	0.0394436	0.210962	0.612672	0.999833	0.999802	0.99998	0.950893	0.31853	0.000166742	564.26	612.55	1011.52	920.19	1017.72	1117.19	1205.9	1238.27	1030.67	1217.6	897.45	1402.39
	VIT_01s0011g01790	65 - 72		Galactose-binding like	Unknown	0.0326784	0.211703	0.0387503	0.3112	1.67083	1.95766	0.999833	0.999802	0.99998	0.529538	1.80043e-07	7.17136e-06	9.49	11.6	12.78	22.18	16.73	18.7	21.55	35.76	10.33	57.09	8.89	56.7
	VIT_01s0011g02080	72		Ribosomal protein L36a/L44 (RPL36aB) 60S	Primaty Metabolism - Protein	-0.00121632	-0.122896	0.0323744	-0.0635739	0.468304	0.621622	0.999833	0.999802	0.99998	0.928082	0.015978	0.000849664	204.57	205.38	182.08	164	193.51	202.56	271.52	255.96	257.51	368.77	233.92	370.14
	VIT_01s0011g02200	72		Glutamine synthetase	Primary Metabolism - Aminoacid	-0.130518	-0.236767	-0.136201	-0.0721673	0.362455	0.619967	0.999833	0.999802	0.99998	0.842721	0.0436376	0.00809877	1969.39	1773.35	1467.51	1206.81	1681.88	1499.1	2638.6	2496.42	2583.65	3409.97	2508.14	3984.02
	VIT_01s0011g02250	72		Metal-nicotianamine transporter YSL7	Transport	-0.0476089	0.0465756	0.203693	0.286772	0.724707	1.14027	0.999833	0.999802	0.99998	NA	0.074867	0.0278722	3429.8	3288.81	37.87	44.99	12.87	44.58	5.16	21.46	4.14	23.01	0.32	17
	VIT_01s0011g02330	72	yes	No hit / Unknown	Unknown	-0.0345	0.283884	0.0957613	0.495389	0.149088	0.733538	0.999833	0.999802	0.99998	0.11059	0.74522	0.00845439	511.97	487.74	295.33	391.73	213.26	240.44	124.51	202.68	195.41	223.39	141.46	247.55
	VIT_01s0011g02470	72	yes	Calcium-binding protein CML	Response to Stress	-0.0963869	-0.0230401	-0.126222	-0.0277298	0.23011	1.11822	0.999833	0.999802	0.99998	0.976928	0.532202	0.0197807	190.34	160.27	132.47	130.03	129.31	109.72	239.02	231.23	161.37	196.22	72.2	204.8
	VIT_01s0011g02520	65 - 72		EXS family protein / ERD1/XPR1/SYG1	Transport	0.0837207	0.16304	0.380058	0.345717	1.68924	1.37603	0.999833	0.999802	0.99998	0.461259	1.38346e-11	0.00195966	29.21	35.92	24.72	34.34	28.34	58.61	27.43	44.78	27.44	113.08	35.53	122.95
	VIT_01s0011g02530	65 - 72		Carboxylesterase	Cellular Metabolism	-0.0769665	-0.259715	0.0815089	0.0979374	0.694515	0.926746	0.999833	0.999802	0.99998	0.896495	0.0136741	0.00012306	200.78	185.37	267.43	182.54	165.22	181.59	214.62	234.41	188.93	335.98	159.73	320.22
	VIT_01s0011g02710	72	yes	No hit / Unknown	Unknown	0.0758491	-0.106946	0.346976	0.313466	0.489816	0.915181	0.999833	0.999802	0.99998	0.196542	0.0770576	0.0107403	1764.05	1926.26	3397.79	3105.95	3709.43	5194.34	3833.01	4895.54	3189.28	4751.01	2256.84	4697.24
	VIT_01s0011g02730	65		ABC transporter G member 3	Transport	0.022919	0.149547	0.153079	0.356354	0.825679	0.626725	0.999833	0.999802	0.99998	0.385847	0.0140828	0.346127	24.04	26.34	88.91	120.13	189.31	233.92	128.15	185.85	33.59	71.58	27.86	62.87
	VIT_01s0011g03110	58 - 65 - 72		Myb family	Transcription factor	0.0346607	0.16073	0.220555	0.515585	0.781246	0.781503	0.999833	0.999802	0.99998	0.00662468	2.38423e-06	0.00219219	689.62	726.07	351.98	417.67	245.46	346.86	208.83	315.23	268.44	483.77	274.7	495
	VIT_01s0011g03400	65	yes	Proton-dependent oligopeptide transport (POT) family protein	Transport	-0.025116	0.0708173	0.141337	0.0948569	0.899933	1.00762	0.999833	0.999802	0.99998	0.923662	0.0002866	0.0522582	1625.81	1595.97	575.72	625.95	307.13	382.27	148.94	169.61	271.36	562.32	131.86	355.44
	VIT_01s0011g03450	65		Alpha-glucosidase	Primary Metabolism - Carbohydrate	-0.0117546	0.0289856	-0.00817147	0.307516	0.79498	0.67524	0.999833	0.999802	0.99998	0.346655	0.00194086	0.101126	2293.56	2277.8	2563.69	2660.61	2973.28	2984.04	718.86	933.4	175.01	335.03	94.71	165.52
	VIT_01s0011g03480	65 - 72		Cinnamoyl CoA reductase	Secondary Metabolism - Phenylpropanoid	0.00648726	0.183854	-0.00480332	0.162151	0.705066	1.05607	0.999833	0.999802	0.99998	0.743655	0.000122354	2.23257e-06	5.82	6.36	81.8	102.88	253.54	255.24	362.47	415.12	216.21	369.71	172.7	379.07
	VIT_01s0011g03520	65	yes	Constans-like 16	Developmental Process	-0.0420088	0.0761617	0.124725	0.207697	0.758062	-0.0856451	0.999833	0.999802	0.99998	0.715468	0.0437887	0.895598	283.32	270.18	237.11	257.68	130.95	157.3	113	138.58	56.84	119.49	96.12	90.12
	VIT_01s0011g03540	65 - 72		Lateral organ boundaries protein 41	Transcription factor	0.137547	0.0228123	0.16643	-0.0440473	0.841225	1.44061	0.999833	0.999802	0.99998	0.96167	0.000897077	3.19384e-05	1048.16	1190.3	3788.35	3884.06	3522.53	4066.51	2108.32	2024.37	343.91	682.78	148.06	474.22
	VIT_01s0011g03980	72		Wall-associated kinase	Signaling	0.0102751	0.0821195	0.0971125	0.186684	0.483796	0.922042	0.999833	0.999802	0.99998	0.791337	0.27384	0.00407937	30.31	31.17	32.11	36.49	30.78	37.7	40.83	50.62	39.5	63.09	41.32	84.6
	VIT_01s0011g04010	72		Catalytic	Unknown	-0.0146749	0.407917	0.156066	0.0266859	0.145004	1.84521	0.999833	0.999802	0.99998	NA	0.840521	0.000348749	39.65	37.57	9.39	26.14	4.72	14.44	12.91	14.04	41.99	49.06	21.44	209.19
	VIT_01s0011g04190	65		No hit / Unknown	Unknown	-0.017157	0.0865919	0.168292	0.26075	1.16067	0.699992	0.999833	0.999802	0.99998	NA	0.00126337	0.276292	13.4	12.17	22.05	27.3	12.48	20.67	10.42	19.16	12.89	45.63	5.65	13.35
	VIT_01s0011g04210	65 - 72		Amino acid permease	Transport	-0.105642	-0.0392903	-0.106592	-0.242081	0.754687	0.807477	0.999833	0.999802	0.99998	0.427427	0.00257356	0.000170984	394.38	358.53	247.55	240.11	293.55	266.08	548.41	451.57	809.57	1486.2	1031.59	1875.96
	VIT_01s0011g04240	65 - 72		Zinc finger (B-box type)	Transcription factor	-0.0192784	0.0118411	-0.318081	-0.0159193	0.726984	0.867522	0.999833	0.999802	0.99998	0.98158	0.00462589	5.40776e-05	156.57	153.85	171.64	175.02	232.15	154.33	978.09	961.59	1389.49	2500.4	1316.52	2499.36
	VIT_01s0011g04250	72		Zinc finger (B-box type)	Transcription factor	-0.00604538	0.0356381	-0.170878	-0.122924	0.556951	0.783819	0.999833	0.999802	0.99998	0.792949	0.0655826	0.000533687	76.58	76.2	83.2	87.47	102.64	77.4	451	406.53	545.26	866.24	508.89	910.37
	VIT_01s0011g04290	72		Receptor serine/threonine kinase PR5K	Signaling	-0.103695	-0.29282	-0.193043	-0.114256	0.454289	0.941149	0.999833	0.999802	0.99998	0.869265	0.220544	0.0110026	612.57	558.98	556.59	394.39	743.8	594.47	1668.83	1507.16	595.45	887.35	236.98	507.96
	VIT_01s0011g04300	72		Receptor serine/threonine kinase PR5K	Signaling	-0.0202233	-0.115672	-0.258204	-0.091248	0.503836	0.949435	0.999833	0.999802	0.99998	0.916204	0.191305	0.0216172	138.51	135.01	116.08	100.6	185.39	124.73	418.91	383.44	137.5	217.19	65.98	146.98
	VIT_01s0011g04310	72		Zinc finger (C3HC4-type ring finger)	Transcription factor	-0.0100411	-0.29199	-0.00865776	0.0980543	0.339225	0.628087	0.999833	0.999802	0.99998	0.805991	0.160641	0.00162791	841.75	836.79	1533.16	1179.21	1576.93	1584.06	2125.23	2281.84	1001.11	1308.02	929.87	1478.5
	VIT_01s0011g04340	72		2OG-Fe(II) oxygenase	Cellular Metabolism	-0.0903847	-0.0256173	-0.0499948	0.194366	0.425142	0.675272	0.999833	0.999802	0.99998	0.610141	0.0730398	0.0153976	151.08	135.55	277.59	273.11	273.73	262.98	222.17	259.4	182.36	255.29	135.33	227.1
	VIT_01s0011g04540	72		Lipase GDSL 6	Primary Metabolism - Lipid	-0.00449483	0.370712	0.0264657	0.1862	0.536037	0.95279	0.999833	0.999802	0.99998	0.768274	0.0998948	0.0437076	0.52	0	617.88	1086.3	4252.45	4434.65	2919.2	3506.79	388.95	615.16	106.73	252.54
	VIT_01s0011g04550	72		No hit / Unknown	Unknown	-0.0555041	0.033892	-0.0905795	-0.145285	-0.169146	1.15098	0.999833	0.999802	0.99998	0.845911	0.779243	0.00628695	494.73	388.83	485.38	509.72	429.87	377.59	743.52	635.63	684.84	598.63	218.24	587.58
	VIT_01s0011g04610	72		Repressor of RNA polymerase III transcription MAF1	Primary Metabolism	-0.0121859	0.0666954	-0.0492804	0.120779	0.302358	0.542875	0.999833	0.999802	0.99998	0.794881	0.255576	0.00188215	246.08	244.44	206.47	220.34	235.24	226.37	245.73	269.21	340.77	433	307.44	458.72
	VIT_01s0011g04620	72		No hit / Unknown	Unknown	0.0522252	0.13806	-0.345652	-0.386075	0.258904	0.590728	0.999833	0.999802	0.99998	0.281701	0.53051	0.0373543	656.21	693.94	374.9	429.34	571.5	411.82	2499.93	1715.99	2021.34	2524.49	1662.39	2607.97
	VIT_01s0011g04650	72		No hit / Unknown	Unknown	-0.0740819	-0.129695	-0.175014	0.125131	0.217179	1.06371	0.999833	0.999802	0.99998	0.888096	0.689664	0.00116803	134.88	111.02	160.5	134.64	145.67	108.54	300.85	357.88	210.54	258.52	150.1	347.23
	VIT_01s0011g04790	65		1-phosphatidylinositol-3-phosphate 5-kinase	Primary Metabolism - Carbohydrate	0.0509364	0.207823	-0.1078	0.309015	0.684722	0.448534	0.999833	0.999802	0.99998	0.361608	9.07535e-08	0.00807887	4381.42	4595.34	2108.38	2521.79	1876.24	1678.56	1959.52	2548.73	1850.78	3068.02	2134.02	2967.7
	VIT_01s0011g04980	72		Sulfate transporter 91	Transport	0.035573	0.156636	-0.0363699	0.0706152	0.173872	1.10367	0.999833	0.999802	0.99998	0.947539	0.6969	0.0165149	90	95.55	57.84	69.88	46.73	44.44	39.81	44.31	127.33	147.7	59.67	162.41
	VIT_01s0011g05000	72		Auxin-independent growth promoter	Hormone Signaling - Auxin	0.0229134	0.100134	-0.227077	-0.112545	0.415957	0.613705	0.999833	0.999802	0.99998	0.869014	0.0816866	0.00341618	257.9	265.6	295.66	326.21	437.89	346.25	882.11	797.96	589.45	817.35	543.43	855.96
	VIT_01s0011g05110	58 - 72		Major latex protein 22	Response to Stress	0.00153205	-0.0344215	-0.0992674	-0.731635	0.359767	1.05382	0.999833	0.999802	0.99998	8.79299e-07	0.105125	1.90628e-08	0	0.21	233.8	168.92	5591.52	3304.65	55062.2	30867.8	60292.5	79794.1	51894.8	112115
	VIT_01s0011g05180	72		Bet v I allergen	Response to Stress	0.110575	-0.424173	-0.232624	-0.318265	0.241628	0.67453	0.999833	0.999802	0.99998	0.197477	0.617821	0.00112528	523.71	612.45	1831.48	1265.49	3738.65	2831.2	11271.6	8718.39	7578.9	9400.2	4287.75	7054.56
	VIT_01s0011g05260	72		DELLA protein GAI1	Developmental Process	0.0162806	0.134934	-0.0117563	0.189133	0.361378	0.502397	0.999833	0.999802	0.99998	0.65209	0.248523	0.00681751	268.8	275.8	267.44	319.45	308.47	308.07	248.65	289.65	179.11	240.52	261.79	379.14
	VIT_01s0011g05450	65	yes	No hit / Unknown	Unknown	-0.00416788	0.0767497	0.0724689	-0.0703392	0.715976	1.03845	0.999833	0.999802	0.99998	0.947662	0.0270832	0.0734946	62.02	61.83	77.63	87.4	62.55	70.81	50.85	44.12	67.4	125.91	30.4	115.9
	VIT_01s0011g05470	72	yes	PGPS/D12	Unknown	-0.0513836	0.0725614	0.150126	0.119399	-0.187121	0.91303	0.999833	0.999802	0.99998	0.893765	0.778272	0.0252635	337.71	238.37	161.66	184.11	115.91	137.62	161.4	190.44	249.22	211.11	118.79	255.24
	VIT_01s0011g05580	72		Atypical receptor kinase MARK	Signaling	-0.0296214	0.0774248	-0.0629819	0.136154	0.210747	0.965322	0.999833	0.999802	0.99998	0.874216	0.740795	0.0429043	357.49	292.83	287.02	334.06	292.88	261.13	621.77	734.83	236.9	295.42	89.65	215.69
	VIT_01s0011g05610	72		Caleosin	Hormone Signaling - ABA	0.137773	-0.128785	0.00972427	-0.160914	0.357991	0.543702	0.999833	0.999802	0.99998	0.767509	0.068222	0.0198545	190.28	228.3	182.75	161.72	196.93	201.73	429.74	371.76	840.29	1107.86	936.08	1404.88
	VIT_01s0011g05650	65 - 72		1-aminocyclopropane-1-carboxylate oxidase	Hormone Signaling - Ethylene	0.0208426	-0.00455625	0.0090946	-0.27703	1.04593	1.29477	0.999833	0.999802	0.99998	0.284477	4.28613e-07	4.27447e-07	196.57	203.08	242.85	243.59	253.67	258.23	571.43	457.47	416.35	940.62	497.63	1323.44
	VIT_01s0011g05670	72		Nudix hydrolase 18	Primary Metabolism	-0.0353933	-0.156557	-0.0793214	0.0781081	0.403788	2.00127	0.999833	0.999802	0.99998	0.939661	0.323139	8.93728e-07	971.47	824.22	1256.49	989.64	828.5	758.97	1945.6	2113.5	925.57	1329.68	220.64	1294.49
	VIT_01s0011g05680	72		No hit / Unknown	Unknown	-0.00403619	-0.217224	0.139814	0.0438399	0.304916	0.768638	0.999833	0.999802	0.99998	0.967938	0.388366	0.0186729	28.52	28.14	37.19	22.49	25.5	33.58	62.4	64.49	122.76	157.99	110.95	203.31
	VIT_01s0011g05960	72		Trehalose-phosphatase	Primary Metabolism - Carbohydrate	-0.0203181	0.165197	0.125477	0.0226406	0.203023	0.595684	0.999833	0.999802	0.99998	0.979533	0.219512	0.00577401	723.02	711.6	1135.77	1310.27	1003.19	1139.76	989.23	1002.26	1298.49	1522.17	981.85	1528.64
	VIT_01s0011g06140	72		Avr9/Cf-9 rapidly elicited protein	Response to Stress	-0.0418023	0.0170717	-0.0296241	0.0522216	-0.242877	1.11328	0.999833	0.999802	0.99998	0.96139	0.726078	0.0485921	138.03	88.92	79.65	84.57	76.06	71.81	122.34	134.3	75.51	54.76	15.06	58.43
	VIT_01s0011g06300	65 - 72		Annexin 5 (ANN5)	Transport	-0.0744569	-0.123016	0.0992862	0.0983212	0.562034	0.897135	0.999833	0.999802	0.99998	0.753276	6.821e-05	2.43704e-10	1091.69	1031.17	1086.13	987.2	1076.94	1184.11	1087.52	1164.5	887.52	1349.16	751.01	1435.63
	VIT_01s0011g06460	72		Deoxymugineic acid synthase	Primary Metabolism - Aminoacid	0.169334	-0.0144247	-0.0606836	0.000782507	0.50536	0.650858	0.999833	0.999802	0.99998	0.999629	0.0589227	0.0204463	97.74	130.3	342.33	337.76	881.35	843.56	1504.91	1503.59	1160.1	1742.21	1073.45	1762.34
	VIT_01s0011g06610	65		Glutamate decarboxylase	Primary Metabolism - Aminoacid	0.129688	0.112582	-0.0158321	0.00242714	0.677824	0.516449	0.999833	0.999802	0.99998	0.99894	0.0215598	0.460766	58.37	75.02	13.45	17.68	7.37	7.1	34.93	34.55	49.75	87.78	19.91	42.8
	VIT_01s0026g00080	72		Metal-dependent phosphohydrolase HD domain-containing protein	Unknown	0.0465823	0.0688545	0.0293844	0.222	0.443518	1.24464	0.999833	0.999802	0.99998	0.708439	0.254335	0.0055073	51.58	56.41	123.92	135.93	111.38	116.07	54.93	69.13	38.09	56.68	15.53	48.31
	VIT_01s0026g00150	65 - 72		Methyl-CPG-binding Domain 9 MBD9	Developmental Process	0.0623196	0.148061	-0.0122086	0.427757	0.512605	0.521475	0.999833	0.999802	0.99998	0.00127074	0.0285817	0.0316916	465.93	498.53	735.82	865.31	789.51	780.97	498.63	684.76	304.85	457.28	257.37	379.85
	VIT_01s0026g00220	72		Aldehyde Dehydrogenase	Primary Metabolism - Carbohydrate	0.0151739	0.0452479	-0.21375	-0.133518	0.410598	0.66336	0.999833	0.999802	0.99998	0.707925	0.138142	0.0358743	1474.91	1503.15	943.49	983.68	1284.51	1010.08	4205.15	3787.1	6174.21	8587.95	5733.48	9581.31
	VIT_01s0026g00280	72		Trehalose 6-phosphate synthase	Primary Metabolism - Carbohydrate	-0.0234885	-0.00980616	-0.03941	-0.243267	0.411463	0.846363	0.999833	0.999802	0.99998	0.476155	0.0942052	0.00090132	1297.34	1192.71	1270.98	1261.54	1019.42	977.88	3849.37	3145	3262.58	4513.84	2019.96	3817.93
	VIT_01s0026g00290	65 - 72		No hit / Unknown	Unknown	0.0997391	-0.379709	-0.0739888	-0.120041	0.990753	1.21331	0.999833	0.999802	0.99998	0.818225	8.76741e-06	3.82948e-11	131.06	148.62	193.7	127.4	463.89	416.41	1434.85	1295.69	738.87	1617.26	785.99	1903.4
	VIT_01s0026g00520	72	yes	Nodulin MtN21 family	Transport	-0.0963106	-0.151919	0.106643	0.325867	0.381151	1.02342	0.999833	0.999802	0.99998	0.380565	0.213074	0.0191276	387.17	350.22	422.18	369.03	410.76	454.81	228.73	308.9	130.65	179.05	62.91	153.45
	VIT_01s0026g00620	65		LTCOR11	Hormone Signaling - Gibberellic Acid	-0.00248587	-0.120567	-0.0968033	0.0873756	0.740686	0.799222	0.999833	0.999802	0.99998	0.933146	0.00128351	0.199185	0.26	0	19.54	15.23	24.7	18.86	212.82	240.34	563.4	1012.4	366.35	1019.97
	VIT_01s0026g00820	65		IAA-amino acid hydrolase 1 (ILR1)	Hormone Signaling - Auxin	-0.0828598	0.118052	-0.071498	0.192929	0.844409	0.395678	0.999833	0.999802	0.99998	0.715468	1.42864e-06	0.0400073	243.15	207.56	153.37	175.16	260.88	239.24	714.31	845.29	930.34	1763.54	1336.13	1792.28
	VIT_01s0026g00900	72		Metalloendoproteinase 1 precursor	Primaty Metabolism - Protein	-0.0767858	-0.116643	-0.0799749	-0.071232	0.593665	1.59151	0.999833	0.999802	0.99998	0.94254	0.121096	0.00214324	53.58	45.34	60.58	51.67	81.01	68.77	258.16	239.68	184.7	320.79	41.87	259.43
	VIT_01s0026g00910	72		No hit / Unknown	Unknown	0.0133303	-0.182757	0.0289261	-0.144406	0.573443	1.9295	0.999833	0.999802	0.99998	0.862343	0.202681	9.83512e-05	18.96	19.95	39.51	24.39	41.09	45.08	121.3	100.66	71.11	131.44	12.65	108.64
	VIT_01s0026g01030	72		Zinc finger (C3HC4-type ring finger)	Transcription factor	-0.0337069	0.270017	-0.195577	-0.0755711	0.152253	1.09358	0.999833	0.999802	0.99998	0.939661	0.771743	6.16566e-05	775.69	745.3	319.85	435.1	495.3	339.29	1320.65	1215.82	1270.94	1458.83	754.95	1734.05
	VIT_01s0026g01190	72		CW14	Unknown	0.0412938	-0.0900045	-0.0479349	-0.0416126	0.456063	0.822454	0.999833	0.999802	0.99998	0.952679	0.089338	0.00131781	765.89	799.85	466.58	436.02	541.9	525.4	625.24	603.73	509.61	735.83	295.14	549.46
	VIT_01s0026g01450	72		DnaJ homolog, subfamily B, member 4	Transport	0.0742965	-0.0476525	0.022339	-0.135798	0.185216	0.653879	0.999833	0.999802	0.99998	0.617744	0.605564	0.00315594	1394.92	1492.04	1456.26	1408.15	1341.78	1382.77	1901.66	1713.09	1268	1479.95	850.14	1382.84
	VIT_01s0026g01510	72		Protein kinase 5'-AMP-activated	Signaling	0.043288	-0.0504085	-0.0792212	0.221694	0.469374	0.609615	0.999833	0.999802	0.99998	0.547664	0.0152186	0.0039053	476.64	499.39	350.71	338.22	439.48	415.06	433.52	516.67	459.95	658.81	466.24	733.46
	VIT_01s0026g01570	65 - 72		Nitrate transporter 1:2	Transport	0.120313	0.0463735	0.130278	-0.0202755	0.710763	1.11106	0.999833	0.999802	0.99998	0.983966	0.00076544	0.000976535	1238.09	1404.96	828.01	867.51	1045.21	1190.15	1248.98	1225.32	974.63	1695.34	828.68	1998.34
	VIT_01s0026g01590	72		Non phototropic hypocotyl 1-like	Transport	0.0596489	0.0589865	-0.029236	-0.030706	0.309205	0.535184	0.999833	0.999802	0.99998	0.957036	0.057908	6.51983e-06	1360.41	1439.57	1281.97	1350.6	1433.57	1417.32	1506.8	1467.73	1938.39	2454.98	2055.54	3028.18
	VIT_01s0026g01690	72		ERF/AP2 Gene Family AP2 - VvTOE3	Hormone Signaling - Ethylene	-0.00408031	0.00592623	-0.00758179	-0.0327584	0.171192	1.23173	0.999833	0.999802	0.99998	NA	0.819231	0.0243729	0.54	0.21	0.37	0.57	1.88	1.7	6.13	4.48	15.48	18.88	5.66	23.98
	VIT_01s0026g01740	65		CBS	Unknown	0.058308	0.138973	0.201581	0.297101	0.851373	0.62235	0.999833	0.999802	0.99998	0.336702	9.31645e-05	0.190551	8.4	12.13	280.35	340.4	365.02	446.18	182.25	231.3	93.86	183.47	70.58	121.4
	VIT_01s0026g01770	72		Ubiquitin-conjugating enzyme E2 A	Primaty Metabolism - Protein	-0.0224424	-0.252509	0.07069	-0.0603515	0.280857	0.653981	0.999833	0.999802	0.99998	0.876453	0.0282601	1.69867e-08	5279.45	5205.12	6943.77	5488.33	6658.23	7194.21	6740.28	6426.15	6580.39	8145.23	5684.99	9106.09
	VIT_01s0026g02100	72		No hit / Unknown	Unknown	0.00385637	-0.0645883	-0.0246958	-0.275236	0.542902	0.657262	0.999833	0.999802	0.99998	0.434036	0.0633261	0.00437968	518.72	523.24	337.88	320.29	616.61	608.38	1074.79	849.84	859.51	1345.63	832.09	1359.79
	VIT_01s0026g02400	65		Glutathione S-transferase 10 GSTU10	Primary Metabolism	-0.036073	-0.0409402	0.0210137	0.0601906	1.43164	-0.026361	0.999833	0.999802	0.99998	NA	7.96029e-05	NA	3.68	1.73	8.14	6.5	17.16	19.1	5.54	9.37	1.94	29.04	5	4.95
	VIT_01s0026g02420	72		No hit / Unknown	Unknown	-0.0102859	-0.0410012	-0.233297	0.216341	0.400195	0.791762	0.999833	0.999802	0.99998	0.566181	0.0720629	0.00357461	291.78	288.86	290.74	280.58	348.57	280.54	351.8	416.76	158.55	216.73	97.71	179.25
	VIT_01s0026g02480	72		CP12-2	Unknown	0.0173799	-0.184104	-0.0979006	0.0984599	0.437437	0.57967	0.999833	0.999802	0.99998	0.817784	0.000568385	0.0447591	908.52	936.98	1367.23	1110.09	1634.62	1525.44	1638.59	1763.07	1376.02	1906.34	1096.64	1707.11
	VIT_01s0026g02710	65 - 72		NAC domain 26	Transcription factor	-0.112216	0.111224	0.0407977	-0.229916	0.978762	1.56947	0.999833	0.999802	0.99998	0.636193	0.000611252	8.01499e-09	104.91	84.92	150.54	191.11	153.63	164.49	777.34	625.63	1041.41	2404.25	871.82	2891.11
	VIT_01s0127g00470	65 - 72		Galactinol synthase	Primary Metabolism - Carbohydrate	0.0402843	-0.209807	-0.104522	-0.226014	1.00038	1.17368	0.999833	0.999802	0.99998	0.589811	0.00250088	0.0347993	146.78	155.58	212.36	170.66	219.53	201.7	214.54	176.47	427.23	1087.88	732.06	6571.96
	VIT_01s0127g00530	72		No hit / Unknown	Unknown	-0.00246373	0.111139	-0.052057	-0.0281101	0.198161	1.15114	0.999833	0.999802	0.99998	NA	0.79026	0.0383162	2.35	2.21	1.53	4.37	3.79	1.89	6.71	6.05	6.76	9.21	6.92	27.34
	VIT_01s0127g00540	72		Protein disulfide isomerase	Primaty Metabolism - Protein	0.0128918	-0.084587	0.202119	0.410305	0.0958033	0.870048	0.999833	0.999802	0.99998	0.132977	0.776223	0.00637765	990.05	1007.97	821.57	769.12	551.34	696.59	326.96	461.84	432.54	471.08	209.49	413.6
	VIT_01s0127g00560	72		Protein disulfide isomerase	Primaty Metabolism - Protein	-0.0517322	0.128055	0.108209	0.0545255	0.000466412	0.934159	0.999833	0.999802	0.99998	0.954001	0.999276	0.0222209	1457.31	1381.52	1079.19	1202.41	830.44	935.82	742.72	775.76	1103.97	1121.23	593.54	1297.15
	VIT_01s0127g00700	72		No hit / Unknown	Unknown	-0.035757	0.176916	0.0860922	0.154917	0.196073	1.06021	0.999833	0.999802	0.99998	0.842764	0.727968	0.0108652	132.68	120.98	109.89	143.61	95.17	109.9	82.93	105.13	73.27	88.75	29.83	73.91
	VIT_01s0127g00710	65 - 72		Mov34 STAM-binding protein	Transport	-0.00599278	-0.0640746	-0.00192586	0.375921	0.71403	0.74777	0.999833	0.999802	0.99998	0.161089	0.00031419	0.00161619	139.42	139.06	238.69	226.68	247.97	250.72	169.45	230.49	147.69	256.48	110.97	194.24
	VIT_01s0137g00080	72		Aldehyde Dehydrogenase (NAD+)	Primary Metabolism - Carbohydrate	-0.0226689	0.0515643	-0.0932899	-0.0304201	0.527121	0.822345	0.999833	0.999802	0.99998	0.980113	0.198953	0.0128368	18.49	16.95	9.95	11.58	16.97	13.37	43.19	41.28	56.07	92.05	58.55	112.11
	VIT_01s0137g00230	72		Regulator of chromosome condensation (RCC1)	Transport	-0.00602563	0.102638	-0.0715154	-0.0215738	0.390114	0.50287	0.999833	0.999802	0.99998	0.966321	0.0594809	0.0432782	3028.3	3027.76	3870.76	4246.55	4957.33	4708.36	5946.33	5834.38	4949.64	6694.19	3538.13	5163.02
	VIT_01s0137g00330	65		Cysteine proteinase	Primaty Metabolism - Protein	0.0558202	0.148876	-0.108841	0.204194	0.593426	0.530462	0.999833	0.999802	0.99998	0.65159	0.0175004	0.326311	39.36	45.97	1922.17	2308.9	4921.7	4423.77	5331.26	6341.82	1419.95	2284.12	769.67	1240.24
	VIT_01s0137g00410	72		CYP86A2	Cellular Metabolism	0.17138	-0.0391228	0.0608053	0.222219	0.609374	2.3622	0.999833	0.999802	0.99998	0.723678	0.198026	1.45876e-08	2500.63	3007.93	271.8	264.48	88.18	96.47	44.91	57.69	24.6	54.21	9.78	89.23
	VIT_01s0137g00730	65 - 72		Acetylcholinesterase	Primary Metabolism - Lipid	0.0534495	-0.0386324	0.199458	0.325636	0.873828	0.912291	0.999833	0.999802	0.99998	0.505851	0.00943713	0.0484469	68.42	75.39	99.78	96.19	44.11	65.48	27.16	42.2	22.6	50.61	17.03	38.04
	VIT_01s0137g00790	65 - 72		No hit / Unknown	Unknown	0.0409681	-0.152687	0.346259	0.317878	1.56083	2.10049	0.999833	0.999802	0.99998	0.352144	3.74483e-23	7.31362e-13	55.14	60.31	243.62	208.67	292.69	418.68	232.5	306.18	306.41	984.67	228.55	1178.13
	VIT_01s0137g00820	72	yes	Phototropic-responsive NPH3	Signaling	0.08261	0.20175	0.153616	0.226647	0.506163	1.06919	0.999833	0.999802	0.99998	0.645115	0.201201	0.028612	302.36	330.85	169.4	213.64	186.7	222.69	92.24	112.74	37.74	60.12	18.97	52.26
	VIT_01s0146g00330	65 - 72		Hydroxyproline-rich glycoprotein family protein	Cell Wall	0.0379712	0.0291246	-0.00557914	0.0152127	0.549343	0.65737	0.999833	0.999802	0.99998	0.986776	0.000642222	0.000155694	234.64	245.41	212.04	218.69	249.22	250.59	323.26	324.81	347.51	525.78	369.92	598.69
	VIT_01s0146g00410	65 - 72		GEM-like protein 5	Cellular process	0.085836	-0.213365	0.108557	-0.0867141	0.501629	1.09606	0.999833	0.999802	0.99998	0.878055	0.00172767	3.1292e-08	388.71	426.84	536.53	443.35	519.74	574.88	728.45	678.12	461.42	673.58	407.62	912.91
	VIT_01s0146g00420	65 - 72		No hit / Unknown	Unknown	0.0756876	0.112518	0.12934	-0.000933606	0.610266	0.88364	0.999833	0.999802	0.99998	0.999629	0.00158965	0.0303439	129.64	144.16	1199.53	1326.07	1038.05	1180.36	783.06	780.91	311.45	497.56	212.27	444.12
	VIT_01s0146g00440	65 - 72		No hit / Unknown	Unknown	-0.0012058	0.0124124	-0.107715	0.275075	0.971638	-1.15211	0.999833	0.999802	0.99998	0.571734	0.0130313	0.0109502	76.64	76.6	137.4	140.62	174.43	139.94	80.15	146.05	35.44	110.42	79.38	28.94
	VIT_01s0150g00320	72	yes	Nudix hydrolase 13	Primary Metabolism	-0.0436907	-0.222452	0.115823	0.164222	0.229264	0.630898	0.999833	0.999802	0.99998	0.749076	0.259169	0.00290514	1267.05	1217.35	1537.41	1279.2	1226.73	1377.44	661.15	759.24	548.87	657.68	384.44	614.66
	VIT_01s0150g00330	72	yes	U-box domain-containing protein	Unknown	-0.0260536	0.0303796	-0.156479	0.100483	0.232525	0.88159	0.999833	0.999802	0.99998	0.916613	0.736016	0.0178939	153.41	126.6	131.27	153.21	123.89	101.63	139.76	163	89.97	120.8	58.1	118.96
	VIT_01s0150g00510	72		Protein phosphatase 2C	Signaling	0.150219	0.185003	-0.0330239	0.371486	0.521099	1.02122	0.999833	0.999802	0.99998	0.293244	0.171444	8.53082e-09	368.74	430.03	288.81	356.93	202.73	196.73	118.76	166.5	257.09	411.18	250.89	526.9
	VIT_01s0182g00130	72		PHO1-like protein	Transport	-0.0334862	0.172975	0.00394054	-0.223462	0.120187	0.796083	0.999833	0.999802	0.99998	0.705196	0.760962	0.0452611	108.31	103.71	33.03	42.67	31.04	31.23	58.33	37.07	328.73	365.47	172.33	331.96
	VIT_01s0244g00170	65 - 72	yes	Cytokinin-repressed protein CR9	Hormone Signaling - Cytokinin	-0.0384164	-0.237316	0.161506	0.0369901	0.970261	1.01868	0.999833	0.999802	0.99998	0.966284	0.00010832	8.69704e-05	573.89	544.59	867.53	639.15	623.78	735.11	402.59	416.03	293.57	649.16	151.57	327.18
	VIT_02s0012g00530	65 - 72		Ribose-phosphate pyrophosphokinase 1	Primary Metabolism - Aminoacid	0.0106611	0.113754	0.127525	-0.110337	0.612786	0.669229	0.999833	0.999802	0.99998	0.806389	0.00893709	0.0268551	213.91	217.68	200.3	225.12	189.55	225.62	373.07	340.18	331.4	537.21	269.75	451.95
	VIT_02s0012g00940	65		Late embryogenesis abundant group 1	Response to Stress	-0.00399051	0.175966	0.1071	0.136593	1.03587	0.869327	0.999833	0.999802	0.99998	0.874216	2.21897e-05	0.15334	0.52	0.21	65.77	80.46	88.03	106.28	151.13	182.74	278.23	645	160.76	608.28
	VIT_02s0012g01120	65 - 72	yes	Glycine cleavage system H protein, mitochondrial	Primary Metabolism - Aminoacid	-0.0667479	-0.23134	-0.0353969	0.438478	0.506487	0.984017	0.999833	0.999802	0.99998	0.18767	0.0484576	0.00402934	721.69	656.32	679.35	481.32	510.11	497.79	215.61	332.98	163.78	245.93	118.59	259.17
	VIT_02s0012g01130	72		No hit / Unknown	Unknown	0.000702692	-0.124081	0.0770986	-0.0217917	0.397219	0.543849	0.999833	0.999802	0.99998	0.983004	0.0432576	0.0139861	240.18	241.59	240.74	211.81	230.37	252	240.03	234.88	211.69	287.33	191.52	287.07
	VIT_02s0012g01160	65 - 72		Proton-dependent oligopeptide transport (POT) family protein	Transport	0.00153205	0.0497979	-0.0776415	-0.0685189	1.12265	1.61095	0.999833	0.999802	0.99998	0.948428	0.00282133	0.000620352	0	0.26	12.24	14.4	11.07	7.82	29.94	26.49	11.98	44.76	7.8	37.87
	VIT_02s0012g01220	72		No hit / Unknown	Unknown	-0.0227996	-0.0460211	-0.109767	0.151294	0.302066	0.64295	0.999833	0.999802	0.99998	0.64814	0.12381	0.0121438	1446.89	1425.62	1288.7	1248.57	1547.36	1430.69	1195.44	1339.92	1320.1	1667.27	1010.91	1640.92
	VIT_02s0012g01240	72		PHD finger transcription factor	Transcription factor	0.0340111	0.0918232	-0.137264	0.14539	0.281762	0.828192	0.999833	0.999802	0.99998	0.644483	0.21727	0.0011346	1690.54	1752.93	2943.34	3244.96	4640.43	4048.56	5380.72	5990.62	7034.31	8778.9	4365.2	8134.45
	VIT_02s0012g01260	65		Microspore-specific promoter 2	Unknown	0.0517073	0.1413	-0.0110582	0.139907	0.753795	0.490082	0.999833	0.999802	0.99998	0.866497	0.0336051	0.411161	45.44	50.5	401.59	458.82	219.59	218.69	61.01	71.56	31.63	64.16	16.71	26.92
	VIT_02s0012g01270	65 - 72		Abscisic acid receptor PYL1 RCAR12	Hormone Signaling - ABA	0.114563	0.0627403	0.260862	0.21958	0.862195	1.43064	0.999833	0.999802	0.99998	0.720054	0.0163667	5.60533e-06	159.71	183.59	112.73	123.13	56.64	83.24	46.74	58.77	36.59	84.19	41.86	129.71
	VIT_02s0012g01280	72		VQ motif-containing protein	Unknown	-0.0317529	0.102592	-0.020498	0.105718	0.31001	0.519059	0.999833	0.999802	0.99998	0.848675	0.149753	0.0050454	551.09	536.03	458.12	499.61	457.94	455.48	519.82	562.56	471.76	600.61	479.52	703.24
	VIT_02s0012g01380	65 - 72		No hit / Unknown	Unknown	0.0360273	-0.253163	0.0699094	0.337915	0.969561	1.4854	0.999833	0.999802	0.99998	0.258061	1.29064e-09	2.82285e-22	280.15	299.11	1478.73	1126.69	1509.21	1631.94	1290.24	1713.1	795.36	1644.76	568.53	1657.67
	VIT_02s0012g01930	72		RCD1 (radical-induced cell death1)	Cellular process	-0.0187948	-0.0401709	-0.0820389	0.0679399	0.367956	0.514671	0.999833	0.999802	0.99998	0.87969	0.0111878	0.00159592	2226.37	2201.39	2630.67	2563.2	2857.46	2684.15	2788.39	2923.36	2804.38	3703.04	2420.01	3529.05
	VIT_02s0012g02810	58 - 72		CYP76C4	Cellular Metabolism	0.0324523	0.0621303	-0.117108	-0.636577	-0.0773608	0.706573	0.999833	0.999802	0.99998	0.0141222	0.891862	0.00761088	0.53	2.26	1.75	3.47	7.12	3.09	141.07	74.76	461.83	439.32	550.12	937.26
	VIT_02s0025g00200	72		BEL1 (BELL 1)	Transcription factor	-0.000730848	0.179495	0.0310746	0.43817	0.310471	0.513293	0.999833	0.999802	0.99998	0.106654	0.313142	0.0452512	867.89	871.5	502.48	590.31	484.35	507.91	328.53	479.59	269.93	347.29	298.01	437.77
	VIT_02s0025g00230	65 - 72	yes	No hit / Unknown	Unknown	-0.138988	-0.364778	0.102954	0.023013	0.532697	0.919221	0.999833	0.999802	0.99998	0.976304	0.00179304	3.85195e-06	535.62	453.5	1486.91	925.53	1197.8	1326.73	1067.53	1085.55	706.49	1058.01	469.03	922.85
	VIT_02s0025g00240	72		Beta-carotene hydroxylase	Secondary Metabolism - Carotenoid	-0.00443591	-0.0162819	0.106506	0.047563	-0.0183826	0.721467	0.999833	0.999802	0.99998	0.964944	0.97651	0.040774	7.36	7.1	13.32	11.87	46.26	55.84	97.4	101.21	100.9	100.47	89.04	158.11
	VIT_02s0025g00260	65 - 72		Polygalacturonase GH28	Cell Wall	0.0472058	0.0312893	0.248639	0.260856	2.75108	2.31491	0.999833	0.999802	0.99998	0.64252	1.52015e-28	1.41288e-07	665.89	780.54	66.99	71.4	20.63	36.28	34.72	46.77	26.05	275.21	10.91	102.51
	VIT_02s0025g00330	72		No hit / Unknown	Unknown	-0.0752552	0.162145	-0.0456012	0.32436	0.333742	0.794187	0.999833	0.999802	0.99998	0.435076	0.474834	0.0188802	66.21	54.18	53.77	65.55	104.11	100.24	118.24	160.64	64.21	87.7	60.37	113.37
	VIT_02s0025g00430	65 - 72		Cellulase	Cell Wall	-0.158848	0.129442	0.0521925	0.162528	1.13201	1.5257	0.999833	0.999802	0.99998	0.818426	0.000140157	8.72464e-05	74.29	56.63	11.03	16.26	22.52	25.5	75.57	102.77	66.54	181.39	26.66	97.91
	VIT_02s0025g00510	65		Respiratory burst oxidase protein F (RBOHF)	Hormone Signaling - ABA	-0.0071884	0.0392955	-0.0605433	0.126082	0.505214	0.718303	0.999833	0.999802	0.99998	0.879533	0.0433455	0.0731075	277.38	276.04	195.32	204.72	173.81	164.82	258.95	293.06	177.63	265.61	116.97	211.26
	VIT_02s0025g00650	65 - 72		AAA-type ATPase	Diverse functions	0.00344399	0.0958259	0.153676	-0.0169035	0.701407	1.56145	0.999833	0.999802	0.99998	0.99047	0.0426303	2.96817e-05	15.53	15.9	70.84	78.97	64.41	81.07	99.32	95.33	148.97	280.83	104.39	383.56
	VIT_02s0025g00700	65 - 72		Aluminum-activated malate transporter 9	Transport	0.0718539	0.0522322	0.143528	0.110807	0.935401	1.21386	0.999833	0.999802	0.99998	0.899048	0.00460883	1.01723e-08	129.79	144.31	101.12	111.94	108.12	136.46	216.06	242.07	164.74	389.94	197.99	484.98
	VIT_02s0025g00970	72		ABC transporter C member 15	Transport	0.0105395	-0.169742	-0.158665	0.100355	0.682847	0.997286	0.999833	0.999802	0.99998	0.918399	0.102487	0.0334931	24.76	25.96	58.32	45.02	64.6	49.48	36.34	41.52	13.86	28.48	14.88	36.86
	VIT_02s0025g01020	72		bZIP3	Transcription factor	0.0139371	0.0618884	-0.0326066	0.215047	0.0364838	0.70665	0.999833	0.999802	0.99998	0.629682	0.944721	0.0309499	370.03	378.29	673.5	715.19	741.74	729.61	914.3	1097.04	948.48	987.99	497.23	863.41
	VIT_02s0025g01050	65 - 72		Ubiquitin-conjugating enzyme E2 D/E	Primaty Metabolism - Protein	-0.0122958	-0.239059	0.116328	0.120959	0.634748	0.950084	0.999833	0.999802	0.99998	0.674762	3.73443e-06	1.3807e-11	5946.4	5907.6	9961.67	7891.64	8752.63	9822.23	8279.61	9025.52	5005.67	8021.28	4385.56	8693.95
	VIT_02s0025g01090	65 - 72		No hit / Unknown	Unknown	0.0297107	-0.0748353	0.0892987	0.590635	1.48818	2.14828	0.999833	0.999802	0.99998	0.0590883	8.1975e-06	3.50036e-10	6.8	8.93	50.15	43.88	146.16	176.79	91.17	198.59	43.22	202.45	23.34	135.69
	VIT_02s0025g01100	65 - 72		Protein kinase	Signaling	0.0157286	0.203387	0.127413	0.320089	0.952819	1.28893	0.999833	0.999802	0.99998	0.417698	0.00791045	0.00570489	13.95	15.03	349.85	455.58	434.63	501.44	158.13	214.52	28.1	72.9	14.71	49.5
	VIT_02s0025g01230	65		Amino acid permease	Transport	0.102948	0.152038	-0.0277559	-0.0641549	1.0758	0.700123	0.999833	0.999802	0.99998	0.942005	3.28361e-06	0.105955	274.82	306.78	133.74	154.75	135.1	132.54	153.42	143.92	132.82	314.19	245.59	442.17
	VIT_02s0025g01260	65 - 72	yes	NADPH HC toxin reductase	Primary Metabolism	-0.00365318	-0.232619	-0.00455125	0.146507	0.783559	1.40883	0.999833	0.999802	0.99998	0.829677	0.0457818	0.00297498	47.05	46.76	113.64	89.52	126.76	128.13	118.5	136.38	17.67	39.76	9.59	36.61
	VIT_02s0025g01280	72	yes	WRKY18	Transcription factor	-0.0209602	0.208055	0.253133	-0.125776	-0.365942	1.23738	0.999833	0.999802	0.99998	0.883277	0.537576	0.0213376	396.25	316.37	99.13	152.7	64.06	102.1	102.91	80.13	111.49	68.77	18.75	74.65
	VIT_02s0025g01320	72		No hit / Unknown	Unknown	0.00103125	-0.0476124	-0.12462	-0.33194	0.254529	0.753723	0.999833	0.999802	0.99998	0.180442	0.331558	3.14966e-05	1946.39	1957.56	1660.01	1608.11	1721.14	1534.19	6436.73	4911.83	8067.62	9881.38	9853.09	17096.7
	VIT_02s0025g01380	65 - 72		Endo-1,4-beta-glucanase	Cell Wall	0.0586236	0.150916	-0.0520867	0.167081	0.971751	1.1271	0.999833	0.999802	0.99998	0.771655	0.00206953	0.00390843	5377.18	5769.35	6180.22	7121.9	11432.9	11071.9	10484	12149.1	4277.97	10266	2712.59	6909.63
	VIT_02s0025g01430	65		Zinc finger (C3HC4-type ring finger)	Transcription factor	-0.202459	-0.00582334	-0.0519434	-0.24299	0.834236	0.994084	0.999833	0.999802	0.99998	0.665941	0.0327126	0.0725528	42.13	19.96	23.55	23.5	20.26	17.57	89.23	55.78	74.77	180.2	103.52	300.91
	VIT_02s0025g01450	58 - 65		No hit / Unknown	Unknown	0.101339	-0.239394	-0.0573844	-1.07958	0.935312	0.728632	0.999833	0.999802	0.99998	3.37933e-08	0.00202792	0.0945075	152.07	179.74	86.84	68.12	70.49	64.32	1077.97	393.19	1138.29	2582.32	1765.3	3262.11
	VIT_02s0025g01690	65 - 72		No hit / Unknown	Unknown	0.0190684	-0.238637	0.0516916	0.0199993	0.666705	0.789094	0.999833	0.999802	0.99998	0.983966	0.00204607	0.000358142	119.55	123.55	152.99	113.13	148.08	157.41	155.24	158.08	111	186.31	123.38	221.4
	VIT_02s0025g01940	72		Cellulose synthase	Cell Wall	NA	0.0762659	-0.00124775	-0.0573944	0.531631	1.11037	NA	0.999802	0.99998	NA	0.163365	0.0427877	0	0	0.37	2.28	4.99	4.86	20.46	14.74	64.51	104.35	24.91	85.49
	VIT_02s0025g01950	65 - 72		Cellulose synthase	Cell Wall	-0.000604507	0.0180086	-0.00446975	-0.0185464	0.667324	1.35653	0.999833	0.999802	0.99998	0.968288	0.0332653	0.0039352	0.27	0.21	4.2	4.81	4.28	4.11	30.74	22.71	83.82	148.48	36.17	130.95
	VIT_02s0025g02080	65 - 72	yes	Nodulin MtN3 family protein	Transport	0.0845603	0.111365	0.312737	0.0525501	1.17602	1.29096	0.999833	0.999802	0.99998	0.950495	1.19515e-08	0.00487218	133.58	149.46	108.36	123.36	74.23	121.54	136.3	166.79	321.92	807.34	196.87	641.92
	VIT_02s0025g02250	65 - 72		Dof zinc finger protein DOF4.6	Transcription factor	0.0277988	-0.0991369	-0.167361	-0.0996213	0.621142	0.827177	0.999833	0.999802	0.99998	0.843372	0.00201855	6.96037e-05	787.75	812.47	549.89	506.36	760.87	641.65	1412.81	1301.25	1018.2	1643.41	984.45	1811.67
	VIT_02s0025g02500	65 - 72		Metal-nicotianamine transporter YSL1	Transport	0.0336627	-0.11356	-0.222277	0.101933	1.3505	1.85662	0.999833	0.999802	0.99998	0.885437	7.20998e-10	5.47029e-15	883.23	920.07	833.26	754	876.58	731.2	1635.21	1781.4	1124.25	3284.95	1086.32	4365.44
	VIT_02s0025g02560	72		Cystathionine β-lyase	Primary Metabolism - Aminoacid	-0.00985325	-0.177169	-0.0118743	0.134927	0.46289	1.39407	0.999833	0.999802	0.99998	0.812546	0.0357593	5.58359e-10	495.77	477.84	718.39	554.06	867.51	865.35	1341.04	1501.23	936.34	1343.15	670.34	1889.15
	VIT_02s0025g02600	65		Glyoxal oxidase	Unknown	0.123358	0.0470634	0.0996318	0.322871	1.26985	1.03537	0.999833	0.999802	0.99998	0.337066	0.000148627	0.050795	5485.75	6137.18	2331.34	2463.39	2289.84	2517.31	937.6	1240.03	149	528.75	88.59	253.63
	VIT_02s0025g02960	72		Naringenin,2-oxoglutarate 3-dioxygenase	Secondary Metabolism - Flavonoid	-0.0510205	-0.0156864	-0.0749879	0.0028634	0.489005	1.16654	0.999833	0.999802	0.99998	0.99876	0.345774	0.0373196	12.03	6.73	17.88	16.69	21.56	15.49	84	84.69	15.83	32.29	6.84	29.25
	VIT_02s0025g03010	65 - 72		Copper chaperone (CCH)	Primaty Metabolism - Protein	-0.0732113	0.0874479	0.153127	-0.0754204	0.708889	0.826711	0.999833	0.999802	0.99998	0.942311	0.0113174	0.0129742	52.73	45.31	34.12	40.33	34.87	45.87	68.13	61.32	98.56	177.54	102.41	196.3
	VIT_02s0025g03030	65 - 72		Zinc finger (C3HC4-type ring finger)	Transcription factor	0.0946845	-0.085279	0.095075	0.0295468	0.95022	1.07051	0.999833	0.999802	0.99998	0.978425	0.00422302	0.0475964	224.49	251.11	140.55	129.17	110.61	123.43	68.15	69.69	24.47	59.56	12.47	38.81
	VIT_02s0025g03140	65 - 72		Nodulin MtN21 family	Transport	-0.0146363	0.0475411	0.1631	0.446777	1.19863	1.5086	0.999833	0.999802	0.99998	0.217628	0.000113929	0.00247627	3.42	2.63	36.85	42.14	47.03	62.49	32.39	53.78	38.2	115.02	26.06	124.5
	VIT_02s0025g03310	65 - 72		Arsenite transport protein (ArsB)	Transport	0.022207	0.0393532	0.15669	-0.20567	0.850949	0.918206	0.999833	0.999802	0.99998	0.760418	0.00483737	0.0108837	16.35	18.42	20.19	21.67	15.71	23.74	30.75	22.08	41.86	87.38	51.49	108.3
	VIT_02s0025g03320	65		CYP86A2	Cellular Metabolism	0.0771124	0.318304	0.122371	0.404125	1.22335	0.733424	0.999833	0.999802	0.99998	0.0795296	9.86145e-11	0.207397	2437.89	2656.9	454.08	627.44	298.71	341.12	270.67	374.72	157.66	403.68	112.32	238.06
	VIT_02s0025g03330	65 - 72		H(+)-ATPase 4 AHA4	Generation of metabolite precursors and energy	-0.0363185	0.249749	-0.00554405	0.159411	1.14701	1.35113	0.999833	0.999802	0.99998	0.794881	8.05864e-07	0.000727559	329.55	316.93	131.95	175.34	154.38	156.06	122.89	140.48	63.88	160.26	47.13	148.04
	VIT_02s0025g03500	72		No hit / Unknown	Unknown	0.0814006	0.152711	-0.137324	-0.139572	0.371273	1.0553	0.999833	0.999802	0.99998	0.772923	0.252423	0.000242972	183.61	201.63	388.01	446.11	433.61	370.8	494.24	440.6	300.35	408.37	167.8	377.9
	VIT_02s0025g03590	65 - 72	yes	Phospholipid hydroperoxide glutathione peroxidase	Primary Metabolism	-0.0341062	-0.0673267	0.135591	0.464873	0.875221	1.23362	0.999833	0.999802	0.99998	0.102851	0.00038407	0.000582557	969.73	945.96	958.67	908.29	818.64	940.64	387.98	592.82	125.95	256.15	75.82	205.62
	VIT_02s0025g03630	72		Cu2+-exporting ATPase HMA5 (heavy metal ATPase 5)	Transport	0.204803	0.1941	0.00576576	-0.105175	0.387537	0.620445	0.999833	0.999802	0.99998	0.888316	0.0414484	2.92444e-05	181.61	227.47	387.54	487.71	499.03	507.08	459.76	415.97	675.85	909.39	537.97	845.32
	VIT_02s0025g04110	72		MAPKKK HA-tagged protein kinase	Hormone Signaling - Ethylene	0.0366145	0.013389	-0.102128	-0.265742	-0.0999286	0.97462	0.999833	0.999802	0.99998	NA	0.901365	0.0424089	5.77	8.02	17.74	18.39	20.16	15.86	29.12	18.53	42.25	38.32	25.87	63.86
	VIT_02s0025g04170	72		Heat shock transcription factor B2B	Primaty Metabolism - Protein	-0.164734	-0.145023	0.0115261	-0.0601144	0.0994393	0.862966	0.999833	0.999802	0.99998	0.948115	0.840192	0.0259151	358.15	282.91	1033.05	872.16	663.75	680.75	965.28	912.49	587.19	644.06	280.22	568.4
	VIT_02s0025g04200	65 - 72		No hit / Unknown	Unknown	-0.03089	-0.10018	0.0492206	-0.0905558	0.710121	1.33132	0.999833	0.999802	0.99998	0.89628	0.00975341	1.18301e-05	43.6	39.8	126.28	114.28	130.78	140.76	164.7	152.58	149.43	268.37	113.46	319.95
	VIT_02s0025g04210	65 - 72		UDP-glucose 4-epimerase	Primary Metabolism - Carbohydrate	-0.00518018	0.0672818	-0.18019	0.331533	1.42696	1.87955	0.999833	0.999802	0.99998	0.028824	3.90648e-10	5.67226e-20	1083.54	1083.2	678.58	721.08	949.99	803.27	1182.45	1511.59	740.77	2332.78	501.66	2001.81
	VIT_02s0025g04220	65		Myb domain protein MYB3R-4	Cellular process	-0.0249116	0.225968	0.0128927	0.0425796	0.598795	0.593522	0.999833	0.999802	0.99998	0.967938	0.0248955	0.0535275	72.66	70.41	153.15	190.48	211.56	217.06	138.19	145.09	98.83	160.75	98.04	155.11
	VIT_02s0025g04280	72		Osmotin	Response to Stress	-0.0174106	0.24482	0.169767	-0.173347	0.479069	1.12327	0.999833	0.999802	0.99998	NA	0.268078	0.0245138	32.61	30.87	11.31	21.75	1.29	6.82	8.52	4.48	88.76	140.38	160.03	474.05
	VIT_02s0025g04300	58 - 72		Thaumatin	Response to Stress	0.00136147	0.153529	0.104555	-1.18712	0.332415	0.867873	0.999833	0.999802	NA	1.54384e-07	0.418164	0.0437443	3.93	4.05	13.79	77.24	25.9	86	1434.7	296.72	10730.9	14364.9	15861	33172.9
	VIT_02s0025g04310	58 - 72		Thaumatin	Response to Stress	-0.107149	0.127464	0.117609	-0.937256	0.462118	1.26576	0.999833	0.999802	NA	2.83809e-05	0.156997	0.000731823	38.39	23.58	36.76	120.47	25.99	275.47	954.82	365.32	8188.03	12079.4	14369.1	40719.1
	VIT_02s0025g04320	72		Thaumatin	Response to Stress	-0.0885208	0.105628	-0.000940312	-0.180742	0.421383	1.14806	0.999833	0.999802	0.99998	0.803481	0.3286	0.00893584	20.15	10.4	5.31	9.69	6.8	6.72	39.33	30.19	64.25	95.2	46.24	127.35
	VIT_02s0025g04340	58 - 72		Osmotin	Response to Stress	-0.0710399	0.56802	0.510442	-0.968058	0.454708	1.01551	0.999833	0.803027	0.99998	2.83809e-05	0.0624684	0.0154883	41.65	35.34	66.99	191.9	59.08	139.56	1182.96	407.47	5000.91	7159.76	6650.69	15773
	VIT_02s0025g04390	65 - 72		SEU1 protein	Developmental Process	0.0759763	0.169391	0.00964143	0.347735	0.698055	1.0396	0.999833	0.999802	0.99998	0.0218334	0.00168109	0.017616	111.7	124.52	1991.74	2427.43	2020.03	2059.63	779.68	1009.93	400.21	693.45	194.4	480.66
	VIT_02s0025g04660	65 - 72		Senescence-inducible chloroplast stay-green protein 1	Primary Metabolism	0.0850528	-0.365491	-0.112652	-0.123488	0.551543	0.856863	0.999833	0.999802	0.99998	0.644578	0.00614793	0.000220156	99.66	112.88	822.56	595.75	1359.01	1242.54	2458.43	2237.73	2216.23	3388.49	1830.66	3466.17
	VIT_02s0025g04710	72	yes	No hit / Unknown	Unknown	-0.0292243	-0.196255	-0.0745461	0.199283	0.325665	0.712872	0.999833	0.999802	0.99998	0.551795	0.0369536	0.0136847	1236.33	1207	1287.11	1075.3	1116.15	1060.49	813.37	950.71	713.97	914.62	449.41	775.52
	VIT_02s0025g04730	65 - 72		Glyoxylate reductase	Generation of metabolite precursors and energy	0.0570647	-0.120489	-0.146094	0.0225054	0.903434	1.52504	0.999833	0.999802	0.99998	0.971276	2.38423e-06	1.20376e-06	3.19	6.72	115.26	102.41	551.42	467.7	1665.53	1690.67	1524.77	3049.01	1079.04	3578.18
	VIT_02s0025g04880	58 - 72		Geraniol 10-hydroxylase	Secondary Metabolism - Terpenoid	0.0415431	-0.0436672	-0.0975849	-0.525907	0.0244393	0.582694	0.999833	0.999802	0.99998	0.0140912	0.949851	0.00143985	13.92	17.35	111.22	105.35	223.06	204.5	527.7	337.81	887.23	914.93	796.43	1222.37
	VIT_02s0025g04890	72		CYP76B1	Cellular Metabolism	0.0111875	-0.125928	-0.0510556	-0.25572	0.546602	1.30041	0.999833	0.999802	0.99998	NA	0.234054	0.00239296	0.78	1.52	4.7	1.34	4.77	3.16	9.97	4.48	19.01	34.28	22.61	70.65
	VIT_02s0025g04910	65		Growth-regulating factor 5	Transcription factor	-0.0637545	-0.114477	-0.0105267	0.134664	0.780748	0.867704	0.999833	0.999802	0.99998	0.857708	0.0403772	NA	51.75	45.86	375.13	339.06	151.41	150.87	23.57	32.57	2.25	21.34	1.37	7.98
	VIT_02s0033g00800	72		Nitrilase 4 (NIT4)	Cellular Metabolism	-0.0149118	0.0397747	0.0299549	-0.141926	0.416329	0.967104	0.999833	0.999802	0.99998	0.867179	0.296225	0.0310415	12.12	11.17	14.03	15.53	16.61	18.01	54.79	44.12	102.88	149.11	89.88	210.01
	VIT_02s0087g00840	72	yes	ABC transporter G member 3	Transport	0.0538102	0.14674	0.160126	-0.32056	0.537304	0.687998	0.999833	0.999802	0.99998	0.368959	0.194794	0.0436794	444.83	471.54	254.25	302.08	183.87	232.27	291.33	217.75	160.35	268.99	124.28	213.88
	VIT_02s0087g00910	65		Carotenoid cleavage dioxygenase 4 (9,10) (9`,10`) (VvCCD4a)	Secondary Metabolism - Carotenoid	0.0138491	0.231283	0.230108	0.222254	0.684333	0.933785	0.999833	0.999802	0.99998	0.700785	0.0421239	0.059173	311.89	319.67	50.47	72.04	82.7	108.55	67.62	86.07	30.34	55.69	15.9	37.87
	VIT_02s0087g00930	65 - 72		Carotenoid cleavage dioxygenase 4 (9,10) (9`,10`) (VvCCD4b)	Secondary Metabolism - Carotenoid	0.000860577	0.318921	-0.11534	-0.243539	1.69627	2.03273	0.999833	0.999802	0.99998	0.645115	2.68458e-12	1.37162e-07	5.8	5.89	26.48	45.28	80.85	65.86	427.68	332.65	346.11	1405.47	503.17	2875.56
	VIT_02s0087g01020	65 - 72		CRK10 (cysteine-rich RLK10)	Signaling	0.000267444	0.125115	-0.127987	-0.101553	0.808663	1.04724	0.999833	0.999802	0.99998	0.834101	0.000330006	1.06328e-08	126.29	127.17	134.58	156.16	356.95	299.51	2040.7	1879.95	3022.45	5718.49	3108.13	6673.48
	VIT_02s0109g00080	72	yes	Phosphoribulokinase	Primary Metabolism	0.0438299	-0.177596	-0.176144	0.34007	0.338911	0.870441	0.999833	0.999802	0.99998	0.195094	0.0681939	0.000846739	2102.39	2222.13	2870.49	2438.76	2587.41	2248.38	1898.96	2500.96	1104.46	1434.68	728.14	1404.29
	VIT_02s0109g00230	72		Early-responsive to dehydration	Response to Stress	-0.0102585	0.0716117	-0.185715	-0.150037	0.569444	0.699928	0.999833	0.999802	0.99998	0.654748	0.0540082	0.000579542	771.55	768.15	1484.9	1608.09	3598.44	2761.15	8788.4	7812.47	6486	10398.4	5076.4	8503.84
	VIT_02s0154g00090	72	yes	Vacuolar invertase	Primary Metabolism - Carbohydrate	0.0396945	-0.125727	0.0423826	0.254914	0.398409	0.859765	0.999833	0.999802	0.99998	0.422022	0.0215709	0.00797293	2329.89	2420.52	1595.98	1451.42	1623.54	1703.8	1301.57	1597.97	1341.05	1816.07	605.92	1186.13
	VIT_02s0154g00260	58 - 65 - 72	yes	Nitrate transporter	Transport	-0.00631893	0.122327	-0.0419111	0.550685	0.788622	1.12027	0.999833	0.999802	0.99998	0.00779261	0.00502983	0.0303959	443.27	441.57	422.64	472.86	619.02	595.64	576.77	911.35	128.19	248.25	33.75	104.56
	VIT_02s0154g00520	72	yes	Aspartic protease	Primaty Metabolism - Protein	-0.0104917	-0.0825235	0.052825	0.0171866	0.181965	0.969529	0.999833	0.999802	0.99998	0.983966	0.775758	0.013165	277.46	275.37	243.2	220.41	151.33	162.47	235.18	236.76	150.62	181.61	112.34	250.23
	VIT_02s0234g00130	72		ERF/AP2 Gene Family ERF2	Hormone Signaling - Ethylene	-0.0336143	-0.111362	0.0607148	-0.0770954	0.490339	0.878075	0.999833	0.999802	0.99998	0.940021	0.0911816	0.00698898	223.51	134.38	241.82	195.4	111.7	126.01	391.86	356.23	310.56	464.32	334.48	664.57
	VIT_02s0236g00020	65		No hit / Unknown	Unknown	-0.0227451	0.0171766	0.119664	0.14577	0.824273	0.118951	0.999833	0.999802	0.99998	NA	0.0378284	NA	9.84	8.13	15.16	15.58	21.44	28.28	10.52	15.47	1.62	11.23	0.97	1.79
	VIT_02s0236g00130	72		SNF1-related protein kinase SRK2F	Hormone Signaling - ABA	0.0345697	-0.068958	-0.174396	0.136453	0.415608	0.675013	0.999833	0.999802	0.99998	0.642635	0.0465789	0.00210815	638.38	662.19	586.25	553.03	973.02	817.3	1190.28	1313.85	1156.83	1594.88	897.23	1481.6
	VIT_03s0017g01410	72		No hit / Unknown	Unknown	-0.0653011	-0.00959559	-0.084325	-0.156244	0.385825	0.898951	0.999833	0.999802	0.99998	0.806572	0.201876	0.000230689	57.66	43.96	171.39	169.77	234.39	205.94	873.64	751.18	963.49	1319.6	785.61	1541.21
	VIT_03s0017g01720	72		Gamma-aminobutyrate transaminase subunit precursor isozyme 3	Primary Metabolism - Aminoacid	0.0788671	0.210415	0.105643	0.0206587	0.90082	1.1052	0.999833	0.999802	0.99998	0.978396	NA	0.0415158	21.67	28	404.67	531.98	527.97	802.9	288.07	327.72	16.8	190.8	4.84	66.69
	VIT_03s0017g01810	72		far-red impaired response 1	Transcription factor	0.0576945	0.108614	0.00261556	0.268164	0.378521	0.508282	0.999833	0.999802	0.99998	0.222932	0.00573941	0.0221452	1004.95	1063.86	891.01	978.32	922.3	935.53	691.24	845.53	659.29	877.21	549.8	803.82
	VIT_03s0017g01940	65		No hit / Unknown	Unknown	-0.0870209	-0.0229	0.140806	0.326268	0.894324	0.722698	0.999833	0.999802	0.99998	NA	0.0202983	0.124567	44.65	37	34.51	33.36	11.96	18.9	6.85	16.33	12.29	32.11	22.2	41.56
	VIT_03s0038g00340	65		Salt tolerance homolog2	Transcription factor	-0.00160864	-0.0251195	0.0924458	0.15034	0.86487	0.750505	0.999833	0.999802	0.99998	NA	0.029544	0.228356	5.21	5.1	4.73	3.98	7.19	11.85	0.72	3.83	12.62	33.08	9.57	23.47
	VIT_03s0038g00360	72		Isochorismatase hydrolase	Primary Metabolism	0.12814	-0.169464	0.134054	-0.14106	0.369575	0.643539	0.999833	0.999802	0.99998	0.767738	0.0482956	0.00767819	176.12	204.2	277.28	234.95	382.53	434.63	278.74	247.27	391.37	520.01	343.01	556.76
	VIT_03s0038g00440	72	yes	No hit / Unknown	Unknown	-0.0285903	-0.0718057	0.102114	0.136004	0.396837	0.78075	0.999833	0.999802	0.99998	0.749076	0.0415839	0.00671848	833.22	816.2	391.17	365.42	325.16	366.17	285.31	315.45	202.2	274.22	155.19	281.56
	VIT_03s0038g00490	72		GATA transcription factor 12	Transcription factor	-0.0963333	-0.00766042	0.121145	-0.149882	0.277769	1.3508	0.999833	0.999802	0.99998	0.841139	0.580356	0.000795064	153.42	129.16	104.24	103.6	91.77	107.51	191.46	161.58	143.75	186.65	76.17	240.96
	VIT_03s0038g00500	65 - 72		Ferulate 5-hydroxylase	Secondary Metabolism - Phenylpropanoid	0.039388	0.00853749	0.261664	0.307205	0.913975	1.48281	0.999833	0.999802	0.99998	0.516898	0.0264046	0.00518884	10.51	13.45	98.73	100.33	123.6	213.79	63.98	116.55	11.3	43.34	6.47	37.13
	VIT_03s0038g00630	65		Endo-1,4-beta-glucanase	Cell Wall	0.00215865	0.0648711	-0.0533004	0.149378	1.03175	0.241224	0.999833	0.999802	0.99998	NA	0.00866216	NA	30.56	30.92	87.14	95.2	78.77	70.02	18.09	28.34	2.88	17.92	0.97	2.55
	VIT_03s0038g00760	72		Arginine decarboxylase	Primary Metabolism - Aminoacid	-0.0473032	0.029855	-0.0929335	0.0305047	0.268732	0.676455	0.999833	0.999802	0.99998	0.976928	0.286506	0.00560314	6541.28	5786.85	3655.62	3794.81	2273.16	2114.33	5127.36	5252.48	3938.07	4874.59	4401.65	7305.42
	VIT_03s0038g00950	65		Auxin-responsive SAUR9	Hormone Signaling - Auxin	0.0704919	0.117221	0.199998	0.0504623	0.854933	0.664521	0.999833	0.999802	0.99998	NA	0.0340768	0.27104	91.14	104.21	10.37	13.92	31.98	47.58	18.27	19.89	12.28	32.19	9.96	19.75
	VIT_03s0038g01180	65		Auxin responsive SAUR	Hormone Signaling - Auxin	-0.0026959	NA	-0.0372487	0.0276952	1.07796	0.663295	0.999833	NA	0.99998	NA	0.00591291	0.313946	3.4	3.2	0	0	2.04	0.55	2.16	2.57	4.52	20.26	5.38	14.47
	VIT_03s0038g01410	65	yes	Aquaporin PIP PIP1A	Transport	-0.062582	0.369768	0.314591	0.208823	0.714015	0.622661	0.999833	0.999802	0.99998	0.754144	0.0056017	0.233584	464.28	433.36	106.84	176.84	33.56	58.11	50.3	64.64	90.85	162.02	93.32	163.87
	VIT_03s0038g01510	65 - 72		No hit / Unknown	Unknown	0.00433902	-0.142401	-0.00476182	0.221879	1.21347	1.85924	0.999833	0.999802	0.99998	0.376614	2.41722e-13	5.97119e-19	1912.46	1952.87	7315.35	4406	7778.37	7833.02	9298.97	10986.5	7301.98	18206.4	5097.88	20083
	VIT_03s0038g02110	72		Co-chaperone-curved DNA binding protein A	Transport	-0.0363289	0.017492	0.0269097	-0.155706	0.598737	1.32137	0.999833	0.999802	0.99998	0.834424	0.0886085	0.00741059	55.17	47.42	23.62	26.1	23.57	25.59	127.57	107.31	146.27	248.78	50.68	187.07
	VIT_03s0038g02390	65		Ubiquitin-conjugating enzyme E2 D/E UBC28	Primaty Metabolism - Protein	0.044596	0.0318806	0.141449	0.116557	0.551962	0.395312	0.999833	0.999802	0.99998	0.878055	0.0424742	0.216013	183.9	196.42	224.02	232.32	244.47	282.83	241.59	267.14	115.37	180.75	114.44	155.3
	VIT_03s0038g02450	65 - 72		Constans interacting protein 4	Signaling	0.0701999	0.0474852	0.14755	0.215126	0.956639	1.0659	0.999833	0.999802	0.99998	0.680628	0.00709465	0.0198159	132.14	144.11	333.85	350.55	267.15	321.21	83.62	102.61	39.37	100.96	32.95	85.92
	VIT_03s0038g02510	72	yes	Glyoxylate reductase	Generation of metabolite precursors and energy	-0.0442079	-0.152013	-0.101108	0.208864	0.430459	0.754501	0.999833	0.999802	0.99998	0.527225	0.00241238	0.00838424	3321.77	3156.92	3070.62	2622.71	2842.68	2651.02	2079.66	2448.07	1494.22	2065.37	1054.15	1875.68
	VIT_03s0038g02680	72		Zeta-carotene desaturase	Secondary Metabolism - Carotenoid	-0.0565779	-0.063882	-0.168159	0.392552	0.112729	0.794756	0.999833	0.999802	0.99998	0.045063	0.730359	0.0417666	312.99	290.76	679.6	648.59	937.18	793.89	775.05	1053.18	655.89	722.15	265.33	508.02
	VIT_03s0038g02810	65 - 72		No hit / Unknown	Unknown	-0.0387512	-0.251166	0.0859289	0.000117875	0.56292	0.730451	0.999833	0.999802	0.99998	0.999797	0.000735062	1.11574e-05	362.88	350.83	478.85	375.73	441.25	480.39	435.44	432.82	404.99	619.72	341.02	581.86
	VIT_03s0038g02840	72		No hit / Unknown	Unknown	-0.0578963	-0.0588723	0.0948821	0.115329	0.23619	0.885169	0.999833	0.999802	0.99998	0.869898	0.577223	0.00744184	150.79	140.49	169.83	160.97	160.45	178.92	134.76	148.33	105.29	129.62	61.02	122.87
	VIT_03s0038g02880	65 - 72		No hit / Unknown	Unknown	-0.00093182	0.0484302	-0.0218012	-0.560415	1.07836	2.12063	0.999833	0.999802	0.99998	NA	0.00143849	3.41869e-08	6.08	6.03	0	1.29	1.2	0.44	28.61	7.07	33.62	95.68	31.46	195.6
	VIT_03s0038g03850	72		PGPS/NH21	Unknown	-0.042112	0.115047	0.0167354	-0.145068	0.222174	0.837716	0.999833	0.999802	0.99998	0.754427	0.499538	0.0107488	15.55	12.29	2299.22	2574.68	4325.07	4456.21	4179.26	3708.23	2249.61	2703.96	1840.6	3549.29
	VIT_03s0038g04160	65 - 72		DC1 domain-containing protein	Unknown	0.00183936	0.174599	0.3126	0.17527	0.826297	0.860804	0.999833	0.999802	0.99998	0.808266	0.00642525	0.041357	33.28	33.43	39.74	52.11	42.02	74.3	53.9	67.27	71.89	146.8	68.67	142.24
	VIT_03s0038g04330	65	yes	No hit / Unknown	Unknown	-0.014056	-0.0970748	0.139934	0.0643455	0.86707	0.784947	0.999833	0.999802	0.99998	NA	0.0369536	0.127078	39.53	37.09	39.85	30.63	16.83	25.03	12.69	16.79	17.08	51.95	24.4	50.08
	VIT_03s0038g04390	65 - 72		Dehydrin 1	Response to Stress	-0.0170226	0.303736	0.0844951	-0.0939674	0.521385	1.09851	0.999833	0.999802	0.99998	0.918681	0.0209726	0.00845439	1.31	0.42	519.72	758.73	948.72	1027.9	3084.88	2509.93	4724.47	7110.37	3054.03	7791.79
	VIT_03s0038g04450	65 - 72		bZIP7	Transcription factor	0.0450021	-0.174071	-0.0804036	-0.016735	0.93422	1.12568	0.999833	0.999802	0.99998	0.982748	3.14182e-08	1.30622e-14	3157.33	3309.67	2716.99	2343.08	2494.37	2349.1	2986.73	2936.74	1853.28	3752.44	1804.24	4058.46
	VIT_03s0038g04470	65 - 72		SEC14 cytosolic factor	Transport	0.0375504	-0.0567006	0.051153	0.273903	0.599275	0.827183	0.999833	0.999802	0.99998	0.0531483	1.58282e-09	7.79766e-08	8146.75	8454.95	7889.54	7601.71	7675.03	8113.51	6299.47	7675.82	5694.45	8826.67	4979.15	9065.44
	VIT_03s0038g04480	65 - 72		SEC14 cytosolic factor	Transport	0.0738042	-0.181016	0.275161	0.317809	0.622951	0.660164	0.999833	0.999802	0.99998	0.16827	3.45173e-05	0.00228492	518.53	556.81	601.41	512	471.92	666.61	385.68	493	397.01	632.86	356.26	581.67
	VIT_03s0038g04550	58 - 65 - 72		No hit / Unknown	Unknown	0.0965638	-0.0647194	0.162089	0.566104	0.958972	1.54979	0.999833	0.999802	0.99998	0.0330036	0.00755111	0.000149393	52.34	62.85	80.85	76.01	79.43	97.91	55.75	95.97	34.02	88.76	22.84	88.79
	VIT_03s0038g04580	72		SNF1-Related protein kinase regulatory subunit gamma 1	Signaling	0.0664734	0.0409401	0.0208383	0.172627	0.37712	1.06254	0.999833	0.999802	0.99998	0.815296	0.414104	0.0172565	20.56	25.3	38.42	41.55	40.33	42.02	46.57	58.04	134.59	191.69	92.15	235.25
	VIT_03s0038g04590	72		F-box domain containing protein	Primaty Metabolism - Protein	-0.0237974	0.0598058	-0.232888	0.246773	0.162867	0.789601	0.999833	0.999802	0.99998	0.517763	0.722073	0.0263018	1118.96	1099.31	849.15	894.67	1155.87	959.44	1634.2	2005.41	2455.01	2830.44	1626.21	3046.29
	VIT_03s0063g00140	65		Caffeoyl-CoA acid 3-O-methyltransferase (VvCCoAMT)	Secondary Metabolism - Phenylpropanoid	0.253434	0.00818856	0.240293	0.438622	0.581475	0.700207	0.999833	0.999802	0.99998	0.214251	0.0390006	0.0643683	1753.72	2286.48	535.13	542.61	197.75	287	121.5	190.63	62.59	100.59	41.95	73.4
	VIT_03s0063g00460	72	yes	ERF/AP2 Gene Family RRTF1	Hormone Signaling - Ethylene	-0.0372729	0.215364	-0.0158142	0.0374506	-0.494023	1.09402	0.999833	0.999802	0.99998	0.975852	0.31853	0.0426673	146.01	110.45	82.58	133.37	85.91	83.56	178.82	189.48	116.44	68.52	21.44	69.12
	VIT_03s0063g00710	65		Carboxyesterase 12; CXE12	Cellular Metabolism	0.0846705	-0.011507	-0.192543	-0.230892	0.758653	0.753365	0.999833	0.999802	0.99998	0.709519	0.0357804	0.10634	38.7	46.7	14.1	14.01	20.02	11.78	50.21	36.41	29.11	59.44	28.62	55.9
	VIT_03s0063g00910	65		No hit / Unknown	Unknown	0.0465978	0.0197182	-0.107368	0.234692	0.83421	0.0599518	0.999833	0.999802	0.99998	0.694833	0.0422061	NA	60.01	65.29	513.05	528.21	302.9	256.87	60.78	90.63	4.81	24.12	3.95	4.48
	VIT_03s0063g01210	65		Nodulin 1A, senescence-associated	Cellular Metabolism	-0.0205193	0.00105667	0.114379	-0.0170571	0.937381	1.06565	0.999833	0.999802	0.99998	NA	0.0216751	0.0654413	5.8	4.73	10.4	10.4	9.43	16.99	11.97	11.5	7.39	28.77	2.66	13.88
	VIT_03s0063g01470	65		Steroid nuclear receptor, ligand-binding	Unknown	-0.0282829	-0.00710626	0.223077	0.0560058	0.800176	0.406713	0.999833	0.999802	0.99998	0.960113	0.0445373	0.442625	16.51	14.6	29.05	28.55	46.23	63.14	27.78	29.63	18.1	42.6	27.26	38.89
	VIT_03s0063g01480	65 - 72	yes	CYP82C4	Cellular Metabolism	0.165855	0.0737866	0.104641	0.385599	1.31453	1.28142	0.999833	0.999802	0.99998	0.0266563	3.38962e-08	0.00274053	1508.37	1774.92	1714.58	1830.88	1575.43	1749.83	972.33	1303.71	210.11	613.92	72.73	223.54
	VIT_03s0063g02020	72	yes	Tic Complex Tic62 Subunit	Transport	-0.0422627	-0.0900897	-0.0838925	0.267666	0.398355	0.625362	0.999833	0.999802	0.99998	0.198099	0.0527381	0.0426516	446.88	430.27	430.12	398.18	429.6	402.28	401.42	489.86	305.66	415.79	227.78	369.14
	VIT_03s0063g02090	72		No hit / Unknown	Unknown	-0.0186616	0.119002	-0.0354746	0.0324219	0.5326	1.18031	0.999833	0.999802	0.99998	0.978425	0.178181	0.0201949	97.82	81.58	45.82	57.64	55.9	52.81	104.71	107.17	64.85	106.31	38.41	124.98
	VIT_03s0063g02490	72		Glucan endo-1,3-beta-glucosidase 7 precursor	Primary Metabolism - Carbohydrate	0.00596267	0.148619	0.0328675	0.235682	0.325692	0.568063	0.999833	0.999802	0.99998	0.425684	0.0461277	0.0268857	7310.32	7383.57	5350.8	6104.38	4071.36	4230.61	2744.03	3297.9	1414.62	1815.8	986.24	1512.98
	VIT_03s0063g02530	65 - 72		No hit / Unknown	Unknown	0.122464	0.179113	0.0684499	0.121675	0.621277	0.899879	0.999833	0.999802	0.99998	0.826196	0.00162935	3.58177e-05	224.42	258.8	504.36	603.31	720.31	770.92	464.03	510.96	461.32	744.25	338.34	658.94
	VIT_03s0088g00060	65 - 72		Isoflavone reductase	Secondary Metabolism - Flavonoid	0.0733869	0.212457	0.164435	-0.486347	0.778176	1.1203	0.999833	0.999802	0.99998	0.0170027	0.00343982	0.000204274	1620.1	1735.17	637.7	828.35	707.7	825.16	806.95	542.79	1050.44	1987.59	1022.85	2434.12
	VIT_03s0088g00140	58 - 65 - 72		Isoflavone reductase protein 2	Secondary Metabolism - Flavonoid	0.064653	0.200002	0.147762	-1.33755	0.737756	1.079	0.999833	0.999802	0.99998	2.49514e-12	0.00943713	0.00019483	143.22	155.62	37.18	47.84	29.3	39.18	334.55	92.97	576.52	1066.53	583.42	1335.53
	VIT_03s0088g00160	72		Serine carboxypeptidase SCPL17	Primaty Metabolism - Protein	-0.00116057	-0.0351638	-0.0761821	-0.260701	0.481904	1.61096	0.999833	0.999802	0.99998	NA	0.354419	0.00126869	18.47	18.36	9.28	8.33	6.57	3.93	5.7	0.96	13.28	25.71	5.34	29.5
	VIT_03s0088g00250	65 - 72		Isoflavone reductase	Secondary Metabolism - Flavonoid	0.0120043	0.0815303	-0.0473223	-0.428627	0.853763	0.99048	0.999833	0.999802	0.99998	0.279097	0.0177722	0.00348343	15.27	16.07	6.72	9.36	9.27	7.03	38.86	20.44	47.35	108.13	62.82	137.7
	VIT_03s0088g00290	65 - 72		Phytosulfokines PSK2	Signaling	-0.0656893	-0.35296	-0.0239738	0.511772	0.748913	1.3956	0.999833	0.999802	0.99998	0.137596	0.031888	0.000343576	98.59	80.03	773.11	408.91	492.93	487.26	158.61	349.63	43.93	87.79	28.48	92.76
	VIT_03s0091g00210	65	yes	Ethylene-responsive protein	Hormone Signaling - Ethylene	-0.102161	0.135558	0.0341864	0.304031	0.987643	0.272674	0.999833	0.999802	0.99998	0.43188	0.00830973	0.731284	329.51	294.29	1167.86	1324.77	877.81	914.44	499.91	657.8	71.9	206.24	30	44.28
	VIT_03s0091g00260	72		Zinc finger protein 4	Transcription factor	0.0334949	-0.390203	-0.138792	-0.477706	0.24775	0.586286	0.999833	0.999802	0.99998	0.013573	0.545195	0.000464532	30.79	33.61	35.33	18.8	76.63	62.96	284.15	192.82	336.09	415.06	379.22	582.35
	VIT_03s0091g00310	65		Indole-3-acetic acid-amido synthetase GH3.8	Hormone Signaling - Auxin	-0.0995105	0.129578	-0.216979	-0.179177	0.504989	0.630193	0.999833	0.999802	0.99998	0.617406	0.00591291	0.050345	1104.4	954.17	246.51	285.02	316.11	192.03	1025.02	886.11	900.47	1324.12	835.87	1362.93
	VIT_03s0091g00450	65 - 72	yes	Progesterone 5-beta-reductase	Primary Metabolism - Lipid	-0.0702355	0.219224	0.38818	-0.00169968	0.706723	1.40133	0.999833	0.999802	0.99998	0.998887	0.000679027	0.00220816	1150.91	1082.16	199.35	270.67	84.15	201.93	199.03	195.21	533	922.76	215.37	787.4
	VIT_03s0091g00640	72		Ribosomal protein S29 (RPS29C) 40S	Primaty Metabolism - Protein	-0.0520608	-0.320418	-0.0242587	-0.0113886	0.261705	0.514602	0.999833	0.999802	0.99998	0.989611	0.158522	0.00100382	955.75	910.97	1175.22	817.84	947.49	937.31	826.95	817.93	673.39	824.4	621.97	905.69
	VIT_03s0091g00670	65 - 72		Lateral organ boundaries protein 38	Transcription factor	0.00182305	0.0664682	-0.0858633	-0.375567	1.3443	1.41468	0.999833	0.999802	0.99998	0.275434	4.28613e-07	0.000667616	15.01	15.32	25.81	30.42	34.79	29.39	171.03	120.17	142.52	446.29	175.05	596.37
	VIT_03s0091g00690	72		Salt tolerance zinc finger	Transcription factor	-0.0829819	-0.164216	-0.108501	-0.0573196	-0.0772066	1.04776	0.999833	0.999802	NA	0.958146	0.895465	0.0146141	91.33	71.84	151.68	97.52	235.74	104.19	1284.33	1194.35	848.58	808.03	405.91	1001.54
	VIT_03s0091g00750	72		Beta-1,4-xylosidase	Primary Metabolism - Carbohydrate	-0.0195704	0.258946	0.250422	0.24333	0.153726	1.45261	0.999833	0.999802	0.99998	NA	0.841153	0.00769263	2023.15	1994.64	87.4	119.81	41.98	61.61	18.23	27.4	23.85	31.19	2.5	20.57
	VIT_03s0091g00870	72		Adenylylsulfate kinase 1 (AKN1)	Primary Metabolism	-0.0348007	-0.146616	-0.130302	0.245508	0.485431	0.80715	0.999833	0.999802	0.99998	0.365883	0.0204115	4.88771e-06	780.36	758.88	810.06	710.76	721.17	654.29	638.26	771.35	521.04	757.91	406.79	732.53
	VIT_03s0110g00300	65		Copper transporter 4	Transport	0.0691774	-0.0112397	0.193509	0.0310998	0.821874	0.698082	0.999833	0.999802	0.99998	0.979871	0.0494789	NA	177.88	193.38	247.77	243.44	137.45	183.96	63.8	65.8	4.48	19.48	0	4.81
	VIT_03s0132g00070	72	yes	ATHVA22A (Arabidopsis thaliana HVA22 homologue A)	Hormone Signaling - ABA	-0.0364182	-0.0128529	-0.0509041	0.0493388	0.148977	1.08573	0.999833	0.999802	0.99998	0.960113	0.843012	0.0241926	541.41	320.52	463.95	429.23	407.36	306.96	1049.95	1197.1	443.2	591.23	146.7	402.11
	VIT_03s0180g00110	72	yes	Stress enhanced protein 1 (SEP1)	Response to Stress	0.00401222	-0.0966302	-0.00873342	0.326685	0.468474	0.661268	0.999833	0.999802	0.99998	0.277251	0.0455072	0.0158909	358.75	362.27	310.62	283.41	252.63	253.26	178.21	233.54	171.2	246.89	145.25	240.15
	VIT_03s0180g00200	65 - 72	yes	Galloyl glucosyltransferase	Transport	-0.0919561	-0.209768	0.00834076	0.0949612	0.661405	1.3457	0.999833	0.999802	0.99998	0.828798	0.00409517	9.15743e-06	4437.24	4132.04	2428.66	1976.33	1435.92	1464.98	1212.1	1301.25	1300.49	2189.23	1119.69	3187.64
	VIT_03s0180g00280	65 - 72		Indole-3-acetate beta-glucosyltransferase	Hormone Signaling - Auxin	-0.0531794	-0.377633	-0.158354	0.0112368	0.602411	1.09956	0.999833	0.999802	0.99998	0.992892	0.0100401	6.77645e-05	412.9	395.57	424.36	294.35	295.28	259.55	313.99	317.56	140.16	225.54	112.53	260.38
	VIT_03s0180g00320	72		Galloyl glucosyltransferase	Transport	-0.0570853	0.134308	0.272981	-0.00236763	0.273023	0.923234	0.999833	0.999802	0.99998	0.998887	0.316741	0.000132671	1957.98	1846.2	854.51	974.33	544.19	717.34	230.66	228.64	223.21	277.33	150.46	300.3
	VIT_04s0008g00250	65 - 72		Amino acid permease 6	Transport	0.000982807	0.201301	0.140954	0.0924415	0.900177	1.24505	0.999833	0.999802	0.99998	0.919454	0.0223601	0.0267823	2.38	2.42	200.77	269.19	236.69	279.61	102.87	113.14	17.1	47.25	3.21	20.75
	VIT_04s0008g00280	65		Amino acid permease 1	Transport	-0.0429186	0.199614	0.224461	0.169046	1.09056	0.81539	0.999833	0.999802	0.99998	0.817784	0.00519852	NA	217.43	208.68	80.78	104.11	63.22	108.09	33.26	44.06	4.8	27.34	1.37	11.51
	VIT_04s0008g00440	72		Clavata1 receptor kinase (CLV1)	Signaling	-0.157525	0.455402	0.126255	0.0672249	-0.0213053	1.0445	0.999833	0.999802	0.99998	0.941767	0.978593	0.0496001	75.85	56.7	27.84	62.76	21.25	32.34	30.35	35.62	63.95	64.01	21.5	63.04
	VIT_04s0008g00450	65		Haloacid dehalogenase hydrolase	Generation of metabolite precursors and energy	-0.0748302	0.16794	-0.0517853	0.0233175	0.741816	0.517978	0.999833	0.999802	0.99998	0.977023	0.000276276	0.0806654	544.95	505.59	203.58	237.72	227.14	218.55	272.2	276.35	272.84	484.36	371.05	552.3
	VIT_04s0008g01040	65 - 72		Lysine decarboxylase	Primary Metabolism - Aminoacid	-0.028573	-0.0971227	-0.116893	0.0752614	0.8835	1.00723	0.999833	0.999802	0.99998	0.919169	6.39963e-07	0.000229541	208.89	203.15	161.11	147.09	215.17	187.57	284.13	301.88	134.29	262.75	108.93	234.9
	VIT_04s0008g01610	65 - 72		Heat shock protein 17.6 kDa class II	Primaty Metabolism - Protein	NA	0.0743756	-0.0389601	0.0996501	0.926113	1.43374	NA	0.999802	0.99998	0.909031	0.00026418	0.000242891	0	0	4.27	8.06	369.11	281.07	4128.3	4547.95	4369.45	9327.74	3148.56	10533.1
	VIT_04s0008g01740	65	yes	Spermine synthase ACAULIS5	Primary Metabolism - Aminoacid	0.0729757	-0.288493	0.183466	0.505959	1.18074	0.467769	0.999833	0.999802	0.99998	0.111067	0.00165596	0.506496	95.61	115.88	314.72	237.83	210.66	275.03	63.12	107.98	3.23	30.86	4.86	10.58
	VIT_04s0008g01880	72	yes	Cytokinin dehydrogenase 7	Hormone Signaling - Cytokinin	0.0560212	0.0844947	0.105175	-0.0490706	0.245558	0.869729	0.999833	0.999802	0.99998	0.95397	0.631467	0.0302794	412.42	440.65	295.09	327.09	203.31	227.38	170.65	162.84	65.97	82.96	38.55	79.87
	VIT_04s0008g01900	72	yes	No hit / Unknown	Unknown	-0.040319	-0.110055	0.199734	0.314609	0.526968	1.08703	0.999833	0.999802	0.99998	0.476863	0.177301	0.00467904	187.82	180.51	118.47	107.08	92.71	117.16	60.78	83.54	42.71	69.12	26.15	64.23
	VIT_04s0008g01970	58 - 65	yes	ER (ERECTA)	Developmental Process	-0.0503862	0.293782	0.100897	0.561675	1.01644	0.393415	0.999833	0.999802	0.99998	0.037668	0.0105393	NA	1267.62	1213.29	271.37	367.02	209.76	240.17	108.15	185.59	11.98	47.61	4.08	8.61
	VIT_04s0008g01980	65		MADS-box agamous-like 30	Transcription factor	-0.0107668	-0.0769529	0.203728	0.351357	0.85523	0.777841	0.999833	0.999802	0.99998	0.447749	0.0349951	NA	227.97	226.85	98.59	91.68	63.77	87.91	24.09	39.45	2.25	12.62	0	7.16
	VIT_04s0008g02030	72		No hit / Unknown	Unknown	-0.051373	-0.14035	-0.164246	-0.0699147	0.414334	0.739688	0.999833	0.999802	0.99998	0.933171	0.0247675	2.10628e-05	511.54	487.79	336.69	294.56	374.8	321.07	435.89	409.08	599.43	822.41	693.43	1189.55
	VIT_04s0008g02270	58 - 72		Hydroxyproline-rich glycoprotein	Cell Wall	-0.0381505	0.25021	-0.0294887	0.556855	0.279144	0.755679	0.999833	0.999802	0.99998	0.0114766	0.257254	0.0138907	201.99	193.67	167.42	212.31	144.33	141.11	117.53	188.1	159.26	198.9	110.23	198.35
	VIT_04s0008g02510	72		Receptor kinase homolog LRK10	Signaling	-0.0784234	0.304567	0.298784	0.0510513	-0.241039	1.01687	0.999833	0.999802	0.99998	0.962764	0.682654	0.00915543	259.49	223.87	109.85	174.07	81.05	119.16	125.29	136.52	341.54	276.33	153.62	356.48
	VIT_04s0008g02560	72		AarF domain containing kinase	Signaling	0.0249889	0.139026	-0.13856	0.0948565	0.274746	0.60923	0.999833	0.999802	0.99998	0.766732	0.124087	0.0068627	538.27	554.1	620.09	705.44	874.6	788.24	877.07	936.99	889.75	1099.89	638.93	1006.21
	VIT_04s0008g02760	72		No hit / Unknown	Unknown	0.0582584	-0.0259464	0.132446	0.106457	0.6664	1.16603	0.999833	0.999802	0.99998	0.905226	0.0755446	0.0258209	112.38	121.75	310.36	299.31	290.88	336.75	163.8	183.42	44.45	83.17	17.11	57.64
	VIT_04s0008g02830	65 - 72		Galactokinase like protein	Primary Metabolism - Carbohydrate	0.00435823	0.215665	-0.0719334	0.0263543	0.616336	0.935569	0.999833	0.999802	0.99998	0.976095	0.0120186	0.00448086	873.41	881	870.99	1101.03	949.62	895.22	1194.29	1216.57	1008.99	1648.98	801.17	1670.13
	VIT_04s0008g02840	65 - 72		Avirulence induced gene (AIG)	Response to Stress	-0.0246695	-0.139478	0.106868	0.0781036	0.913803	1.37012	0.999833	0.999802	0.99998	0.933171	0.0113174	0.000148584	119.12	116.32	82.8	72.26	92.42	106.01	95.48	102.63	46.64	115.37	30.04	92.76
	VIT_04s0008g02900	65 - 72		Protein disulfide isomerase	Primaty Metabolism - Protein	-0.00685628	-0.17503	-0.00795255	0.25999	0.553476	0.738957	0.999833	0.999802	0.99998	0.198099	0.00182501	0.000999915	415.04	413.88	594.13	506.14	688.23	691.04	658.9	798.68	764.92	1164.57	657.26	1137.46
	VIT_04s0008g02920	72		Desiccation protein PCC13-62 precursor	Response to Stress	0.245443	0.0753842	0.292169	0.100182	-0.028518	0.519591	0.999833	0.999802	0.99998	0.883277	0.93768	0.0430198	6394.16	8417.52	2008.28	2177.85	680.81	908.91	535.62	579.97	899.59	893.69	711.52	1053.3
	VIT_04s0008g03190	72		F-box family protein (FBX13)	Primaty Metabolism - Protein	-0.039495	0.0783496	0.0179177	0.162715	-0.0104057	0.876841	0.999833	0.999802	0.99998	0.829047	0.988862	0.0318143	225.92	210.58	215.06	237.42	131.11	136.39	98.42	125.33	90.36	91.24	44.27	91.67
	VIT_04s0008g03680	72		No hit / Unknown	Unknown	-0.0666879	-0.10236	-0.054641	0.100911	0.462301	0.726094	0.999833	0.999802	0.99998	0.828798	0.00920738	0.000242891	507.86	478.17	364.41	335.76	360.77	347.75	431.25	464.21	431.26	612.68	363.67	621.04
	VIT_04s0008g04020	65		RD22	Response to Stress	-0.0134547	0.25555	0.133603	0.344808	0.649239	0.230885	0.999833	0.999802	0.99998	0.445065	0.0248486	0.670526	1065.68	1057.54	314.79	408.05	209.63	262.35	94.61	139.5	226.07	387.28	260.17	317.04
	VIT_04s0008g04510	65		Potassium channel K+ rectifying channel 1	Transport	0.0115239	0.0100057	0.071634	0.0365042	0.755309	0.714861	0.999833	0.999802	0.99998	NA	0.0361652	0.22112	4.98	5.73	7.2	7.45	4.73	6.99	14.34	15.35	27.78	56.39	23.1	48.44
	VIT_04s0008g04920	72		2-oxoglutarate-dependent dioxygenase	Cellular Metabolism	0.0959	-0.00793263	0.192453	0.148046	0.389393	0.871947	0.999833	0.999802	0.99998	0.792949	0.433712	0.0427877	4095.85	4486.58	1230.62	1227.68	608.16	749.23	281.72	318.5	109.45	162.18	41.7	87.63
	VIT_04s0008g05190	72		Overexpressor of cationic peroxidase 3 (OCP3)	Hormone Signaling - Jasmonate	0.00919135	-0.0199788	-0.00490101	0.0958456	0.410185	0.701079	0.999833	0.999802	0.99998	0.884102	0.0480033	0.000789121	205.99	208.92	270.32	267.33	341.42	343.68	290.85	313.71	231.08	318	186.82	314.39
	VIT_04s0008g05240	72		Brittle 1 protein	Transport	-0.0211299	-0.205782	0.00469917	-0.015522	0.498807	0.788076	0.999833	0.999802	0.99998	0.978425	0.000406786	5.24856e-07	3525.21	3477.63	4908.41	4059.2	3849.26	3911.36	3490.67	3440.01	2393.28	3474.62	1821.55	3225.82
	VIT_04s0008g05350	65		Serine hydrolase	Primary Metabolism - Aminoacid	-0.0212026	0.0107886	0.0406992	0.131829	1.0355	-0.0315566	0.999833	0.999802	0.99998	NA	0.0033844	NA	1.57	0.47	1.08	1.37	0.85	2.49	0	3.24	0.32	16.59	2.84	2.54
	VIT_04s0008g05380	65 - 72		Serine hydrolase	Primary Metabolism - Aminoacid	0.0527455	-0.136071	0.19819	0.0594565	0.77736	1.18193	0.999833	0.999802	0.99998	0.942117	0.000343626	1.51335e-06	63.66	70.41	126.72	111.85	170.08	209.87	303.46	317.2	239.76	440.22	191.13	464.57
	VIT_04s0008g05410	65 - 72		Serine hydrolase	Primary Metabolism - Aminoacid	-0.0211712	0.0606749	0.105172	0.270073	0.997944	1.66373	0.999833	0.999802	0.99998	0.620405	0.00350222	1.3221e-05	25.81	24.15	30.63	33.76	45.51	55.93	42.63	58.7	23.26	60.67	17.94	73.87
	VIT_04s0008g05760	72		WRKY18	Transcription factor	-0.0311104	0.0659678	-0.0425372	0.0143236	0.0930599	1.2063	0.999833	0.999802	0.99998	0.991733	0.912332	0.00288506	358.96	239.91	195.38	223.08	167.85	155.38	370.53	374.77	266.99	311.49	91.91	256.12
	VIT_04s0008g06020	65		Homogentisate geranylgeranyl transferase	Primary Metabolism - Lipid	0.0149618	0.0796748	-0.0442989	0.086274	0.736023	0.204888	0.999833	0.999802	0.99998	NA	0.0400676	NA	3.93	5.95	195.41	213.7	63.55	57.58	9.47	13.88	0.65	13.32	2.53	4.66
	VIT_04s0008g06050	65 - 72		Phytosulfokine receptor precursor	Signaling	-0.171229	-0.108116	-0.152305	-0.087478	0.544899	0.77607	0.999833	0.999802	0.99998	0.861807	0.0441805	0.000135648	1745.32	1513.94	1525.06	1388.51	1550.7	1362.05	3171.7	2956.4	2457.26	3818.4	1958.8	3470.26
	VIT_04s0008g06150	72		No hit / Unknown	Unknown	-0.0429265	-0.0502582	-0.187848	-0.0711757	0.368471	1.532	0.999833	0.999802	0.99998	0.948428	0.510648	0.00388975	112.37	73.49	114.08	86.7	87.43	52.09	300.83	270.53	78.7	119.77	15.49	100.09
	VIT_04s0008g06300	72		Leucine-rich repeat family	Diverse functions	-0.0992334	0.175017	-0.192968	0.318962	-0.0669348	0.705248	0.999833	0.999802	0.99998	0.516464	0.897726	0.0100489	192.98	173.15	99.32	122.45	90.08	66.63	49.82	73.44	218.6	210.28	154.14	262.34
	VIT_04s0008g06350	65		TPR1 (topless-related 1)	Hormone Signaling - Auxin	-0.00706196	-0.0350111	-0.0576651	0.0774231	1.03506	0.677399	0.999833	0.999802	0.99998	0.940021	0.00663105	NA	1.05	0.69	299.59	292.32	203.69	191.03	57.31	63.01	2.91	25.77	1.36	8.62
	VIT_04s0008g06650	65 - 72		No hit / Unknown	Unknown	-0.000642854	0.156175	0.180732	0.0418828	0.696384	1.06887	0.999833	0.999802	0.99998	0.966229	0.00179422	0.00440198	0.26	0.26	158.41	191.33	204.62	247.66	300.42	309.97	257.26	444.16	198.84	477.39
	VIT_04s0008g06660	65		No hit / Unknown	Unknown	NA	-0.0452446	0.0153904	0.236182	1.16886	1.071	NA	0.999802	0.99998	0.601056	1.26646e-06	0.0634997	0	0	31.11	28.95	79.14	81.72	125.21	153.55	58.83	152.08	32.27	131.16
	VIT_04s0008g06780	72		Phospholipid-hydroperoxide glutathione peroxidase.	Primary Metabolism	-0.0965687	-0.141429	0.0438502	0.126109	0.377501	0.559277	0.999833	0.999802	0.99998	0.768881	0.00947969	0.0157592	609.81	554.57	690.03	602.02	681.84	717.09	646.81	712.66	497.61	661.68	401.55	610.06
	VIT_04s0008g06890	72		Solute carrier family 35	Transport	-0.0448822	-0.242661	-0.0284273	0.0219919	0.399636	0.604835	0.999833	0.999802	0.99998	0.980464	0.0012279	0.000201949	436.79	418.53	579.58	447.35	592.31	585.15	668.57	677.92	791.73	1067.28	686.18	1068.2
	VIT_04s0008g07020	72		Tic55 (translocon at the inner envelope membrane of chloroplasts 55)	Transport	-0.0438507	-0.131943	-0.178128	-0.0110834	0.483538	0.980554	0.999833	0.999802	0.99998	0.981335	0.0158085	0.00733778	759.73	725.29	1110.55	982.55	1602.26	1376.37	3124.47	3090.38	2501	3628.44	1568.06	3460.21
	VIT_04s0008g07040	72		Peroxidase	Primary Metabolism - Aminoacid	-0.0404525	0.117295	0.0642893	0.435236	0.75984	1.39466	0.999833	0.999802	0.99998	NA	0.0749465	0.0110917	9.21	6.55	72.43	84.52	15.29	19.44	3.68	15.76	4.83	19.54	3.59	27.99
	VIT_04s0023g00130	72		No hit / Unknown	Unknown	0.074248	0.198714	0.0746908	-0.0868109	0.493562	0.753872	0.999833	0.999802	0.99998	0.807834	4.87188e-05	0.00597002	196.04	214.74	2857.09	3535.06	3153.59	3405.63	2670.42	2494.22	2037.43	2938.64	1696.09	3006.04
	VIT_04s0023g00320	72		Auxin efflux carrier protein 8	Hormone Signaling - Auxin	0.113905	0.049409	0.123418	0.410243	0.22464	1.18552	0.999833	0.999802	0.99998	0.240293	0.728898	0.00465512	15.56	30.66	217.33	241.01	155.66	178.65	79.23	118.55	41.37	52.43	36.03	99.56
	VIT_04s0023g00410	72	yes	Photosystem I subunit XI (PSAL)	Photosynthesis	-0.0890276	-0.197666	-0.13272	0.243861	0.496324	0.85835	0.999833	0.999802	0.99998	0.601933	0.0207563	0.000297979	2462.41	2224.01	2077.11	1637.78	1506.4	1357.96	756.27	946.25	492.95	725.4	387.33	735.49
	VIT_04s0023g00480	65		No hit / Unknown	Unknown	-0.0215931	-0.134624	-0.0589928	0.0395541	0.907951	0.915212	0.999833	0.999802	0.99998	0.966105	0.00247527	0.0622587	8.42	7.2	1118.12	1001.98	764.43	732.78	623.3	644.9	170.2	375.71	92.13	214.2
	VIT_04s0023g00530	65 - 72		Auxin responsive SAUR	Hormone Signaling - Auxin	0.0114847	-0.00901713	0.0178513	0.0193614	1.25883	1.59427	0.999833	0.999802	0.99998	NA	0.000594854	0.00289329	1.57	2.25	0.4	0	0	0.81	2.93	3.55	0.96	15.67	2.34	22.41
	VIT_04s0023g00930	72		Ribosomal protein L38 (RPL38B) 60S	Primaty Metabolism - Protein	-0.0354708	-0.277504	0.0955602	0.0556438	0.484699	0.596189	0.999833	0.999802	0.99998	0.922548	0.000174472	3.53593e-05	2364.98	2293.27	2594.11	1910.92	2345.68	2613.96	1685.85	1753.15	1571.89	2255.19	1407.86	2169.85
	VIT_04s0023g01020	72		BEL1 homeobox 2 protein (BLH2) (SAWTOOTH 1)	Transcription factor	0.195136	0.21168	0.0746585	0.18336	0.665179	1.16684	0.999833	0.999802	0.99998	0.797506	0.106073	0.0236054	122.23	160.21	130.09	168.89	95.24	105.06	40.07	50.14	19.7	38.59	14.26	46.55
	VIT_04s0023g01100	72		Calmodulin	Signaling	-0.0604006	-0.297805	0.389664	-0.0365347	0.766498	1.04289	0.999833	0.999802	0.99998	0.965999	0.0678606	0.0250645	124.84	115.4	204.98	139.2	110.91	201.54	123.53	105.82	25.88	62.54	28.99	74.35
	VIT_04s0023g01110	65 - 72		PQ-loop repeat protein	Unknown	0.072088	0.0944343	-0.292734	-0.0899529	0.568788	1.01501	0.999833	0.999802	0.99998	0.881067	0.0134304	2.02864e-06	1277.47	1413.29	2158.75	2356.82	3640.68	2603.61	9515.96	8826.82	19362.7	30254.7	17961	38015.4
	VIT_04s0023g01150	72	yes	No hit / Unknown	Unknown	-0.0426414	-0.0424733	-0.0306703	0.0850449	-0.356865	0.826157	0.999833	0.999802	0.99998	0.918704	0.18971	0.00607569	1771.83	1698.06	1809.88	1740.46	1035.36	1016.93	1808.66	1946.9	1503.28	1160.93	726.12	1372.3
	VIT_04s0023g01330	65 - 72		Homeobox protein 5	Transcription factor	-0.0491917	0.067138	0.417439	0.0621405	1.05132	1.51974	0.999833	0.999802	0.99998	0.953885	0.00620837	0.000452661	68.82	57.84	45.73	79.85	10.69	36.26	30.62	34.51	10.94	38.08	13.63	52.87
	VIT_04s0023g01360	72		bZIP12	Transcription factor	0.0455829	-0.0352739	-0.0276367	-0.112122	-0.0587821	0.580871	0.999833	0.999802	0.99998	0.810103	0.852675	0.00555655	331.94	348.66	290.57	282.99	268.75	264.54	484.39	440.62	485.03	470.76	320.83	494.12
	VIT_04s0023g01390	65		Cupin family protein	Generation of metabolite precursors and energy	-0.0893853	0.235643	0.103511	0.156373	0.723089	0.780656	0.999833	0.999802	0.99998	0.725474	1.87695e-06	0.213038	13.37	4.41	1203.83	1776.19	3815.81	4282.83	2660.67	3005.59	2132.42	3663.34	956.58	2639.37
	VIT_04s0023g01660	72	yes	Scarecrow-like transcription factor 7 (SCL7)	Transcription factor	0.0197354	-0.00620419	-0.0193948	0.252871	0.0586881	1.00647	0.999833	0.999802	0.99998	0.254247	0.919614	9.13962e-05	1184.32	1211.74	813.42	813.73	689.49	686.11	608.93	736.16	289.65	308.67	126.17	270.5
	VIT_04s0023g01670	65 - 72		No hit / Unknown	Unknown	-0.00248587	0.236396	0.219633	0.00947946	0.606553	1.085	0.999833	0.999802	0.99998	0.995282	2.95936e-05	0.00315481	0.27	0	259.42	331.3	367.95	482.36	621.31	623.98	670.76	1055.18	360.15	870.75
	VIT_04s0023g01890	65		No hit / Unknown	Unknown	0.0859514	0.180287	0.109953	0.394298	0.921821	0.859674	0.999833	0.999802	0.99998	0.06972	1.92033e-08	0.159013	64.19	74.1	444.48	552.03	727.1	813.2	655.7	893.43	648.96	1298.5	401.83	1243.16
	VIT_04s0023g02200	65 - 72		S-adenosyl-L-methionine:salicylic acid carboxyl methyltransferase	Primary Metabolism - Aminoacid	0.0276821	7.94078e-05	0.0386083	0.261639	1.11096	1.42803	0.999833	0.999946	0.99998	0.628174	7.56167e-05	0.00577401	418.6	436.7	61.76	62.28	72.86	78.04	42.57	57.19	49.77	129.4	18.97	89.7
	VIT_04s0023g02430	65		bZIP13	Transcription factor	0.102921	-0.224977	-0.0230944	0.0240707	0.818445	0.086788	0.999833	0.999802	0.99998	0.982934	0.0113656	0.880566	97.39	114.97	122.46	95.97	82.05	80.07	86.32	88.38	34.54	71.39	61.24	66.68
	VIT_04s0023g02480	65 - 72		Dehydrin 1b	Response to Stress	0.110692	0.298615	-0.00383047	-0.0532347	0.553784	1.01402	0.999833	0.999802	0.99998	0.917697	0.00955223	0.00595547	43.72	54.57	111.93	168.97	302.6	304.3	5702.62	3421.71	19771.5	30420.2	16380.3	37244
	VIT_04s0023g02650	65 - 72	yes	CYP90D1 ROT3 (ROTUNDIFOLIA 3) steroid hydroxylase	Cellular Metabolism	-0.0577534	0.0931433	0.155327	0.472072	0.87524	1.24323	0.999833	0.999802	0.99998	0.180236	0.0178044	0.00163492	535.31	511.28	381.82	415.81	258.56	312.18	113.95	194.88	28.36	68.56	24.23	68.57
	VIT_04s0023g02810	72		Aldehyde Dehydrogenase	Primary Metabolism - Carbohydrate	0.103007	0.159806	-0.118967	0.199708	-0.0981845	0.755345	0.999833	0.999802	0.99998	0.511005	0.837629	0.0244042	2076.82	2293.09	1378.07	1628.64	1534.07	1401.96	1751.49	2035.46	1799.19	1691.12	710.84	1286.24
	VIT_04s0023g02880	65 - 72		GATA transcription factor 14	Transcription factor	0.0442729	0.213298	0.179059	-0.0370201	0.817727	0.933937	0.999833	0.999802	0.99998	0.966229	1.97571e-05	0.00101181	272.18	288.33	240.81	306.73	359.59	427.68	328.53	317.97	170.55	320.19	165.8	338.76
	VIT_04s0023g02900	65 - 72		Ferulate-5-hydroxylase	Secondary Metabolism - Phenylpropanoid	0.017394	0.296081	0.11627	-0.0117858	0.829452	1.19496	0.999833	0.999802	0.99998	0.994141	0.00313796	0.000127849	38.48	40.97	20.41	33.08	22.73	29.29	42.29	40.89	58.96	117.9	81.73	207.83
	VIT_04s0023g03010	72	yes	fructose-bisphosphate aldolase	Primary Metabolism - Carbohydrate	0.00489023	-0.0746944	-0.0653284	0.399025	0.128729	0.578242	0.999833	0.999802	0.99998	0.197811	0.767455	0.0272233	1924.66	1947.77	2407	2252.13	2421.38	2303.13	1558.51	2229.94	984.75	1103	808.9	1251.74
	VIT_04s0023g03030	65 - 72		Zinc finger (B-box type)	Transcription factor	0.00707401	-0.200237	0.0276577	0.105029	0.585494	1.09273	0.999833	0.999802	0.99998	0.807313	0.00419665	0.000162683	1115.57	1130.3	1226.9	1006.12	1055.24	1095.39	1044.46	1130.39	1188.65	1867.13	880.33	2037.34
	VIT_04s0023g03040	65		Lactoylglutathione lyase	Primary Metabolism - Carbohydrate	0.018021	0.0182351	0.295383	0.428241	0.885042	0.353769	0.999833	0.999802	0.99998	0.279472	0.00100871	0.42162	4642.86	4753.34	451.72	464.2	544.94	825.02	236.37	408.81	72.04	150.76	60.02	79.77
	VIT_04s0023g03180	72		Zinc finger (CCCH-type) family protein	Transcription factor	0.0102903	0.158351	-0.107634	0.116359	0.303838	1.09519	0.999833	0.999802	0.99998	0.846601	0.297132	0.00145886	244.46	248.32	200.71	236.66	168.96	151.58	240.82	264.24	189.9	242.74	92.56	222.6
	VIT_04s0023g03230	65 - 72		Auxin-responsive SAUR9	Hormone Signaling - Auxin	0.0221403	-0.159321	-0.0895645	-0.412828	1.00343	0.886407	0.999833	0.999802	0.99998	0.2651	0.000569263	0.000549056	132.34	137.06	54.3	28.92	185.19	91.25	1296.57	838.38	1169.77	2788.03	1496.22	2914.87
	VIT_04s0023g03320	65		WD repeat-protein	Unknown	0.0204603	-0.112683	0.0119447	-0.210086	0.522098	0.543257	0.999833	0.999802	0.99998	0.624284	0.00660185	0.117154	155.08	159.91	191.78	174.21	194.59	199.75	223.96	187.12	213.61	318.46	232.86	357.07
	VIT_04s0023g03510	72	yes	Ferredoxin:nadp+ Oxidoreductase PETH	Photosynthesis	-0.00725625	-0.161374	-0.0778761	0.344818	0.354404	0.574611	0.999833	0.999802	0.99998	0.313938	0.08142	0.0366313	1532.92	1530.41	1662.6	1435.97	1691.49	1594	971.39	1319.82	790.19	1040.49	600.14	928.56
	VIT_04s0023g03530	72		No hit / Unknown	Unknown	-0.0430401	0.00675844	-0.0620229	-0.174979	0.608488	1.3679	0.999833	0.999802	0.99998	0.810103	0.181721	0.00557903	5.3	2.68	9.78	9.89	23.12	18.79	31.53	24.18	21.25	42.5	9.64	37.97
	VIT_04s0023g03540	58 - 65 - 72		Thaumatin SCUTL1	Response to Stress	-0.0806031	-0.0803971	-0.0753567	-0.584439	1.24754	2.11701	0.999833	0.999802	0.99998	0.024585	1.02746e-11	1.31395e-14	58	48.27	104.42	94.15	138.12	127.7	856.81	488.64	987.52	2561.45	748.58	3810.29
	VIT_04s0023g03550	65 - 72		Thaumatin	Response to Stress	0.0506247	0.171054	0.013931	-0.283848	1.40411	2.26849	0.999833	0.999802	0.99998	0.294752	1.16449e-12	2.93088e-14	140.56	152.04	582.54	696.95	748.38	765.72	1363.85	1082.93	1083.73	3220.18	854.5	5066.46
	VIT_04s0023g03680	65		Histidine kinase 1 (AHK1)	Response to Stress	0.107527	0.0643995	0.0159955	0.30431	0.864617	0.604725	0.999833	0.999802	0.99998	0.492759	0.00125113	0.180674	299.45	336.3	186.62	199.18	153.64	159.43	80.11	107.78	62.62	128.41	52.09	86.64
	VIT_04s0023g03810	65	yes	Jasmonate O-methyltransferase	Primary Metabolism - Lipid	0.0339661	-0.102971	0.0289218	0.432172	0.764408	0.851576	0.999833	0.999802	0.99998	0.110791	0.0128315	0.154007	535.3	556.04	469.87	434.68	487.67	507.91	220.04	320.99	57.84	112.03	26.29	71.32
	VIT_04s0023g03880	65 - 72		No hit / Unknown	Unknown	0.0400537	-0.0519498	0.143132	0.0979034	0.800845	1.05037	0.999833	0.999802	0.99998	0.793156	1.19101e-13	3.25574e-19	1916.48	1996.4	4191.74	4046.64	4560.86	5251.23	4146.18	4446.73	2371.45	4254.09	1855.48	3932
	VIT_04s0023g03910	65 - 72		Metal-binding protein	Unknown	0.00153205	0.0593524	0.307979	-0.123846	0.669822	1.00234	0.999833	0.999802	0.99998	0.871975	0.0189273	0.00744184	0	0.21	7.4	9.13	9.59	22.38	60.39	43.28	107.47	187.23	66.05	150.59
	VIT_04s0043g00160	65		Receptor protein kinase	Signaling	-0.0469384	0.157408	-0.305409	0.00841515	0.727206	0.341841	0.999833	0.999802	0.99998	0.990745	0.000902684	0.10802	957.33	909.14	441.13	504.05	767.27	537.54	2078.66	2083.46	1456.93	2572.81	2466.53	3186.27
	VIT_04s0043g00690	72		ARR22 Type A	Hormone Signaling - Cytokinin	0.0364567	-0.0747665	0.184203	0.0547595	0.578066	1.96474	0.999833	0.999802	0.99998	0.939661	0.14075	0.000148721	36.65	41.39	873.12	782.89	706.68	1025.34	259.44	344.12	28.23	186.36	1.67	63.22
	VIT_04s0044g00040	65 - 72		Dirigent	Response to Stress	-0.0500526	-0.20257	0.0581517	-0.179322	0.651388	0.648856	0.999833	0.999802	0.99998	0.77506	0.0146682	0.0159776	56.01	49.74	70.21	50.99	38.86	42.7	78.38	64.97	92.66	157.19	109.01	178.39
	VIT_04s0044g00130	72		No hit / Unknown	Unknown	0.0160318	0.116053	-0.361275	-0.184832	0.417817	1.08263	0.999833	0.999802	0.99998	0.421235	0.147018	1.83989e-07	813.58	829.43	373.61	415.42	624.6	388.55	2113.94	1835.36	1800.43	2524.96	997.43	2214.87
	VIT_04s0044g00210	65 - 72		Mannitol dehydrogenase	Primary Metabolism - Carbohydrate	0.00399561	-0.00284915	0.0219502	0.0411278	0.514809	1.3773	0.999833	0.999802	0.99998	0.950893	0.000258901	0.000878867	2.35	2.58	1079.22	1069.07	1013.06	1045.62	1288.23	1325.43	802.19	1178.51	366	1202.44
	VIT_04s0044g00250	65 - 72		Cysteine synthase	Primary Metabolism - Aminoacid	-0.00320037	-0.211936	-0.143585	0.110807	0.813773	1.42022	0.999833	0.999802	0.99998	0.900268	0.000484855	2.01971e-06	43.83	43.88	57.77	43.47	60.93	50.81	60.51	68.06	91.14	173.96	78.61	237.66
	VIT_04s0044g00310	65 - 72		Nodulin MtN21 family	Transport	0.0375055	0.140343	-0.085912	-0.450093	1.55507	2.28694	0.999833	0.999802	0.99998	0.236135	3.72472e-07	5.30838e-13	51.4	55.16	20.19	27.42	15.38	10.66	96.16	52.32	52.66	228.16	37.07	230.13
	VIT_04s0044g00530	72	yes	PAP/fibrillin family	Cellular process	-0.0565837	-0.161798	-0.0695768	0.160532	0.386647	0.841569	0.999833	0.999802	0.99998	0.702374	0.121266	0.016581	314.26	295.27	171.09	139.9	194.95	184.46	227.14	258.5	108.04	146.74	68.69	135.28
	VIT_04s0044g00760	72		Cellulose synthase	Cell Wall	0.00217671	-0.00867946	-0.050963	0.118318	0.491275	1.3055	0.999833	0.999802	0.99998	NA	0.31853	0.0164346	0.26	0.42	0.8	0.52	1.83	0.26	9.68	12.77	18.33	31.59	7.02	33.74
	VIT_04s0044g01230	58 - 65 - 72		No hit / Unknown	Unknown	0.00153205	0.0171552	-0.102306	-0.756479	0.665915	1.09448	0.999833	0.999802	NA	0.00039643	0.00721083	0.000454093	0	0.26	0.37	0.8	21.63	4.55	496.17	248.27	1009.26	1718.03	832.93	1953.9
	VIT_04s0044g01240	65		PRLI-interacting factor G	Unknown	-0.0541236	0.240238	-0.076036	0.091542	0.623886	0.48552	0.999833	0.999802	0.99998	0.827851	0.00303177	0.0944398	402.2	384.31	423.11	519.14	549.48	520.49	629.86	673.77	540.96	877.24	593.8	860.85
	VIT_04s0044g01310	65 - 72	yes	NADH-plastoquinone oxidoreductase subunit o	Generation of metabolite precursors and energy	0.0223033	-0.218546	0.0564377	0.250827	0.77762	1.22632	0.999833	0.999802	0.99998	0.652316	0.00398923	0.000114383	83.19	86.89	121.13	91.43	91.28	98.45	68.13	90.54	49.69	94.47	43.5	113.53
	VIT_04s0044g01410	72	yes	Photosystem I reaction center subunit N (PSAN)	Photosynthesis	-0.102366	-0.277124	-0.00490229	0.169587	0.432311	0.932615	0.999833	0.999802	0.99998	0.771655	0.0724434	0.0300458	2857.06	2539	3048.66	2045.13	2067.8	2084.77	1131.82	1317.97	555.55	781.5	261.88	580.82
	VIT_04s0044g01430	72		No hit / Unknown	Unknown	-0.106726	-0.224701	0.0765463	0.107703	0.313363	0.650523	0.999833	0.999802	0.99998	0.857133	0.473599	0.0375384	274.69	221.1	799.01	637.46	593.77	648.82	568.19	619.91	303.39	401.71	248.61	411.87
	VIT_04s0044g01490	65		2-oxoisovalerate dehydrogenase alpha subunit, mitochondrial precursor	Primary Metabolism - Aminoacid	-0.0727494	0.169159	0.0829527	0.21861	0.912844	0.257296	0.999833	0.999802	0.99998	0.729106	0.0263133	0.746951	50.97	42.92	177.61	209.81	103.29	121.16	41.73	61.01	7.47	25.86	7.3	10.3
	VIT_04s0044g01560	65 - 72		Protein kinase	Signaling	0.0608607	-0.118119	-0.00489342	0.0532243	0.860361	0.647771	0.999833	0.999802	0.99998	0.953866	7.38948e-13	0.00656702	1374.22	1481.31	1021.55	922.19	1077.93	1086.29	814.52	851.18	658.04	1235.5	746.75	1212.79
	VIT_04s0044g01620	72		RGLG1 (ring Domain LIGASE1)	Hormone Signaling - Auxin	-0.089811	-0.0417081	-0.0941494	-0.118872	0.461338	0.758282	0.999833	0.999802	0.99998	0.6983	0.0289881	6.86339e-07	1038.94	965.13	941.78	915.05	1215.16	1133.84	1956.48	1784.48	2161.87	3089.45	2109.59	3655.59
	VIT_04s0044g01700	72		RNA polymerase I specific transcription initiation factor RRN3	Primary Metabolism	0.036385	-0.138559	0.0207895	-0.00394989	0.259797	0.506058	0.999833	0.999802	0.99998	0.995551	0.0714848	0.00752395	1763.17	1827.38	2777.72	2497.25	3014.47	3103.04	3533.1	3512.75	2602.13	3175.77	2339.02	3398.51
	VIT_04s0044g01740	72	yes	Hydroxymethylglutaryl-CoA reductase	Secondary Metabolism - Terpenoid	-0.0505978	-0.0611608	-0.267426	0.473427	-0.017901	0.777264	0.999833	0.999802	0.99998	0.0111907	0.978593	0.0449889	1175	1128.01	1167.94	1112.04	1364.3	1109.72	1456.33	2110.75	698.07	696.86	427.56	804.46
	VIT_04s0044g01870	65 - 72	yes	Auxin efflux carrier	Hormone Signaling - Auxin	-0.0824753	0.192096	-0.00420485	0.142923	0.902468	1.1711	0.999833	0.999802	0.99998	0.742782	5.39272e-06	0.021178	147.71	132.72	255.01	316.02	425.09	427.78	310.83	346.79	173.86	349.8	82.83	265.77
	VIT_04s0044g02010	58 - 65		Gibberellin 20 oxidase 2	Secondary Metabolism - Terpenoid	0.0334711	0.249575	0.23572	0.731612	1.56432	1.44321	0.999833	0.999802	0.99998	0.00176133	1.38889e-05	NA	240.56	250.24	94.09	124.55	90.31	124.92	57.33	115.93	5.17	58.46	6.97	67.65
	VIT_04s0069g00860	65 - 72		Sarcosine oxidase	Primary Metabolism - Aminoacid	-0.10464	0.0119926	-0.383851	-0.408158	1.02302	0.805595	0.999833	0.999802	0.99998	0.0695581	0.000704288	0.0214976	368.12	324.58	414.6	421.53	293.76	127	1319.98	945.02	634.77	1566.48	763.65	1447.65
	VIT_04s0069g00920	65 - 72		WRKY48	Transcription factor	-0.116177	0.138705	0.210137	0.0355348	0.696733	1.25288	0.999833	0.999802	0.99998	0.967938	0.00126039	2.11896e-05	378.58	330.61	311.35	357.59	205.45	257.85	226.97	232.99	169.82	292.92	132.79	350.12
	VIT_04s0069g01000	72		Drug/metabolite transporter DMT family transporter	Transport	-0.0434595	-0.240993	-0.0186938	0.111098	0.33122	0.759477	0.999833	0.999802	0.99998	0.870232	0.272166	0.0128073	124.31	117.73	169.7	125.67	130.53	129.17	158.63	173.97	110.42	144.74	79.94	144.51
	VIT_04s0079g00680	65	yes	Phytoene synthase, chloroplast precursor	Secondary Metabolism - Carotenoid	-0.00133756	-0.20929	-0.0650264	0.37673	0.586014	0.532962	0.999833	0.999802	0.99998	0.148303	0.00588755	0.268788	729.94	732.45	635.82	517.59	608.83	580.61	443.91	606.68	585.78	923.21	549.89	866.05
	VIT_04s0210g00110	72		AMP-dependent synthetase and ligase	Unknown	-0.0225796	-0.0269196	0.0105388	0.102109	0.561278	1.3593	0.999833	0.999802	0.99998	0.888096	0.0607026	0.000135268	48.76	47.03	116.56	114.23	118.78	121.52	139.88	151.74	105.89	168.99	53.83	162.81
	VIT_04s0210g00140	72		AMP-dependent synthetase and ligase	Unknown	0.0207734	-0.200018	0.0857984	0.191261	0.349339	1.03505	0.999833	0.999802	0.99998	0.753276	0.436127	0.0115427	25.04	26.98	66.5	53.01	76.24	85.47	68.83	82.42	62.77	86.57	33.28	80.39
	VIT_05s0020g00600	65		1-cys peroxiredoxin	Primary Metabolism - Aminoacid	-0.0125976	0.394336	0.112703	0.162646	0.966901	0.87414	0.999833	0.999802	0.99998	0.820125	2.45261e-09	0.138758	1.06	0.42	513.99	795.57	950.11	1065.61	2506.2	2973.45	3783.77	7829.12	2265.29	6206.64
	VIT_05s0020g00840	65		No hit / Unknown	Unknown	-0.0868429	0.262827	-0.0609389	-0.0150578	0.785132	0.849808	0.999833	0.999802	0.99998	0.990995	1.45492e-09	0.0706305	16.97	10.92	68.91	105.08	369.64	341.87	2058.86	2015.77	2696.54	4814.03	1853.34	3930.17
	VIT_05s0020g00890	65 - 72		P-glycoprotein 11	Transport	-0.00894782	0.174075	-0.0662718	0.144974	0.887379	0.956044	0.999833	0.999802	0.99998	0.859494	0.0140923	0.0117395	173.77	172.65	65.66	81.33	63.99	59.42	41.42	48.83	29.66	70.77	34.01	74.39
	VIT_05s0020g00930	58 - 65 - 72	yes	Soluble diacylglycerol acyltransferase	Primary Metabolism - Lipid	-0.0282923	0.217085	0.00346919	0.958217	1.02637	1.03822	0.999833	0.999802	0.99998	1.23709e-11	0.000103414	0.00514619	1591.41	1538.23	2363.19	2865.46	2636.83	2676.31	1503.05	3197.74	522.01	1228.72	561.39	1306.06
	VIT_05s0020g01040	65		No hit / Unknown	Unknown	0.00805154	-0.0694422	0.0235267	-0.0105512	0.867362	0.734591	0.999833	0.999802	0.99998	NA	0.0345209	NA	1.33	1.78	1.84	0	0	1.08	1.19	0.97	2.59	12.6	2.09	7.33
	VIT_05s0020g01170	72		Translationally-controlled tumor protein	Unknown	-0.0534621	-0.319186	0.0345112	-0.061371	0.463801	0.515569	0.999833	0.999802	0.99998	0.889433	2.39414e-05	0.00340921	30637.4	29065.3	64194	44912	54990.8	57488	60634.6	57749.1	33185.8	46772.8	32747.1	47835.3
	VIT_05s0020g01310	65 - 72		SRG1 (senescence-related gene 1)	Primary Metabolism - Carbohydrate	0.00533886	0.0499554	0.0629034	-0.127532	1.58447	2.90247	0.999833	0.999802	0.99998	0.850314	2.93952e-08	6.3134e-17	29.08	29.55	29.01	31.77	34.57	38.91	184.31	163.21	67.55	280.39	34.96	394.63
	VIT_05s0020g01400	72		SRC2/SRC2 (soybean gene regulated BY cold-2)	Signaling	-0.123527	-0.11814	-0.0388197	0.110996	0.213946	0.711602	0.999833	0.999802	0.99998	0.862854	0.486363	0.00929323	837.73	723.27	911.83	801.45	662.17	643.46	783.78	857.49	473.94	565.09	410.13	704.41
	VIT_05s0020g01420	65	yes	FPF1 (flowering promoting factor 1)	Developmental Process	-0.011638	-0.0228339	0.328895	0.264005	0.95711	0.523583	0.999833	0.999802	0.99998	0.639969	0.015305	NA	33.54	32.48	60.89	59.17	33.51	56.46	34.17	48.82	2.93	18.37	3.29	7.62
	VIT_05s0020g01830	65 - 72		UPF0497 family	Unknown	0.0394059	-0.0672226	0.0661814	-0.138286	1.18284	1.32559	0.999833	0.999802	0.99998	0.804209	3.47768e-07	0.00101181	577.75	604.37	835.07	787.54	890.52	966.55	2200.64	1953.01	779.2	2015.41	459.28	1416.83
	VIT_05s0020g01910	65 - 72		1,4-alpha-D-glucan maltohydrolase	Primary Metabolism - Carbohydrate	0.00556085	0.0433911	-0.117584	-0.0486539	0.539326	1.02299	0.999833	0.999802	0.99998	0.939661	0.0114013	0.000167771	5155.16	5214.32	3582.18	3754.15	4727.25	4284.81	14852.9	14260.2	15639	23761.9	11829	25713.6
	VIT_05s0020g02270	72		No hit / Unknown	Unknown	0.00530499	-0.0966403	0.0844745	-0.0264648	0.229104	0.718586	0.999833	0.999802	0.99998	0.976669	0.221643	0.00309989	6641.33	6715.25	7100.01	6622.08	5929.36	6458.5	7665.23	7472.35	5190.23	6209.16	4186.84	7168.18
	VIT_05s0020g02280	65 - 72		No hit / Unknown	Unknown	0.0703855	0.18103	0.0460171	-0.238983	1.34885	1.24008	0.999833	0.999802	0.99998	0.672112	7.20998e-10	0.0266971	72.69	86.35	44.36	58.64	46.33	50.71	90.07	56.06	258.4	753.95	195.5	982.55
	VIT_05s0020g02310	65 - 72		Pyruvate,orthophosphate dikinase	Primary Metabolism - Carbohydrate	-0.0144828	-0.121224	-0.147163	0.0832411	1.29951	1.89381	0.999833	0.999802	0.99998	0.893765	2.38987e-13	7.92775e-09	319.46	312.51	1033.65	918.66	1813.67	1588.77	3037.17	3235.2	2669.08	7164.23	1513.06	6896.57
	VIT_05s0020g02720	72		7S globulin precursor, basic	Generation of metabolite precursors and energy	-0.0226166	0.204497	0.180327	-0.300901	0.28047	1.11643	0.999833	0.999802	0.99998	0.559198	0.458586	0.00500672	149.57	122.3	158.01	206.35	92.8	122.36	310.05	209.53	232.7	294.58	108.15	276
	VIT_05s0020g02770	72		No hit / Unknown	Unknown	0.0236273	-0.121481	0.112577	0.122403	0.354917	0.620581	0.999833	0.999802	0.99998	0.715947	0.100558	0.000460267	3382.62	3483.72	6420.06	5872.31	5115.65	5712.84	4938.21	5396.11	3753.69	4945.25	3862.97	6088.64
	VIT_05s0020g02830	65		No hit / Unknown	Unknown	-0.0753587	-0.145237	-0.0345095	0.0334011	0.945281	0.0681569	0.999833	0.999802	0.99998	0.978396	0.00629066	0.927047	374.88	326.2	147.11	111.91	106.74	103.93	190.48	197.91	153.57	380.16	224.44	241.19
	VIT_05s0020g03140	72		Hexose transporter (VvHT05)	Transport	-0.036674	0.108756	0.154959	0.0240513	0.286201	1.38824	0.999833	0.999802	0.99998	NA	0.619458	3.25574e-19	34.43	29.89	7.44	17.78	6.2	12.69	10.08	10.86	335.16	448.16	395.22	1074.21
	VIT_05s0020g03180	65 - 72	yes	Photosystem I reaction center subunit II, chloroplast precursor	Photosynthesis	0.00536468	-0.162682	0.0566645	0.272667	0.841608	1.05888	0.999833	0.999802	0.99998	0.133991	5.24703e-16	0.0110249	5925.11	5991.13	5827.36	5054.69	4360.28	4642.97	3896.4	4766.15	1848.98	3410.19	1120.99	2755.78
	VIT_05s0020g03470	72		Hydroxyproline-rich glycoprotein	Cell Wall	0.124841	0.0448361	0.0420125	0.0864305	0.327118	0.595674	0.999833	0.999802	0.99998	0.848865	0.0320159	1.90617e-07	6971.01	7778.03	7247.82	7555.59	7304.68	7663.88	8945.25	9517.47	8347.11	10703.1	8690.09	13358.9
	VIT_05s0020g03530	72		Late embryogenesis abundant protein D-34 (LEA D-34)	Response to Stress	-0.00449483	0.17012	0.178949	-0.0617398	0.304742	0.955225	0.999833	0.999802	0.99998	0.952679	0.313696	0.0152096	0.52	0	154	186.25	373.06	450.59	776.87	670.89	1743.98	2235.06	1184.24	2607.85
	VIT_05s0020g03650	65		No hit / Unknown	Unknown	0.0362603	-0.054256	-0.126223	-0.414701	0.668517	0.56448	0.999833	0.999802	0.99998	0.174311	0.0319549	0.0981712	22.26	26.29	23.2	20.11	69.84	56.43	281.76	192.09	155.93	275.7	159.93	247.8
	VIT_05s0020g03670	72		MARD1 (mediator of ABA-regulated dormancy 1)	Hormone Signaling - ABA	0.0395582	0.134898	0.0313227	0.231142	0.102421	0.516846	0.999833	0.999802	0.99998	0.196542	0.794052	0.00458553	1525.17	1591.89	1129.98	1283.73	1239.89	1287.62	818.74	968.58	751.29	822.81	771.5	1128.4
	VIT_05s0020g03860	72		Homocysteine S-methyltransferase 3	Primary Metabolism - Aminoacid	-0.0377498	0.0668325	-0.00164126	-0.171639	0.563022	0.904007	0.999833	0.999802	0.99998	0.525727	0.0673111	7.42435e-05	365.41	344.96	1322.66	1417.73	3314.64	3349.07	5094.19	4464.48	3863.2	6196.39	2316.3	4535.02
	VIT_05s0020g03870	65 - 72		MLK/Raf-related protein kinase 1	Signaling	0.0336689	0.0918148	0.201205	-0.152699	0.65589	0.718314	0.999833	0.999802	0.99998	0.807834	0.00516536	0.00159592	75.04	79.42	109.72	122.27	111.44	141.37	162.31	139.62	219.38	368.11	258.48	440.04
	VIT_05s0020g03970	65 - 72		Sulfate transporter 3.1 (AST12) (AtST1)	Transport	0.0571389	-0.247964	-0.231129	-0.236246	0.824085	1.32731	0.999833	0.999802	0.99998	0.477618	0.00297106	0.0162598	1636.6	1762.06	3707.06	3003.13	5593.38	4617.1	20837.3	17153.1	5585.89	11122.8	1244.53	7149.69
	VIT_05s0020g03980	65 - 72		Calmodulin-binding region IQD19	Signaling	0.0448388	-0.429363	-0.326778	0.208596	0.900653	0.55311	0.999833	0.999802	0.99998	0.515321	6.86113e-06	0.0404107	507.45	534.76	233.47	159.45	537.75	321.5	777.98	914.42	405.52	813.33	423.75	644.46
	VIT_05s0020g04000	72		Zinc finger (C3HC4-type ring finger)	Transcription factor	-0.108337	-0.156904	0.058631	-0.0133781	0.158254	1.18065	0.999833	0.999802	0.99998	0.989417	0.703275	0.000122852	367.17	300.57	660.34	569.25	328.8	352.96	499.58	491.84	397.01	455.67	175.5	439.67
	VIT_05s0020g04010	72		No hit / Unknown	Unknown	0.0628929	0.135215	0.079719	-0.189827	0.45266	0.847756	0.999833	0.999802	0.99998	0.725467	0.1686	0.0223061	621.32	669.66	156.75	179.3	169.93	189.16	305.28	256.49	288.26	421.94	183.16	363.57
	VIT_05s0020g04190	65 - 72		PINHEAD (Protein ZWILLE)	Primaty Metabolism - Protein	0.0759024	0.125796	-0.0132095	0.307676	0.862331	1.07057	0.999833	0.999802	0.99998	0.293802	0.000245495	0.0194742	219.24	241.32	459.71	537.07	545.55	541.93	363.68	468.41	91.96	183.69	59.38	155.59
	VIT_05s0020g04210	72		Sulfate adenylyltransferase 3	Primary Metabolism	0.00224024	0.0808509	0.00308577	-0.236027	0.460558	1.34517	0.999833	0.999802	0.99998	0.52851	0.01274	0.00012304	1481.93	1491.78	888.86	983.81	1164.98	1181.97	1849.68	1515.06	1548.01	2201.36	1243.94	3679.73
	VIT_05s0020g04380	65 - 72		Calcium-transporting ATPase 13 ACA13	Signaling	-0.0487139	0.0886738	-0.0960414	0.226043	1.00584	1.27355	0.999833	0.999802	0.99998	0.709519	5.40579e-06	3.53388e-05	321.12	306.7	153.23	167.99	137.95	121.28	52.6	67.51	69.71	154.24	81.5	220.97
	VIT_05s0020g04390	72		Ca2+-ATPase 13 ACA13, plasma membrane	Signaling	-0.143333	-0.0708193	-0.0805638	0.250771	0.536743	1.10715	0.999833	0.999802	0.99998	0.627148	0.257891	0.0275523	96.24	60.54	37.82	31.74	29.7	24.41	23.43	40.57	17.05	31.27	13.99	41.4
	VIT_05s0020g04600	65 - 72		Metallothionein	Cellular Homeostasis	-0.0458776	-0.0079928	-0.0406677	0.0677147	0.715504	0.833511	0.999833	0.999802	0.99998	0.91894	0.000279223	0.0265528	162.23	152.2	283.46	283.46	263.82	257.31	245.33	257.91	165.33	287.14	101.57	199.64
	VIT_05s0020g04610	65 - 72		SYM10 protein	Signaling	-0.0312335	0.152971	0.027094	-0.277404	0.733814	1.2141	0.999833	0.999802	0.99998	0.381993	0.00260157	0.000316584	333.29	324.81	278.44	325.33	313.43	324.99	560.97	445.01	385.68	693.59	295.77	777.31
	VIT_05s0020g04670	65		No hit / Unknown	Unknown	0.144954	-0.078829	0.0526117	0.285096	0.992401	0.688264	0.999833	0.999802	0.99998	0.566181	0.000327089	0.0561272	104.24	130.27	81.89	74.18	71.39	77.61	73.63	99.65	47.87	111.03	59.29	101.56
	VIT_05s0020g04680	65		Auxin-induced protein 22D	Hormone Signaling - Auxin	0.101055	0.0355617	0.0721931	0.260537	1.16053	0.42129	0.999833	0.999802	0.99998	0.64252	6.24149e-05	0.294598	143.75	172.02	84.67	89.28	86.89	95.37	96.21	131.87	52.03	144.23	93.88	130.94
	VIT_05s0020g04850	65		H1flk	Cellular process	0.104167	-0.195317	0.0992797	0.290161	0.613314	0.411781	0.999833	0.999802	0.99998	0.374281	0.000259982	0.0275523	70.88	94.63	1364.7	1153.43	1602.32	1815.04	1426.98	1817.77	756.39	1202.2	989.57	1342.98
	VIT_05s0020g05040	65		Proteinase inhibitor 1 PPI3B2	Primaty Metabolism - Protein	-0.0562556	0.198276	0.0492792	-0.00651703	1.23072	0.680114	0.999833	0.999802	NA	NA	0.00095449	0.232011	14.26	4.4	1.45	9.79	4.03	24.58	3.7	3.49	13.34	61.4	20.94	40.74
	VIT_05s0029g00130	65		High mobility group (HMG1/2)	Transcription factor	-0.0117198	-0.163336	-0.0589815	-0.0499216	0.794031	0.54082	0.999833	0.999802	0.99998	0.965745	0.0429567	0.288359	20.82	20.16	484.22	383.78	127.81	118.04	51.81	48.32	17.13	38.94	20.81	33.32
	VIT_05s0029g00140	58 - 72		ERF/AP2 Gene Family ERF62	Hormone Signaling - Ethylene	-0.0232524	-0.306906	-0.344481	-0.613983	0.441064	1.02728	0.999833	0.999802	0.99998	0.000566256	0.079558	8.31332e-06	95.71	92.92	154.5	113.83	320.62	208.86	2168.52	1312.48	2017.41	2863.04	1885.49	4049.46
	VIT_05s0029g00370	65 - 72		Cystatin	Primaty Metabolism - Protein	-0.0687489	0.0901322	0.0839698	0.238835	0.503285	1.17219	0.999833	0.999802	0.99998	0.661237	0.0434354	0.00206172	16.67	5.96	9993.33	10948.3	11655.8	12705.6	5667.69	7239.99	1807.18	2699.3	841.41	2213.06
	VIT_05s0029g00500	72		DnaJ homolog, subfamily A, member 2	Transport	-0.0618171	-0.0896518	0.0827205	-0.108182	0.0557126	0.690715	0.999833	0.999802	0.99998	0.828798	0.856643	0.0281036	283.71	266.33	788.48	733.09	657.28	712.91	740.51	677.86	592.95	625.22	356.54	609.77
	VIT_05s0049g00410	72		1-aminocyclopropane-1-carboxylate oxidase	Hormone Signaling - Ethylene	-0.0805604	-0.034249	-0.0807213	0.187353	0.348209	0.791557	0.999833	0.999802	0.99998	0.534387	0.124086	0.00185269	115.34	104.25	201.88	196.36	327.59	306.08	341.33	392.5	459.11	602.68	345.95	627.36
	VIT_05s0049g00420	65 - 72		E8 protein	Hormone Signaling - Ethylene	-0.0537447	-0.263102	-0.152788	0.320544	0.79305	1.03569	0.999833	0.999802	0.99998	0.36171	4.93713e-05	0.0066123	64.1	57.18	233.31	171.7	196.75	172.64	187.91	250.44	117.62	216.27	89.51	210.14
	VIT_05s0049g00750	72		No hit / Unknown	Unknown	0.00996988	0.131301	0.057791	-0.356018	-0.40507	0.795863	0.999833	0.999802	0.99998	NA	0.388504	0.0223909	1.61	2.2	0.37	4.04	2.17	3.94	26.25	12.49	49.44	34.22	47.17	88.31
	VIT_05s0049g00770	58 - 72		No hit / Unknown	Unknown	0.185948	-0.0036643	-0.0299146	-2.29654	-0.00861895	1.13392	0.999833	0.999802	0.99998	1.05768e-97	0.988862	0.00256393	16.39	33.74	72.69	72.51	43.76	42.54	2658.35	464.53	14168	14254.6	16430	41624.6
	VIT_05s0049g00780	72		No hit / Unknown	Unknown	0.0290144	-0.0332931	-0.0412015	-0.13823	0.514663	1.04747	0.999833	0.999802	0.99998	0.857133	0.133699	0.0108837	7.71	9.94	14.91	13.6	36.93	34.29	157.27	135.66	111.24	173.85	72.43	175.45
	VIT_05s0049g00800	58 - 72		No hit / Unknown	Unknown	0.101656	0.0558946	-0.00408813	-1.68963	0.100521	1.59909	0.999833	0.999802	0.99998	1.01762e-19	0.90394	1.12259e-05	14.21	21.49	7.82	9.68	6.98	6.76	193.31	37.15	565.47	649.04	526.69	1963.04
	VIT_05s0049g00840	58 - 72		No hit / Unknown	Unknown	0.0523693	0.00319381	0.0034186	-1.06233	0.0369861	1.29807	0.999833	0.999802	0.99998	1.44534e-09	0.958461	0.000568581	6.62	10.09	16.65	16.82	31.57	32.16	319.45	126.71	1507.15	1574.44	1406.53	4110.79
	VIT_05s0049g01320	65 - 72	yes	No hit / Unknown	Unknown	0.00557047	0.019139	0.300281	0.0510983	1.0611	2.05248	0.999833	0.999802	0.99998	0.96167	0.00565064	1.05943e-05	340.7	344.84	70.77	73.26	67.12	94.92	64.42	67.92	26.65	93.39	9.02	73.1
	VIT_05s0049g01420	65		Peroxisomal membrane protein PMP22	Response to Stress	-0.0327993	0.164336	0.218998	0.115956	1.22765	0.890042	0.999833	0.999802	0.99998	0.896495	0.000276276	0.127777	40.03	37.52	38.3	51.32	31.52	46.48	24.93	29.19	12.61	43.16	11.99	33.59
	VIT_05s0049g01780	65 - 72		Caleosin	Hormone Signaling - ABA	-0.022567	0.194994	0.106606	0.0426044	0.57256	1.07229	0.999833	0.999802	0.99998	0.940021	0.000576155	0.00212317	5.27	3.58	5555.49	6995.97	5360.02	5945.47	3829.38	3941.56	2450.53	3779.31	1380.73	3255.72
	VIT_05s0049g01790	72		Ribosomal protein L23 (RPL23C) 60S	Primaty Metabolism - Protein	-0.0317492	-0.256097	0.0298093	-0.00734078	0.28924	0.516037	0.999833	0.999802	0.99998	0.990995	0.095332	3.25545e-05	4433.37	4336.11	5631.94	4422.12	4540	4733.19	4559.28	4521.15	3465.26	4327.94	3674.56	5343.41
	VIT_05s0049g01950	65 - 72		Tetratricopeptide helical	Unknown	0.0695233	0.232457	0.0410219	0.0077714	0.582003	0.825775	0.999833	0.999802	0.99998	0.994386	0.00124603	0.00314108	292.39	316.98	658.76	883.32	1095.52	1148.06	1006.44	1007.64	795.45	1239.47	529.65	994.46
	VIT_05s0051g00080	65		F-box protein PP2-B2	Primaty Metabolism - Protein	0.0592537	0.00140091	0.00179052	-0.12688	0.825855	0.641786	0.999833	0.999802	0.99998	0.883277	0.0341125	0.328504	4.99	9.46	382.29	384.47	232.29	235.5	61.21	53.21	16.75	40.11	8.81	19.8
	VIT_05s0051g00530	58 - 65		No hit / Unknown	Unknown	-0.0121721	0.152558	-0.0136415	0.740561	1.00063	0.0387539	0.999833	0.999802	0.99998	0.00106669	0.0119789	0.946913	1.05	0.26	161.24	193.55	35.94	34.9	63.21	126.01	17.15	64.62	20.85	26.85
	VIT_05s0051g00590	65 - 72		Pectate lyase	Cell Wall	0.0576385	0.0972154	-0.162209	-0.147039	0.833364	1.14349	0.999833	0.999802	0.99998	0.77007	0.000168887	1.14023e-05	3858.32	4098.59	447.43	496.47	4242.65	1810.82	24916.5	22003.8	18112.8	34881.4	16387.7	38856.3
	VIT_05s0051g00660	72		Octicosapeptide/Phox/Bem1p; Protein kinase	Unknown	0.00439069	0.160138	-0.256194	0.18407	0.187276	0.66995	0.999833	0.999802	0.99998	0.705196	0.601965	0.0468228	365.37	368.72	180.71	211.02	290.05	215.48	308.18	358.75	450.33	526.17	261.87	443.51
	VIT_05s0051g00680	65	yes	No hit / Unknown	Unknown	0.0720339	0.028896	0.135134	0.104154	0.840642	1.00906	0.999833	0.999802	0.99998	0.904753	0.0150611	0.0674237	119.53	137.62	2324.68	2417.42	1681.8	1977.87	1556.61	1727.02	271.58	596	79.52	235.07
	VIT_05s0051g00690	65 - 72		No hit / Unknown	Unknown	0.0421029	0.0547902	0.0622773	0.0149082	0.739678	1.22647	0.999833	0.999802	0.99998	0.990745	0.034578	0.0199584	9.26	12.67	150.41	166.93	150.09	167.26	210.59	212.72	46.16	91.41	12.21	45.61
	VIT_05s0051g00700	65		No hit / Unknown	Unknown	0.118065	-0.0511298	0.149888	0.166332	1.33435	0.496693	0.999833	0.999802	0.99998	0.823958	0.000235386	NA	36.26	54.45	229.7	212.19	143.71	178.12	99.75	126.97	12.25	60.97	2.53	11.87
	VIT_05s0051g00720	72		3-ketoacyl-CoA thiolase PED1	Primary Metabolism - Lipid	0.052801	0.0923714	-0.0106544	-0.114097	0.296749	0.684162	0.999833	0.999802	0.99998	0.536934	0.168485	2.94937e-05	2197.8	2311.85	3565.53	3854.28	4075.28	4089.41	5951.46	5466.22	6198.08	7810.99	5306.16	8733.43
	VIT_05s0062g00740	65 - 72		UDP-glucoronosyl/UDP-glucosyl transferase UGT75C1	Secondary Metabolism - Flavonoid	-0.0550269	0.18193	0.0562408	0.27721	0.715779	0.909615	0.999833	0.999802	0.99998	0.4965	0.00586413	0.00373348	201.35	184.39	153.63	186.84	124.89	134	175.27	223.52	150.71	269.49	162.22	328.63
	VIT_05s0062g00780	72		Rho GDP-dissociation inhibitor 2	Signaling	-0.185053	-0.148501	-0.170504	0.00823436	0.40777	0.921841	0.999833	0.999802	0.99998	0.996801	0.314445	0.00772336	391.49	318.61	118.43	97.73	62.98	49.47	50.89	50.58	71.79	103.88	53.26	110.36
	VIT_05s0062g00800	65		No hit / Unknown	Unknown	NA	0.0542984	0.0512461	0.143477	0.946055	0.851701	NA	0.999802	0.99998	NA	0.0143474	0.163426	0	0	18.46	21.98	14.46	17.51	9.75	16.22	30.65	87.19	30.4	92.13
	VIT_05s0062g00810	65 - 72		Lipoprotein	Primary Metabolism - Lipid	-0.00141496	0.2417	0.168598	0.111547	0.712776	1.23835	0.999833	0.999802	0.99998	0.884951	0.000129926	0.00279643	0.78	0.69	1579.8	2183.57	2745.11	3196.66	2681.95	2961.08	2587.5	4464.91	1290.41	3728.83
	VIT_05s0062g01100	65		Leucin-rich repeat protein kinase	Signaling	0.0331488	0.150052	-0.00789374	0.241306	1.31711	1.20553	0.999833	0.999802	0.99998	0.684785	0.00038407	NA	17.31	20.41	768.79	919.92	530.85	529	101.73	148.71	6.78	58.76	0.33	12.68
	VIT_05s0077g00510	65 - 72		Neutral Invertase	Primary Metabolism - Carbohydrate	-0.0364011	0.0332256	0.017547	-0.0615844	0.528362	0.593065	0.999833	0.999802	0.99998	0.943631	0.0193855	0.0496441	954.66	813.31	744.37	781.39	549.96	565.65	809.51	762.8	774.97	1171.75	672.23	1060.69
	VIT_05s0077g00610	65		Desiccation protein PCC13-62 precursor	Response to Stress	-0.0221745	0.191782	-0.0195543	0.253654	0.603418	0.484762	0.999833	0.999802	0.99998	0.515778	5.6596e-05	0.215145	736.76	726.01	1274.58	1563.43	1746.26	1734.29	1891.38	2347.01	997.32	1567.46	957.8	1412.03
	VIT_05s0077g00660	65		Pectinesterase inhibitor	Cell Wall	-0.0341349	0.0904807	0.129324	0.0824875	0.813471	0.912419	0.999833	0.999802	0.99998	0.937999	0.0480655	0.126547	2.89	1.16	1002.58	1145.33	889.17	1046.63	195.72	222.7	14.56	37.22	2.86	13.17
	VIT_05s0077g00870	65		Lipase GDSL	Primary Metabolism - Lipid	0.0376206	0.157348	0.0048797	0.159627	1.69186	0.293737	0.999833	0.999802	0.99998	0.768752	1.52084e-06	NA	12.66	15.63	3.32	8.22	326.23	338.82	99.08	177.54	10.29	98.61	0	2.52
	VIT_05s0077g00900	65 - 72		No hit / Unknown	Unknown	0.00687979	0.207605	0.105256	0.364981	1.49755	1.56318	0.999833	0.999802	0.99998	0.351279	4.4545e-15	0.00166778	7.38	7.84	36.28	57.45	53.69	65.76	83.89	120.03	61.59	195.58	39	197.61
	VIT_05s0077g01010	72		HCF107 (high chlorophyll fluorescent 107)	Primary Metabolism	-0.0357033	0.0639571	-0.176957	0.022782	0.193569	0.759899	0.999833	0.999802	0.99998	0.981184	0.308396	0.0221452	529.86	514.34	381.16	405.45	553.43	475.2	508.02	516.44	708.06	824.71	464.67	842.93
	VIT_05s0077g01070	72		Universal stress protein (USP) family protein	Response to Stress	-0.0304104	-0.120647	0.0434122	-0.0611986	0.272791	0.506449	0.999833	0.999802	0.99998	0.873695	0.0822657	0.000323803	4429.72	4345.39	4083.4	3728.47	3404.39	3578.74	3786.45	3606.59	3469.09	4276.08	3016.48	4362.97
	VIT_05s0077g01140	65		bZIP14	Transcription factor	0.0136469	-0.0504987	-0.062931	0.147052	0.915898	0.0253969	0.999833	0.999802	0.99998	0.803075	1.70518e-06	0.954233	71.75	74.28	132.39	125.35	183.33	173.01	250.25	284.05	242.9	490.75	368.39	379.81
	VIT_05s0077g01190	65		Outer envelope protein 16	Transport	0.0155764	0.231439	0.145454	0.16574	0.963264	0.861474	0.999833	0.999802	0.99998	0.636292	8.97687e-06	0.109667	2.87	3.93	253.51	332.29	575.47	670.78	615.21	696.11	394.49	842.11	213.13	497.99
	VIT_05s0077g01280	65 - 72		Glycosyl hydrolase family 3 beta xylosidase BXL1	Cell Wall	0.0698772	0.416905	-0.026847	-0.025267	1.55278	3.02606	0.999833	0.999802	0.99998	0.983966	3.93591e-06	9.76549e-11	159.12	174.82	148.54	237.86	150.13	145.91	89.2	86.54	26.88	141.11	7.43	281.65
	VIT_05s0077g01330	65		No hit / Unknown	Unknown	0.101745	-0.0243179	0.0637153	0.269902	0.832587	0.839052	0.999833	0.999802	0.99998	0.622167	0.0426303	0.173006	217.7	258.73	83.92	81.42	141.83	161.93	73.75	101.62	23.25	61.22	4.96	15.42
	VIT_05s0077g01860	65 - 72		ERF/AP2 Gene Family RAP2.3	Hormone Signaling - Ethylene	-0.0281914	0.163357	0.0782532	-0.12142	0.764224	1.1417	0.999833	0.999802	0.99998	0.820125	0.0130924	0.00312664	208.04	202.74	7618.52	8959.32	5357.37	5819.1	2551.71	2305.69	471.7	914.73	230.87	595.41
	VIT_05s0077g01910	65 - 72		No hit / Unknown	Unknown	-0.0533401	-0.0456522	0.0830258	-0.0848094	0.815204	1.72961	0.999833	0.999802	0.99998	NA	0.0458488	0.00110839	4.79	1.1	1.87	0.62	0	3.17	3.98	1.92	10.45	53.65	3.41	42.47
	VIT_05s0077g01920	72		No hit / Unknown	Unknown	0.00684731	-0.145153	0.199939	-0.504609	0.114573	1.15636	0.999833	0.999802	0.99998	0.148303	0.888866	0.00621219	27.38	27.99	29.05	19.05	15.58	25.87	84.04	44.09	47.95	56.9	17.58	47.24
	VIT_05s0077g01970	72		Zinc finger (C3HC4-type ring finger)	Transcription factor	-0.0391859	0.0256912	-0.122904	-0.185642	0.251756	1.19703	0.999833	0.999802	0.99998	0.738486	0.639788	0.00451349	1238.55	968.01	1169.86	1219.49	962.28	786.19	2516.6	2115.85	1539.35	1952.84	802.02	2250.86
	VIT_05s0077g02020	72	yes	Epoxide hydrolase	Cellular Metabolism	0.0389735	0.0778215	0.121164	0.100856	0.239638	0.850238	0.999833	0.999802	0.99998	0.897519	0.593777	0.03273	193.2	205.81	142.01	154.79	147.78	167.9	140.05	151.84	146.37	180.17	71.44	145.03
	VIT_05s0077g02080	72		Branched chain alpha-keto acid dehydrogenase E2 subunit (din3)	Primary Metabolism - Aminoacid	0.0242141	0.0492241	-0.101107	0.0376224	0.492526	0.676652	0.999833	0.999802	0.99998	0.949673	0.000449844	1.59448e-06	406.57	418.54	513.83	537.19	575.28	534	612.9	628.74	613.39	886.72	541.01	882.26
	VIT_05s0077g02140	72		fatty acid multifunctional protein (MFP2)	Primary Metabolism - Lipid	-0.00344074	0.0976692	-0.00143846	-0.132948	0.385769	0.502609	0.999833	0.999802	0.99998	0.601933	0.0461584	0.00242148	5176.75	5186.83	5491.75	6012.65	6011.92	6073.54	8631.56	7802.09	12315	16566.2	11717	16935.4
	VIT_05s0094g00020	65 - 72		RWP-RK domain-containing protein	Transcription factor	0.0547008	0.00569957	-0.036691	0.130633	0.525844	0.622446	0.999833	0.999802	0.99998	0.775446	0.00617835	0.000465895	504.52	536.11	650.29	656.39	750.74	737.27	855.15	943.02	884.5	1323	867.53	1368.95
	VIT_05s0094g00230	65		Chitinase 5	Primary Metabolism - Carbohydrate	0.0409239	0.094152	-0.016598	0.305744	1.5256	1.07661	0.999833	0.999802	0.99998	0.505055	1.24623e-05	0.0625047	3.15	5.79	364.82	413.01	130.57	127.34	20.94	40.59	6.78	40.64	5.07	21.48
	VIT_05s0094g00240	65		Chitinase class IV	Primary Metabolism - Carbohydrate	0.0113731	-0.0794078	0.0745618	0.207652	1.05624	0.877105	0.999833	0.999802	0.99998	NA	0.00545402	0.143363	0.53	1.1	34.09	29.64	8.72	11.44	14.88	21.69	19.02	63.61	16.71	49.25
	VIT_05s0094g00330	58 - 72		Chitinase class IV	Primary Metabolism - Carbohydrate	-0.00791584	0.0525939	-0.0868942	-1.15279	0.492332	0.859995	0.999833	NA	0.99998	9.11124e-09	0.124202	0.00289713	3.16	2.78	4.09	9.42	18.08	9.61	3298.07	1076.61	15935.8	24080.6	17652.2	34096.9
	VIT_05s0094g00340	58 - 72		Chitinase class IV	Primary Metabolism - Carbohydrate	-0.0111023	0.0426403	-0.13142	-1.14016	0.465581	0.915484	0.999833	0.999802	0.99998	2.14845e-08	0.16014	0.000736437	15.27	14.66	23.22	42.19	117.77	76.52	23470.1	7640.91	96040.2	142239	113868	228030
	VIT_05s0094g00420	65 - 72		Endosperm defective 1 EDE1	Regulation overview	0.0299456	0.0336073	-0.0114019	-0.0324127	0.689935	0.729167	0.999833	0.999802	0.99998	0.976669	0.0174965	0.0106707	125.25	130.76	157.94	164.32	127.94	127.91	105.58	102.85	74.89	133.41	81.78	143.28
	VIT_05s0094g00500	72		C2 domain-containing protein	Signaling	-0.126401	-0.00619774	-0.0236842	0.00967048	0.393351	0.50758	0.999833	0.999802	0.99998	0.990995	0.0185138	0.0212861	241.98	211.08	382.08	381.75	397.69	394	328.6	330.61	349.94	471.91	310.67	454.41
	VIT_05s0094g00820	72	yes	No hit / Unknown	Unknown	-0.0335481	-0.079779	-0.122396	0.293349	0.317678	0.567054	0.999833	0.999802	0.99998	0.251434	0.0603462	0.0281878	862.35	840.95	790.83	744.01	742.66	674.48	504.16	635.57	457.72	583.42	340.38	522.75
	VIT_05s0094g00950	65 - 72		BT3 (BTB and TAZ domain protein 3)	Transcription factor	0.104144	-0.091948	-0.105297	-0.029946	1.01821	1.16326	0.999833	0.999802	0.99998	0.976928	9.44663e-07	2.97435e-09	920.13	1018.29	579.31	532.31	784.19	718.79	1139.26	1105.63	704.91	1559.12	673.71	1579.85
	VIT_05s0094g01000	72		Indole-3-acetate beta-glucosyltransferase	Hormone Signaling - Auxin	0.0108596	0.131798	0.061814	0.231506	0.361641	0.586634	0.999833	0.999802	0.99998	0.314573	0.00663105	0.027584	1150.88	1167.57	1207.41	1352.23	1324.96	1411.71	1099.87	1307.58	932.19	1224.45	672.73	1048.93
	VIT_05s0094g01190	65 - 72		flavonoid 3-monooxygenase	Secondary Metabolism - Flavonoid	0.0435731	0.0537982	-0.14891	0.0497938	1.17572	1.27014	0.999833	0.999802	0.99998	0.960113	2.05244e-05	0.0158486	18.9	22.7	10.77	12.75	14.65	8.14	28.1	31.43	48.96	133.65	28.91	114.08
	VIT_05s0094g01530	72		ARL (ARGOS)	Primaty Metabolism - Protein	-0.278881	-0.169117	-0.120241	-0.325866	0.171075	0.681764	0.999833	0.999802	0.99998	0.0547746	0.682905	0.0210038	703.49	517.09	333.23	268.93	293.49	249.49	920.06	717.32	650.78	753.73	602.22	1016.45
	VIT_05s0102g00710	65	yes	fructokinase-1	Primary Metabolism - Carbohydrate	0.0699582	0.237979	0.131638	-0.026121	0.58518	0.536795	0.999833	0.999802	0.99998	0.97963	0.0357593	0.104303	3346.2	3597.67	1285.67	1576.02	411.55	512.41	224.75	219.01	180.11	290.73	324.03	492.12
	VIT_05s0102g00730	72		Integral membrane HRF1	Transport	-0.0438226	-0.120177	-0.0945144	-0.0167438	0.336139	0.544667	0.999833	0.999802	0.99998	0.976928	0.0788147	0.00161588	854.75	827.88	898.61	811.85	882.79	824.61	915.03	901.38	761.61	986.15	778.15	1161.36
	VIT_05s0124g00610	72		Ankyrin repeat protein family	Transport	-0.109305	0.00968204	0.134059	0.267529	0.365331	1.47494	0.999833	0.999802	0.99998	NA	0.538432	0.00670694	113.23	80.87	35.39	36.95	17.84	30.21	13.28	25.19	14.21	24.68	2.33	23.37
	VIT_06s0004g00070	65 - 72		Expansin A (VvEXPA05)	Hormone Signaling - Auxin	0.00540758	0.00499942	-0.181234	0.169218	2.11082	1.39374	0.999833	0.999802	0.99998	0.785108	1.32023e-17	0.0111538	14.96	15.69	8.5	8.76	70.02	43.65	428.1	499.39	160.49	944.85	161.42	1262.34
	VIT_06s0004g00190	72		3-methyl-2-oxobutanoate dehydrogenase	Primary Metabolism - Aminoacid	-0.0141607	0.0436466	0.0382142	0.0622184	0.430372	0.632393	0.999833	0.999802	0.99998	0.913897	0.0548029	7.87129e-05	379.1	375.73	398.93	415.96	400.98	419.32	436.99	455.58	442.06	618.2	406.11	644.44
	VIT_06s0004g00800	65 - 72		Amino acid permease	Transport	0.0920544	-0.00675504	-0.07462	-0.17938	0.853892	0.788125	0.999833	0.999802	0.99998	0.734574	0.00221692	0.000926131	602.28	676.65	449.34	448.9	492.59	465.14	636.56	542.05	823.45	1683.56	2050.13	3693.6
	VIT_06s0004g00880	65 - 72	yes	Protease inhibitor/seed storage/lipid transfer protein (LTP)	Transport	0.000517588	-0.146045	0.0990968	0.354998	0.772413	0.953008	0.999833	0.999802	0.99998	0.151001	3.33689e-06	3.41941e-05	1285.15	1292.68	1353.85	1162.15	1104.36	1220.42	611.65	815.04	238.84	427.59	188.17	382.59
	VIT_06s0004g00940	65 - 72		Carbamoyl-phosphate synthase, large subunit	Primary Metabolism	-0.0601274	-0.173697	0.0192058	-0.0774037	0.596647	0.593133	0.999833	0.999802	0.99998	0.932569	0.000935473	0.00377185	244.61	229.4	255.89	218.76	248.35	255.54	167.63	155.97	250.51	394.79	208.23	322.97
	VIT_06s0004g01130	65 - 72		Seven in absentia SINA2	Primaty Metabolism - Protein	-0.0561578	-0.169395	-0.152705	-0.0156269	0.551723	0.785927	0.999833	0.999802	0.99998	0.984385	0.021749	9.32417e-08	144.75	134.03	183.88	152.51	332.85	279.27	878.25	864.52	931.97	1440.83	896.69	1584.23
	VIT_06s0004g01380	72		S-receptor kinase	Signaling	-0.0630664	-0.174106	-0.0960336	-0.00309613	0.135511	0.582273	0.999833	0.999802	0.99998	0.997601	0.368271	0.0474021	1379.75	1294.95	2227.74	1935.41	2313.8	2138.08	2687.06	2672.95	2181.34	2435.35	1434.42	2238.62
	VIT_06s0004g01430	65		ABA glucosidase	Hormone Signaling - ABA	-0.0244159	0.191413	0.0923226	-0.0493527	1.64847	0.285953	0.999833	0.999802	NA	NA	2.38423e-06	NA	3.91	0.68	1.47	6.1	0.88	8.4	2.32	0.65	0	20.87	0.64	2.37
	VIT_06s0004g01610	72		Ethylene-insensitive33 (EIL3)	Hormone Signaling - Ethylene	0.0306744	0.00743664	-0.0630253	-0.00558416	0.175597	0.584439	0.999833	0.999802	0.99998	0.997031	0.522575	0.039937	234.35	243.28	240.07	243.36	246.02	233.64	239.45	238.22	297.82	343.24	273.49	427.61
	VIT_06s0004g01650	65 - 72		Acetyl-CoA carboxylase, biotin carboxylase	Primary Metabolism - Lipid	0.00641699	-0.0470806	-0.0660381	0.249649	1.06061	1.39315	0.999833	0.999802	0.99998	0.326687	2.63121e-11	3.55481e-13	4388.48	4441.96	870.54	841.13	868.71	832.33	643.82	779.04	579.35	1282.38	540.44	1499.32
	VIT_06s0004g01720	65 - 72		No hit / Unknown	Unknown	0.0982308	0.0130685	0.0356613	0.150109	0.674898	0.596508	0.999833	0.999802	0.99998	0.770229	0.00714417	0.0308451	227.32	252.32	227.35	231.36	266.47	278.28	204.45	232.17	137.63	237.01	133.31	209.65
	VIT_06s0004g01770	65		Acetyl-CoA carboxylase, biotin carboxylase	Primary Metabolism - Lipid	0.120017	0.136082	0.00638836	0.224073	0.622624	0.0857	0.999833	0.999802	0.99998	0.501839	3.07114e-05	0.800628	6222.51	6955.71	3695.95	4267.87	2806.4	2854.33	982.36	1173.95	418.34	666.49	739.84	796.09
	VIT_06s0004g02200	65 - 72		No hit / Unknown	Unknown	-0.093612	-0.176229	-0.118504	-0.212907	1.00106	0.887776	0.999833	0.999802	0.99998	0.559198	3.32108e-05	0.0157832	119.57	105.99	115.48	95.02	147.86	130.79	265.96	223.52	226.32	507.63	217.02	444.98
	VIT_06s0004g02520	65 - 72		Telomere repeat binding factor like TRFL6	Transcription factor	0.0627065	0.175363	-0.0395902	0.299253	0.760039	1.0337	0.999833	0.999802	0.99998	0.202455	0.000519787	0.00309777	259.02	277.89	342.42	404.33	400.78	392.37	234.95	295.94	170.61	310.48	103.96	238.27
	VIT_06s0004g02550	72		Kiwellin Ripening-related protein grip22	Unknown	NA	0.00963543	0.00552567	NA	0.157849	1.24383	NA	0.999802	0.99998	NA	NA	0.0262649	0	0	0.37	0.71	0	0.28	0	0	2.88	4.55	1.87	14.28
	VIT_06s0004g02560	58 - 65 - 72		Kiwellin Ripening-related protein grip22	Unknown	0.0109991	0.0172686	0.05361	-2.74713	1.1771	1.77738	0.999833	0.999802	0.99998	3.45848e-56	3.77019e-05	0.000500453	1.56	2.36	7.71	8.67	7.17	9.13	928.56	67.02	9907.01	27548.7	11646	89619.3
	VIT_06s0004g02570	72		Kiwellin Ripening-related protein grip22	Unknown	0.00656876	0.0543033	0.0178513	-0.0114595	0.165522	2.26549	0.999833	0.999802	0.99998	NA	NA	7.91499e-06	0.27	0.69	0.74	2.04	0	0.81	0.52	0	1.91	4.25	0.33	24.27
	VIT_06s0004g02830	72		No hit / Unknown	Unknown	-0.0294942	0.0735464	0.0229619	-0.2634	0.231187	0.989367	0.999833	0.999802	0.99998	0.508814	0.422096	0.00701253	446.38	401.5	481.59	533.08	358.99	371.96	862.5	680.81	875.82	1056.24	450.05	1002.2
	VIT_06s0004g03240	72		Elongation factor 1-alpha 1	Primaty Metabolism - Protein	-0.0560676	-0.262014	0.0782837	0.197466	0.460276	0.61489	0.999833	0.999802	0.99998	0.471221	3.4848e-05	3.29456e-06	60528.3	57955.4	83559.8	63970.4	59140.2	63997	42982.2	49821.7	25595.1	35990.1	22237.2	34705.9
	VIT_06s0004g03260	65		Cupin family protein	Generation of metabolite precursors and energy	-0.0863658	0.16987	0.184252	0.185592	1.08403	0.99046	0.999833	0.999802	0.99998	0.73616	4.31493e-06	0.0945628	11.55	5.72	12902.1	16934	19078.1	22625.5	6573.93	7762.46	1471.13	3525.95	496.15	2042.58
	VIT_06s0004g03660	72		Pseudo-response regulator 7 (APRR7)	Hormone Signaling - Cytokinin	-0.0448035	0.017837	0.173924	-0.093341	0.253713	0.509294	0.999833	0.999802	0.99998	0.885437	0.176912	0.0336533	960.32	919.12	1844.81	1882.59	1777.84	2074.46	1219.87	1127.66	1039.52	1266.97	722.43	1059.48
	VIT_06s0004g03810	65 - 72		Kinesin motor protein	Cellular process	0.0853004	0.13832	-0.172024	-0.394796	0.694404	0.666835	0.999833	0.999802	0.99998	0.0885584	0.0004648	0.000906145	2233.33	2420.71	1048.96	1209.78	1653.65	1389.78	4480.93	3241.28	6072.69	10364.2	6753.85	11040.9
	VIT_06s0004g03910	58 - 72		No hit / Unknown	Unknown	0.110432	-0.0938195	0.0750154	-0.760721	0.386231	0.636919	0.999833	0.999802	0.99998	1.49959e-09	0.134151	0.00136828	59.87	72.96	85.94	76.76	109.15	120.67	740.04	413.11	1036.89	1408.41	1182.23	1891.94
	VIT_06s0004g04010	65 - 72		Exocyst subunit EXO70 H7	Transport	-0.0898224	0.0910239	-0.108399	-0.23212	0.728269	1.39813	0.999833	0.999802	0.99998	0.700785	0.0418626	0.00770842	93.26	66.29	30.96	37.85	32.55	23.15	68.29	45.4	48.8	96.1	17.87	85.59
	VIT_06s0004g04080	65 - 72		GTP cyclohydrolase II; 3 4-dihydroxy-2-butanone-4-phoshate synthase	Primary Metabolism	0.01517	-0.0241773	-0.175104	0.0809085	0.797479	0.968041	0.999833	0.999802	0.99998	0.92519	0.0075855	0.00296729	34.06	36.19	83.93	82.13	89.71	71.9	116.71	125.87	37.06	73.67	41.85	89.64
	VIT_06s0004g04110	65 - 72		No hit / Unknown	Unknown	0.0533168	-0.164002	-0.14116	0.153276	0.872412	1.1675	0.999833	0.999802	0.99998	0.834754	4.06557e-05	2.28774e-06	8.13	11.9	95.64	75.19	379.97	324.31	448.15	527.3	352.37	695.9	272.31	654.09
	VIT_06s0004g04150	65		Auxin-regulated protein	Hormone Signaling - Auxin	0.0517323	0.302514	0.129817	-0.0231215	0.842889	0.552428	0.999833	0.999802	0.99998	0.985176	0.00937467	0.158189	70.36	77.52	64.3	97.28	52.63	64.08	70.36	68.23	63.83	135.77	93.24	145.42
	VIT_06s0004g04170	65 - 72		Methyl-CpG-binding domain-containing protein	Primary Metabolism	-0.0140253	-0.0215958	0.180253	0.0716686	0.596695	0.997782	0.999833	0.999802	0.99998	0.940021	0.00860275	0.00274317	107.75	106.34	69.98	69.07	67.05	88.83	115.4	122.42	119.67	191.42	65.46	144.44
	VIT_06s0004g04180	72		Zinc finger (C2H2 type) protein (ZAT11)	Transcription factor	-0.0370288	-0.102029	-0.0988441	-0.330858	0.125423	1.32973	0.999833	0.999802	0.99998	0.449554	0.823607	0.00542587	127.93	96.39	154.93	129.63	138.68	105.75	595.14	418.4	613.33	689.73	256.13	909.44
	VIT_06s0004g04320	65	yes	Alcohol dehydrogenase 3	Primary Metabolism - Carbohydrate	0.00270605	-0.0243889	-0.126972	0.208195	0.825356	0.954582	0.999833	0.999802	0.99998	0.722013	0.00959895	0.0785899	170.28	171.55	131.42	128.91	126.97	111.96	72.72	89.95	32.64	68.06	17.68	47.24
	VIT_06s0004g04420	65 - 72		Lactoylglutathione lyase	Primary Metabolism - Carbohydrate	0.0490541	-0.110056	-0.0877833	0.0230946	0.857297	1.17812	0.999833	0.999802	0.99998	0.98176	0.00277657	0.0123178	1.84	4.52	77.24	68.98	29.26	23.38	36.66	38.87	72.3	149.39	48.47	145.01
	VIT_06s0004g04620	65 - 72		No hit / Unknown	Unknown	-0.0264072	-0.00162479	0.0952768	0.162019	0.84151	1.2758	0.999833	0.999802	0.99998	0.779933	0.000127621	4.25384e-07	164.06	160.01	140.36	140.89	149.63	168.1	119.28	138.44	84.91	164.79	74.21	194.59
	VIT_06s0004g04960	72		Scarecrow-like transcription factor 14 SCL14	Transcription factor	-0.106953	0.0297206	0.0911053	0.340783	0.104769	0.802586	0.999833	0.999802	0.99998	0.16827	0.809938	0.00992326	759.98	649.93	808.4	837.78	653.08	723.41	633.73	829.46	644.34	708.56	435.49	810.76
	VIT_06s0004g05090	72		Zinc finger (C3HC4-type ring finger)	Transcription factor	-0.0226872	0.0394145	0.0228493	-0.21217	-0.102483	0.542948	0.999833	0.999802	0.99998	0.579074	0.714097	0.0176939	876.49	860.79	852.37	892.76	859.26	887	1364.25	1140.35	1255.93	1182.32	909.78	1365.3
	VIT_06s0004g05170	65 - 72		Lectin protein kinase	Signaling	-0.0573411	-0.237961	-0.0654336	-0.149708	1.01047	1.02886	0.999833	0.999802	0.99998	0.812546	0.00101574	0.0183855	260.63	244.38	113.6	86.56	105.4	98.59	149.04	129.46	129.28	318.1	113.5	277.3
	VIT_06s0004g05180	72	yes	Ribulose bisphosphate carboxylase/oxygenase activase, chloroplast	Photosynthesis	-0.015139	-0.223499	-0.181025	0.411723	0.482558	0.835921	0.999833	0.999802	0.99998	0.0953721	0.000134737	0.00375025	6518.37	6441.03	8816.53	6898.8	9460.42	8225.18	5813.17	8168.86	3938.84	5641.9	2582.54	4892.27
	VIT_06s0004g05330	65 - 72		Tropinone reductase	Primary Metabolism - Aminoacid	-0.0207376	-0.236371	0.168551	0.487407	1.01085	1.56456	0.999833	0.999802	0.99998	0.0939172	2.8388e-06	2.66234e-09	884.99	867.87	1854.3	1449.84	2133.61	2545.01	772.2	1219.49	462.59	1025.28	230.32	754
	VIT_06s0004g05400	72		Tropinone reductase	Primary Metabolism - Aminoacid	-0.0331084	0.184485	0.0173031	0.246094	0.143566	1.04273	0.999833	0.999802	0.99998	0.677726	0.804514	0.00075306	35.85	32.76	36.42	48.54	32.86	34.01	26.19	36.31	75.02	86.32	48.26	108.31
	VIT_06s0004g05460	72		Protein phosphatase 2C DBP	Hormone Signaling - ABA	0.02408	0.0281793	-0.160463	-0.130192	-0.0118693	0.509352	0.999833	0.999802	0.99998	0.631911	0.977303	0.0259217	1078.31	1110.28	1068.22	1106.89	2206.53	1947.11	5544.99	5018.15	5115.99	5140.59	4446.5	6504.38
	VIT_06s0004g05650	65 - 72		No hit / Unknown	Unknown	0.00555601	-0.162725	-0.149368	-0.0386706	1.07056	1.20989	0.999833	0.999802	0.99998	0.936669	5.66371e-06	5.17034e-07	411.9	416.76	671.42	562.74	1272.39	1092.36	3486.83	3380.69	3719.3	8791.4	3555.28	8791.63
	VIT_06s0004g05670	65		Glutathione S-transferase 25 GSTU7	Primary Metabolism	-0.0152935	0.0146189	0.277198	0.32331	0.960458	0.655457	0.999833	0.999802	0.99998	0.478713	0.000973895	0.144626	110.16	108.38	132.04	135.68	109.12	199.12	76.82	108.27	50.29	115.62	35.25	61.13
	VIT_06s0004g05680	72	yes	Glutathione S-transferase 25 GSTU7	Primary Metabolism	-0.0707573	-0.247136	0.0532075	0.217411	0.475464	0.771155	0.999833	0.999802	0.99998	0.469222	0.00970963	3.35878e-05	2720.57	2542.48	6135.62	4749.32	6110.55	6506.65	6133.25	7248.1	3712.49	5336.92	2600.37	4571.8
	VIT_06s0004g06170	65		Thylakoid soluble phosphoprotein	Photosynthesis	-0.0192938	-0.332866	-0.0744741	0.176539	0.539284	0.718378	0.999833	0.999802	0.99998	0.715885	0.0106638	0.0996062	355.12	346.83	519.04	322.11	430.3	404.19	391.8	454.59	266.44	404.3	208.8	382.69
	VIT_06s0004g06220	65 - 72		Na+/Pi transporter	Transport	-0.0182499	-0.0756487	-0.141195	-0.000416272	0.692242	0.601912	0.999833	0.999802	0.99998	0.999629	0.000850671	0.0241897	161.46	158.56	129.19	121.37	191.52	169.53	163.8	163.15	294.16	502.45	338.38	534.05
	VIT_06s0004g06290	65		Binding	Unknown	-0.0660997	-0.0541344	-0.158932	-0.449312	0.606835	0.21416	0.999833	0.999802	0.99998	0.0443978	0.00644937	0.640232	503.78	475.73	472.43	454.88	569.83	502.55	967.5	664.51	726.16	1168.67	1148.53	1370.93
	VIT_06s0004g06570	65		Calcium/proton exchanger CAX3	Transport	-0.0143818	0.112624	0.0150109	0.224147	0.8568	0.75818	0.999833	0.999802	0.99998	0.584209	0.000178203	0.23348	1084.28	1070.8	3603.9	4012.11	2582.09	2646.16	1295.67	1563.88	423.74	837.13	152.73	449.84
	VIT_06s0004g06710	72		Cys-3-His zinc finger protein	Transcription factor	-0.080848	-0.0998189	-9.54084e-06	0.0235041	0.240566	0.565605	0.999833	0.999802	0.99998	0.978425	0.223328	0.00317364	1474.03	1362.53	1508.82	1388.56	1234.99	1248.25	1313.57	1333.92	1332.45	1609.32	1381.65	2096.32
	VIT_06s0004g06830	65 - 72		Asparagine synthetase	Primary Metabolism - Aminoacid	-0.0488619	0.159075	0.420752	-0.0898345	1.24371	1.81203	0.999833	0.999802	0.99998	0.928082	1.37318e-26	5.17649e-10	1218.38	1156.22	388.61	888.62	342	542.6	1201.98	1077.71	1319.13	3264.19	567.98	2319.44
	VIT_06s0004g06840	72		Protein phosphatase 2C	Signaling	-0.0346827	0.242903	-0.0557934	-0.253472	-0.0125999	1.45562	0.999833	0.999802	0.99998	0.650911	0.988862	0.000582607	586.69	472.67	311.3	445.23	410.46	367.69	1025.51	759.21	1221.22	1218.49	395.55	1419.6
	VIT_06s0004g06850	65 - 72		MAPKKK14	Hormone Signaling - Ethylene	-0.0486521	0.135204	-0.137907	-0.460214	0.619508	0.877516	0.999833	0.999802	0.99998	0.128845	0.025925	0.00279643	102.12	91.29	45.35	55.6	29.18	19.47	358.1	230.13	244.08	405.26	252.87	496.7
	VIT_06s0004g06920	72		fructose-6-phosphate-2-kinase	Primary Metabolism - Carbohydrate	-0.00830766	0.14331	-0.0561008	0.204549	0.383779	0.693778	0.999833	0.999802	0.99998	0.612301	0.0318441	0.000161812	756.18	754.52	549.03	620.09	580.89	559.47	549.83	648.76	751.66	1007.05	701.37	1166.86
	VIT_06s0004g06940	65 - 72		Zinc transporter ZIP6	Transport	-0.0545424	-0.0271479	-0.00980277	0.169996	0.647523	1.45583	0.999833	0.999802	0.99998	0.798247	0.0145272	8.34135e-05	595	555.09	1144.78	1116.37	1307.03	1309.15	2123.1	2511.1	1009.12	1707.27	542.31	1800.17
	VIT_06s0004g06960	65		BCL2 binding anthogene	Cellular process	0.309592	0.0179058	0.0355429	0.0529473	0.850066	0.730463	0.820948	0.999802	0.99998	0.95397	0.0107854	0.253154	313.91	457.04	252.89	259.25	222.26	234.93	127.27	133.14	29.06	63.58	11.32	29.36
	VIT_06s0004g07500	72		WRKY DNA-binding protein	Response to Stress	-0.0634242	0.0695208	-0.0238531	-0.090097	0.279265	0.527963	0.999833	0.999802	0.99998	0.893967	0.235659	0.0315978	1062.53	733.05	710.39	789.38	734.59	718.73	1955.6	1804.98	2265.71	2824.58	2593.88	3856.51
	VIT_06s0004g07560	65 - 72		Ribosomal protein S29 28S	Primaty Metabolism - Protein	0.025558	0.0692693	-0.109339	-0.371324	0.781871	0.953798	0.999833	0.999802	0.99998	0.0638593	0.000670839	0.00194589	624.93	643.67	555.69	590.1	731.15	656.71	1971.38	1471.02	1667.87	3097.49	1507	3155.49
	VIT_06s0004g07650	65		Taxadien-5-alpha-ol-O-acetyltransferase	Secondary Metabolism - Terpenoid	0.111045	0.0257551	0.0867628	0.135819	0.903646	1.04424	0.999833	0.999802	0.99998	NA	0.028753	NA	30.48	41.09	18.9	19.98	9.34	13.89	3.02	5.75	5.13	18.33	1.06	10.73
	VIT_06s0004g07790	58 - 65		Lateral organ boundaries Domain 15	Transcription factor	-0.00501448	0.122571	-0.0297364	-0.792817	0.707682	0.416467	0.999833	0.999802	0.99998	0.000764578	0.00559229	0.302023	6.34	6	8.85	12.73	18.01	16.15	136.61	60.83	237.59	420.27	439.21	613.98
	VIT_06s0004g07920	65 - 72		WNK5 (Arabidopsis WNK kinase 5)	Developmental Process	0.0408201	-0.0787233	0.0381259	0.476295	1.07164	1.06146	0.999833	0.999802	0.99998	0.149685	4.35734e-12	2.42028e-09	153.23	165.98	970.84	896.99	1055.85	1121.85	601.31	982.77	565.84	1258.9	760.53	1646.93
	VIT_06s0004g07950	72		Superoxide dismutase, Fe-Mn family	Cellular process	-0.00179861	0.328736	-0.00110567	0.183759	0.554218	1.21151	0.999833	0.999802	0.99998	0.797624	0.0595549	0.000310764	1.04	0.9	20.79	37.01	37.18	37.54	44.63	55.92	66.51	105.52	43.82	115.74
	VIT_06s0004g07970	65		Expansin A (VvEXPA07)	Hormone Signaling - Auxin	-0.0900167	0.132087	-0.0410042	-0.00755505	0.932509	0.304647	0.999833	0.999802	0.99998	0.996942	0.000837937	0.623235	139.51	122.71	2.24	5.43	2.26	0.97	55.23	54.58	95.08	208.65	346.07	457.79
	VIT_06s0004g08080	65 - 72		Zinc finger (C3HC4-type ring finger)	Transcription factor	-0.0200079	-0.138576	0.0727497	-0.0351052	1.18354	1.15534	0.999833	0.999802	0.99998	0.976669	3.45173e-05	0.000102752	258.34	250.7	216.12	190.51	278.3	301.48	150.56	145.65	121.61	341.4	106.82	261
	VIT_06s0004g08100	72		VP1/ABI3 family regulatory protein	Hormone Signaling - ABA	0.0397633	0.150922	-0.0337385	-0.0836309	0.345405	0.650162	0.999833	0.999802	0.99998	0.883277	0.116551	0.00696423	164.47	173.39	1131.49	1346.64	891.76	873.44	518.26	484	363.51	476.22	291.56	475.71
	VIT_06s0004g08190	65 - 72		ERF/AP2 Gene Family ERF69	Hormone Signaling - Ethylene	0.00154546	-0.276379	-0.00787141	0.317221	0.942995	0.908558	0.999833	0.999802	0.99998	0.402174	8.85113e-05	0.000288106	327.55	330.03	283.31	203.57	304.68	305.32	338.33	451.24	260.75	556.31	332.12	656.08
	VIT_06s0004g08330	72		No hit / Unknown	Unknown	0.108212	0.125366	-0.0148752	0.132295	0.543426	0.60497	0.999833	0.999802	0.99998	0.825079	0.117958	0.0361936	83.02	99.89	2945.05	3380.76	2744.78	2737.1	1215.61	1361.17	397.7	640.42	186.01	296.12
	VIT_06s0004g08360	65 - 72	yes	NADH dehydrogenase I subunit N	Generation of metabolite precursors and energy	0.000434804	-0.0516668	0.075298	0.512788	0.748554	0.692076	0.999833	0.999802	0.99998	0.119076	0.00646994	0.0316916	181.59	182.66	202.43	192.32	199.77	217.36	83.19	148.17	52.95	98.35	57.22	97.85
	VIT_06s0004g08380	72	yes	No hit / Unknown	Unknown	-0.0330056	-0.103305	0.0610246	0.187708	0.413898	0.659186	0.999833	0.999802	0.99998	0.543419	0.00386682	0.00540517	735.73	716.2	670.02	610.6	582.86	620.38	536.87	620.01	410.17	559.96	333.13	545.52
	VIT_06s0009g00580	72		Receptor protein kinase	Signaling	0.0185408	0.338591	0.105707	0.108605	0.186995	0.744671	0.999833	0.999802	0.99998	0.895322	0.640856	0.00932158	366.32	375.09	225.17	324.02	209.7	238.99	94.96	105.74	92.45	108.59	71.06	125.83
	VIT_06s0009g01110	72	yes	Cation exchanger (CAX7)	Transport	-0.121208	-0.449128	-0.251453	0.204873	0.203732	0.939755	0.999833	0.999802	0.99998	0.526379	0.645342	0.0234972	1452.84	1263.67	3460.06	2203.36	3074.54	2501.67	2915.48	3414.35	1432.52	1708.95	829.89	1829.47
	VIT_06s0009g01380	65		Ethylene-insensitive 3 (EIN3)	Hormone Signaling - Ethylene	-0.0250788	0.163305	0.120305	0.118326	0.555587	0.358484	0.999833	0.999802	0.99998	0.812546	0.0106638	0.172603	482.9	473.7	364.17	419.08	387.36	438.52	391.87	430.3	215.27	332.17	222.4	292.61
	VIT_06s0009g01570	72		C2H2 zinc-finger protein SERRATE (SE)	Primary Metabolism	0.0741835	0.0427982	-0.0118692	-0.0382355	0.156116	0.515795	0.999833	0.999802	0.99998	0.942008	0.352782	0.00457077	614.01	658.31	800.33	832.54	857.03	855.72	1111.4	1075.64	1053.18	1193.58	922.57	1349.26
	VIT_06s0009g01670	65 - 72	yes	forkhead-associated domain-containing protein	Transcription factor	-0.0119361	0.020121	-0.133243	0.167309	0.678399	0.795865	0.999833	0.999802	0.99998	0.64758	0.00247252	0.0264562	264.44	261.73	219.44	225.81	247.79	221.44	252.94	287.86	180.47	306.9	140	264.56
	VIT_06s0009g01940	65 - 72		GCN5 N-acetyltransferase (GNAT)	Transcription factor	0.0263175	-0.125556	-0.11897	0.0596768	0.587044	0.673437	0.999833	0.999802	0.99998	0.940021	3.30235e-05	0.00248606	275.03	283.91	268.83	240.14	270.99	244.48	310.61	324.42	369.02	571.96	350.67	579.16
	VIT_06s0009g03350	65		Phosphatidylglycerol specific phospholipase C	Primary Metabolism - Aminoacid	0.111785	0.104521	0.184219	0.00586851	1.04708	1.04314	0.999833	0.999802	0.99998	0.997601	0.00716827	0.0730855	1167.01	1329.75	243.29	274.42	191.36	229.7	103.6	104.72	8.73	32.21	4.93	19.65
	VIT_06s0009g03630	65 - 72		CYP86A2	Cellular Metabolism	-0.0398528	0.0875642	-0.181222	0.172368	0.835429	0.737276	0.999833	0.999802	0.99998	0.658745	3.5842e-05	0.00972101	467.77	449.28	289.77	317.72	259.32	221.95	272.37	310.95	270.15	514.95	371.23	651.63
	VIT_06s0009g03640	65 - 72		Annexin 1 (ANN1)	Transport	0.042258	-0.0370682	-0.112438	0.172905	0.939161	0.605044	0.999833	0.999802	0.99998	0.771333	3.35693e-06	0.0403249	130.93	139.3	89.47	86.35	81.34	71.53	82.27	96.12	97.21	201.22	149.46	236.74
	VIT_06s0009g03740	65 - 72		Serine-glyoxylate aminotransferase	Primary Metabolism - Aminoacid	-0.0205054	-0.194669	-0.0921349	0.357352	0.556594	0.816578	0.999833	0.999802	0.99998	0.247056	0.00133167	1.91418e-07	959.41	903.85	1541.99	1176.6	1263.85	1170.17	1330.68	1811.22	1013.5	1545.09	870.3	1573.81
	VIT_06s0061g00240	65 - 72	yes	ABC transporter G member 7	Transport	-0.0507367	0.313027	-0.0736586	0.17124	0.783868	1.44008	0.999833	0.999802	0.99998	0.817399	0.00171249	0.00154407	290.82	276.39	66.54	99	42.6	37.51	27.98	35.45	109.47	206.02	60.61	229.06
	VIT_06s0061g00280	72		2-phosphoglycerate kinase	Primary Metabolism - Carbohydrate	0.087032	0.144632	0.0147849	-0.0219726	0.378891	0.741198	0.999833	0.999802	0.99998	0.983004	0.146495	0.0415158	398.47	438.63	653.55	764.91	937.96	961.64	1004.94	982.27	835.38	1130.68	504.61	913.06
	VIT_06s0061g00440	72	yes	Heavy-metal-associated domain-containing protein	Unknown	-0.0543992	-0.0814013	-0.0414511	0.132939	0.29312	0.670772	0.999833	0.999802	0.99998	0.842964	0.510303	0.00230803	2739.07	2234.32	3163	2892.21	2726.1	2636.64	3851.45	4332.5	1459.48	1896.48	904.8	1489.12
	VIT_06s0061g00450	72		Caffeic acid 3-O-methyltransferase (VvCOMT)	Secondary Metabolism - Phenylpropanoid	-0.0235238	-0.114217	-0.0507525	-0.00817359	0.304291	0.574674	0.999833	0.999802	0.99998	0.990995	0.152668	0.00714335	1757.74	1731.48	2180.63	1989.65	2270.86	2201.72	2933.19	2904.6	2176.37	2759.31	1636.74	2507.02
	VIT_06s0061g00520	65		Serine carboxypeptidase precursor	Primaty Metabolism - Protein	0.220882	0.0436811	0.0587657	0.0637141	0.922033	1.33114	0.999833	0.999802	0.99998	0.885866	0.0203048	NA	47.55	80.66	154.25	198.78	147.62	265.68	38.39	74.98	12.07	70.33	2.41	45.84
	VIT_06s0061g00550	58 - 72		Xyloglucan endotransglucosylase/hydrolase 32	Cell Wall	0.134811	0.0560388	-0.134056	-0.634143	0.562664	1.32856	0.999833	0.999802	NA	0.00252077	0.0505364	5.24856e-07	76.12	108.31	376.76	410.41	3243.93	972.23	47669.6	27465.4	68419.3	108595	56070.9	153542
	VIT_06s0061g00700	65		Auxin-regulated protein	Hormone Signaling - Auxin	0.0511162	0.182452	0.0111041	0.252531	0.797046	0.258752	0.999833	0.999802	0.99998	0.567076	0.0288004	0.699953	170.43	181.62	421.93	508.66	463.19	473.3	166.98	210.53	37.17	80.45	30.3	39.23
	VIT_06s0061g00870	65		Histone H2B2	Cellular process	-0.000604507	0.163583	-0.0477205	0.153907	1.15561	0.267192	0.999833	0.999802	0.99998	0.845132	0.00120092	0.645427	0.27	0.21	2.61	6.67	22.42	20.51	24.66	30.84	13.53	46.23	19.04	58.88
	VIT_06s0061g01250	72		No hit / Unknown	Unknown	-0.124364	-0.154218	-0.186053	-0.148617	0.0137166	1.09763	0.999833	0.999802	0.99998	0.785079	0.978593	6.78479e-05	1117.94	984.76	996.77	875.12	1089.37	925.8	2056.54	1804.69	1581.17	1618.88	728.36	1680.63
	VIT_06s0061g01480	65		ABC transporter G member 22	Transport	-0.0567425	0.137913	-0.118273	0.494967	0.529066	0.447707	0.999833	0.999802	0.99998	0.0102732	0.023305	0.0487835	59.93	53.39	211.71	243.07	348.57	302.88	290.3	430.61	185.38	281.28	191.67	267.05
	VIT_06s0080g00260	65		Seed maturation protein PM38	Response to Stress	0.0608909	0.372469	-0.00562515	0.164374	0.965008	0.709023	0.999833	0.999802	0.99998	0.828219	9.47727e-07	0.270412	8.22	12.29	88.47	173.82	270.81	271.66	631.92	778.09	1274.56	2687.95	627.99	1947.22
	VIT_06s0080g00340	65		ABI5 (ABA insensitive 5) bZIP	Hormone Signaling - ABA	0.000372685	0.147812	-0.0165156	0.216912	0.91351	1.06332	0.999833	0.999802	0.99998	0.639845	0.0224148	0.0544585	2.37	2.37	1085.1	1312.1	742.3	737.19	363.46	440.53	41.12	120.75	11.63	38.04
	VIT_06s0080g00420	65 - 72	yes	Glucan endo-1,3-beta-glucosidase 7 precursor	Primary Metabolism - Carbohydrate	-0.0503716	-0.00897364	0.202019	0.468158	0.704364	0.89458	0.999833	0.999802	0.99998	0.151542	0.0323381	0.0290983	1828.77	1762.11	841.84	840.45	398.98	510.85	170.48	272.69	63.54	118.55	40.25	84.81
	VIT_06s0080g00680	65 - 72		No hit / Unknown	Unknown	-0.0119678	-0.0475438	-0.0542969	0.116005	0.685644	1.16492	0.999833	0.999802	0.99998	0.890985	0.0462325	4.09057e-06	20.05	19.1	50.2	47.2	68.14	63.67	94.13	106.33	68.63	127.13	66.1	158.22
	VIT_06s0080g00750	72		No hit / Unknown	Unknown	0.0787125	-0.0498972	0.102504	0.068029	0.324227	0.693444	0.999833	0.999802	0.99998	0.92941	0.281311	0.0174408	234.01	254.7	144.83	138.24	118.29	134.24	144.98	152.39	154.56	200.53	173.51	295.13
	VIT_06s0080g00790	72		MYB divaricata	Developmental Process	0.0454568	-0.0202466	-0.046024	0.0733623	-0.05638	0.86469	0.999833	0.999802	0.99998	0.945963	0.906782	0.01251	44.24	49.82	100.44	98.75	86.98	82.03	183.13	198.98	239.56	232.3	142.61	283.72
	VIT_06s0080g00910	72		F-box family protein	Primaty Metabolism - Protein	-0.0412657	0.0183411	0.0124481	-0.168195	0.203496	1.13755	0.999833	0.999802	0.99998	0.820938	0.783491	0.0428239	52.39	48.4	42.52	43.44	11.6	12.31	32.95	25.65	12.87	17.33	5.5	22.09
	VIT_06s0080g00920	72	yes	Photosystem I subunit O (PSAO)	Photosynthesis	-0.0607448	-0.161571	0.00515475	0.00799487	0.450606	1.16261	0.999833	0.999802	0.99998	0.994864	0.161944	0.00157037	1029.41	959.64	1001.66	825.77	739.68	752.58	501.19	504.72	169.6	247.38	79.55	205.63
	VIT_06s0080g00930	65 - 72		No hit / Unknown	Unknown	0.205304	0.137541	0.000685854	-0.208371	0.565942	0.637685	0.999833	0.999802	0.99998	0.65159	0.00593076	0.00983836	135.43	174.74	137.99	163.6	175.16	176.96	301.84	250.21	321.82	497.78	415.16	670.04
	VIT_06s0080g00980	72		Secoisolariciresinol dehydrogenase	Secondary Metabolism - Phenylpropanoid	-0.0152113	-0.163877	0.0733421	0.114522	0.249437	0.63759	0.999833	0.999802	0.99998	0.770525	0.1708	0.00176082	399.47	394.21	705.72	605.18	611.95	657.67	612.3	666.42	402.89	488.83	308.64	495.5
	VIT_06s0080g01090	72		CCR4-NOT transcription complex subunit 7/8	Transcription factor	-0.0612582	0.0886651	-0.0711978	-0.0254381	-0.199559	1.20808	0.999833	0.999802	0.99998	0.982748	0.562497	0.00811498	983.96	810.83	864.07	970.4	641.35	593.69	912.77	857.09	1081.29	941.83	355.46	1062.12
	VIT_06s0080g01110	72		Transcription factor (E2F) E2F1	Cellular process	0.0681581	0.21041	0.0424906	0.385908	0.355497	0.571254	0.999833	0.999802	0.99998	0.252639	0.145246	0.0127666	224.36	244.94	102.59	126.65	123.53	130.66	100.44	143.8	165.03	218.07	170.74	260.86
	VIT_07s0005g00140	65		Peripheral-type benzodiazepine receptor	Transport	0.00285677	0.141236	0.156519	0.137009	0.753117	0.775428	0.999833	0.999802	0.99998	0.872716	0.000122117	0.218386	3.67	3.93	103.99	123.65	240.69	290.46	543.87	635.76	1063.93	1900.09	614.56	1736.07
	VIT_07s0005g00170	72		Rubber elongation factor (REF)	Unknown	0.0301176	0.0539343	0.0878665	-0.161674	0.303955	0.886892	0.999833	0.999802	0.99998	0.773489	0.252983	0.000157824	327.77	344.86	1975.66	2078.55	2940.11	3236.68	5322.57	4599.69	6424.7	8192.96	4700.49	9107.89
	VIT_07s0005g00290	65 - 72		Universal stress protein (USP) family protein	Response to Stress	0.00496974	-0.309129	-0.0553484	-0.405123	0.716495	1.15301	0.999833	0.999802	0.99998	0.0122017	0.00057872	2.66234e-09	1103.83	1115.42	2145.71	1574.1	2401.77	2320.19	6106.76	4467.3	7241.57	12622.6	7755.26	18047.7
	VIT_07s0005g00340	72		Phytochrome A-associated F-box protein	Signaling	0.012747	-0.204551	-0.137374	-0.0211553	0.266551	0.588436	0.999833	0.999802	0.99998	0.976928	0.345834	0.000223378	696.97	711.07	647.87	520.84	696.94	611.58	1600.95	1570.44	1254.25	1553.26	1102.82	1694.13
	VIT_07s0005g00390	65 - 72		Beta Glucosidase 11	Primary Metabolism - Carbohydrate	0.0351979	-0.050748	-0.293433	-0.048131	0.951666	1.49416	0.999833	0.999802	0.99998	0.939661	3.98728e-05	1.06283e-07	13.64	16.21	118.18	102.72	572.73	340.98	2169.42	2085.89	1838.13	3924.3	1178.13	3708.6
	VIT_07s0005g00450	65 - 72		No hit / Unknown	Unknown	-0.0214881	-0.0158337	0.0263941	0.0996347	0.546539	0.605844	0.999833	0.999802	0.99998	0.874216	0.00279976	0.0158566	391.22	385.61	245.41	243.46	240.07	248.8	174.22	188.94	191.13	289.65	201.26	318.57
	VIT_07s0005g00510	65 - 72		Monoglyceride lipase	Primary Metabolism - Lipid	0.0309193	0.199034	0.150016	0.170241	0.617471	1.19086	0.999833	0.999802	0.99998	0.790953	0.0111581	0.000123681	511.01	531.04	138.41	168.72	143.67	168.29	106.62	125.12	99.83	163	61.22	155.62
	VIT_07s0005g00660	58 - 65		Late embryogenis abundant protein 5	Response to Stress	-0.0567526	-0.0666316	-0.115357	-0.629245	0.54106	0.464168	0.999833	0.999802	NA	0.00125844	0.0341831	0.0558994	884.65	637.48	981.48	778.93	1974.09	997.09	28049.2	16504.6	20152.2	31045.2	24789.4	35140.8
	VIT_07s0005g00690	72		Ribosomal protein L18 (RPL18B) 60S	Primaty Metabolism - Protein	-0.0537213	-0.293591	0.00672753	0.0740508	0.360277	0.554476	0.999833	0.999802	0.99998	0.881352	0.00794287	4.11415e-05	1282.67	1231.27	1256.46	920.11	1218.02	1241.68	1356.38	1431.79	888.24	1164.71	838.89	1254.43
	VIT_07s0005g00830	65 - 72		Subtilisin protease	Primaty Metabolism - Protein	0.0472296	0.121669	-0.0866694	0.0402239	1.33889	1.96696	0.999833	0.999802	0.99998	0.949673	0.000234402	0.00014434	50806.2	53426.5	41057.3	48272.8	9925.49	6500.05	1801.08	2442.68	68.04	881.44	7.84	125.62
	VIT_07s0005g01320	72		No hit / Unknown	Unknown	-0.0582778	-0.0207126	-0.225695	0.171232	0.211967	1.64948	0.999833	0.999802	0.99998	0.817784	0.749514	0.000905135	276.04	197.84	250.26	242.94	295.31	181.03	529.85	665.43	199.27	251.37	38.8	219.09
	VIT_07s0005g01360	65 - 72		Zinc finger (C3HC4-type ring finger)	Transcription factor	-0.0689565	0.199357	0.000865775	0.216212	0.994153	1.69876	0.999833	0.999802	0.99998	0.741516	0.00781223	0.00060781	117.45	105.98	28.81	39.39	29.68	30.02	25.81	33.88	19.31	55.98	7.98	49.28
	VIT_07s0005g01450	65		bZIP22	Transcription factor	-0.0359797	0.0579183	0.0913315	0.343955	0.606376	0.165738	0.999833	0.999802	0.99998	0.330468	0.00407983	0.725474	412.23	393.73	414.39	441	327.78	365.86	222.5	302.07	167.9	269.19	320.79	367.93
	VIT_07s0005g01690	65		No hit / Unknown	Unknown	-0.0908484	0.016456	-0.0470211	-0.0234448	0.667431	0.417798	0.999833	0.999802	0.99998	0.981935	0.0184992	0.316309	123.26	108.34	98.57	101.17	102.5	98.95	137.32	134.87	140.55	244.13	153.61	215.67
	VIT_07s0005g01700	58 - 65 - 72		Transcription regulator	Transcription factor	NA	-0.00901713	-0.0060776	-0.936458	1.35838	1.59071	NA	0.999802	0.99998	9.21651e-05	7.55904e-07	3.6918e-05	0	0	0.34	0	0.64	0.44	107	35.71	104.97	338.91	82.32	314.98
	VIT_07s0005g01710	58 - 65 - 72		WRKY35	Transcription factor	0.0934102	0.139681	-0.121823	-0.527287	0.557658	0.706355	0.999833	0.999802	0.99998	0.000353476	0.0188925	0.00635418	290.37	324.77	411.26	468.92	834.55	729.42	3710.63	2467.97	2749.66	4269.87	3060.47	5211.5
	VIT_07s0005g01790	65		Acyl-CoA synthetase long-chain member 2	Primary Metabolism - Lipid	0.099256	0.149265	0.151895	0.465331	0.700838	0.708846	0.999833	0.999802	0.99998	0.040854	0.013594	0.21171	3181.37	3533.99	1015.09	1227.22	1795.98	2057.3	1016.79	1496.38	292.99	526.28	104.69	210.59
	VIT_07s0005g01830	72		No hit / Unknown	Unknown	-0.0473941	-0.229675	-0.139271	0.214252	0.34302	0.893739	0.999833	0.999802	0.99998	0.662651	0.220544	0.0457165	207.46	197.96	304.77	229.33	387.19	338.32	343.24	415.59	373.12	491.06	179.63	390.1
	VIT_07s0005g01950	58 - 72		Myb domain protein 78	Transcription factor	0.0355419	0.0331093	0.019868	-0.662375	0.581927	1.58762	0.999833	0.999802	0.99998	0.0211236	0.157281	3.54351e-05	3.66	6.04	10.92	12.4	8.85	10.21	56.63	18.98	56.98	100.33	50.28	191.41
	VIT_07s0005g02120	72	yes	Cyclase/dehydrase	Unknown	-0.069578	-0.243851	-0.00224641	0.0863557	0.282277	0.777547	0.999833	0.999802	0.99998	0.897519	0.327084	0.00745427	260.08	242.26	237.06	183.61	238.36	240.69	173.78	186.71	128.21	161.32	72.6	131.75
	VIT_07s0005g02220	65 - 72	yes	LHCII type I CAB-1	Photosynthesis	-0.0682475	-0.150439	0.106235	0.192659	1.04864	1.17159	0.999833	0.999802	0.99998	0.783497	0.0040568	0.0143392	1492.64	1369.93	1302.25	1052.37	565.12	663.43	86.26	111.85	22.58	67.98	14.51	43.6
	VIT_07s0005g02420	72		Haloacid dehalogenase hydrolase	Generation of metabolite precursors and energy	0.0369322	0.129725	0.289966	-0.0340487	0.359918	0.856756	0.999833	0.999802	0.99998	0.977931	0.326916	0.0186706	143.15	150.78	85.01	99.98	68.01	106.17	54.06	51.33	162.57	220.87	146.23	290.31
	VIT_07s0005g02440	65	yes	Pectinacetylesterase	Cell Wall	-0.090836	0.235902	0.135696	0.254043	0.792221	0.103903	0.999833	0.999802	0.99998	0.548246	0.0243542	0.893418	470.55	428.17	1061.94	1340.12	1307.95	1492.87	489.18	612.97	95.11	200.01	41.34	46.3
	VIT_07s0005g02450	58 - 72	yes	No hit / Unknown	Unknown	0.0471679	0.0168271	0.0723579	0.567654	-0.0924322	0.787593	0.999833	0.999802	0.99998	0.00095611	0.851332	0.019225	827.37	888.87	875.99	896.15	785.11	845.63	643.65	1006.45	657.75	620.04	419.79	780.4
	VIT_07s0005g02480	72	yes	Myb domain protein 61	Transcription factor	0.0783162	0.0244214	0.129383	0.169591	0.368888	1.25474	0.999833	0.999802	0.99998	0.584939	0.419761	0.0046123	1781.49	1931.73	575.82	591.14	469.54	531.24	342.16	387.91	170.46	241.45	43.44	133.67
	VIT_07s0005g02530	65		No hit / Unknown	Unknown	0.0619649	0.408381	0.0487787	0.250556	0.835084	0.877592	0.999833	0.999802	0.99998	0.667538	0.0159519	0.0564857	105.75	116.4	84.11	129.66	81.45	89.31	24.68	34.55	24.52	53.75	18.8	40.6
	VIT_07s0005g02710	65		No hit / Unknown	Unknown	0.0912694	0.122726	-0.0296969	-0.328959	0.6944	0.471583	0.999833	0.999802	0.99998	0.317738	0.00473557	0.00157846	1201.73	1329.9	518.3	597.53	833.92	820.54	1291.64	967.48	3429.67	5973.97	8125.85	11475.6
	VIT_07s0005g02730	65 - 72		Myb Radialis	Developmental Process	-0.00789259	0.138394	0.0559563	-0.455251	1.00899	1.1246	0.999833	0.999802	0.99998	0.159538	3.29276e-05	1.29258e-05	97	96.71	76.66	89.15	104.82	114.08	379.87	241.12	529.5	1197.22	726.64	1699.05
	VIT_07s0005g02740	65 - 72		Peptide chain release factor	Primaty Metabolism - Protein	-0.00115065	0.0872057	-0.00370805	-0.171157	1.01897	1.0122	0.999833	0.999802	0.99998	0.741516	6.05019e-05	0.00106854	88.15	88.53	119.64	131.11	133.45	134.73	169.19	145.16	149.58	344.86	162.53	358
	VIT_07s0005g02800	65		ADP-glucose pyrophosphorylase large subunit 2	Primary Metabolism - Carbohydrate	0.0258336	-0.0149925	-0.00226738	-0.157475	0.5042	0.350163	0.999833	0.999802	0.99998	0.710074	0.00409517	0.371802	149.37	155.62	202.04	200.82	251.72	254.37	306.21	268.8	337.39	495.11	422.19	558.46
	VIT_07s0005g03140	65 - 72		Aspartic protease	Primaty Metabolism - Protein	0.0904307	-0.030523	0.0850436	-0.251694	1.93833	3.01833	0.999833	0.999802	0.99998	NA	1.31109e-08	2.57077e-16	3.4	9.62	5.01	4.08	1.01	3.76	11.5	5.12	3.88	52.21	9.25	126.49
	VIT_07s0005g03370	65 - 72		No hit / Unknown	Unknown	0.0255876	0.082796	0.291388	-0.0380224	0.865161	1.19337	0.999833	0.999802	0.99998	0.974967	0.0268451	0.0133831	15.76	17.84	39.08	45.62	31.68	52.1	68.68	66.46	58.63	148.72	22.16	69.11
	VIT_07s0005g03400	65		Globulin 11S	Generation of metabolite precursors and energy	-0.0486953	0.202785	0.0288116	0.282059	0.812583	0.348541	0.999833	0.999802	0.99998	0.512102	0.0115861	0.645427	11.49	6.46	13142.3	18585.8	23705.8	24638.5	6007.39	7804.1	869.21	1791.3	302.42	533.51
	VIT_07s0005g03410	65		Globulin 11S	Generation of metabolite precursors and energy	-0.0948109	0.262984	0.0868497	0.508007	0.851138	0.245349	NA	0.999802	0.99998	0.0506349	0.0432815	0.757761	398.8	152.07	389393	598134	677931	740369	213212	335878	26647.4	85838	7483.32	10039.2
	VIT_07s0005g03810	65 - 72		No hit / Unknown	Unknown	-0.0348309	-0.045447	0.0212748	-0.404685	0.723909	0.892125	0.999833	0.999802	0.99998	0.326273	0.0289876	0.00356644	27.21	24.57	53.12	50.64	30.24	31.67	57.09	33.35	61.38	116.45	97.6	195.22
	VIT_07s0005g04390	72		Clavata1 receptor kinase (CLV1)	Signaling	-0.00318978	-0.274412	-0.219767	-0.338013	0.154903	0.809712	0.999833	0.999802	0.99998	0.370358	0.801605	0.0368369	201.75	201.76	322.21	243.88	321.65	251.67	966.83	702.13	855.27	994.06	414.14	802.04
	VIT_07s0005g04770	65		Anthranilate phosphoribosyltransferase	Primary Metabolism - Aminoacid	0.00478198	0.0437129	0.265648	0.212797	1.41137	0.259328	0.999833	0.999802	0.99998	NA	9.47326e-05	NA	25.8	26.43	50.41	57.43	34.47	79.31	12.95	28.66	1.3	24.1	0	5.79
	VIT_07s0005g04920	72	yes	Photosystem I reaction center subunit IV B (PSAE B)	Photosynthesis	-0.0513795	-0.1866	0.066722	0.0684867	0.176619	0.79899	0.999833	0.999802	0.99998	0.897519	0.664935	0.0122393	1141.62	1087.44	963.37	790.57	737.29	792.27	543.58	572.48	315.46	367.15	182.41	339.67
	VIT_07s0005g05100	65		Phytochrome interacting factor 3-like 5	Signaling	0.0489733	0.197683	0.0630762	0.157781	0.685138	0.526241	0.999833	0.999802	0.99998	0.748661	0.04086	0.334544	39	45.8	370.91	473.22	366.21	391.01	189.78	215.26	42.23	77.77	50.38	81.28
	VIT_07s0005g05400	65		Abscisic acid-insensitive protein 3 (ABI3)	Hormone Signaling - ABA	-0.0334611	0.0978449	-0.0195333	0.0707617	0.532426	0.907345	0.999833	0.999802	0.99998	0.880559	0.00266563	0.120578	9.49	7.3	7066.64	7834.51	6143.67	6076.64	4324.87	4549.96	1924.75	2888.02	827.58	2361.15
	VIT_07s0005g05520	65 - 72		Pectate lyase	Cell Wall	-0.0181432	-0.0176908	0.014979	0.109193	1.76977	2.37453	0.999833	0.999802	0.99998	0.895322	1.22664e-08	1.61887e-07	90.24	87.46	9.26	8.53	12.25	13.36	26.39	33.54	17.38	100.12	15.26	168.34
	VIT_07s0005g05610	65 - 72		3-ketoacyl-CoA thiolase PED1	Primary Metabolism - Lipid	0.0539845	0.0368266	-0.232047	-0.390813	0.608528	0.999689	0.999833	0.999802	0.99998	0.0438986	0.00364219	1.62451e-05	641.49	676.1	1030.91	1067.12	1174.73	949.09	2866.53	2105.11	2348.59	3762.11	1838.24	3868.98
	VIT_07s0005g05660	72		F-box/kelch-repeat protein	Primaty Metabolism - Protein	0.0885749	-0.0175624	0.056584	-0.0575089	0.519002	0.653893	0.999833	0.999802	0.99998	0.919454	0.0629974	0.0123573	508.99	553.46	430.51	427.14	353.55	375.11	422.04	403.39	344.83	525.81	298.85	489.73
	VIT_07s0005g05960	65 - 72		Cytokinin dehydrogenase 5 precursor	Hormone Signaling - Cytokinin	0.0245449	-0.0150049	0.0184562	-0.0056358	0.960216	1.68601	0.999833	0.999802	0.99998	NA	0.0117003	0.00106491	1.84	3.73	1.93	1.37	3.19	3.78	2.02	1.9	11.93	33.89	8.83	62.78
	VIT_07s0031g00250	65	yes	Transporter-related	Transport	-0.0281055	0.278548	0.048055	0.233597	0.699052	0.723653	0.999833	0.999802	0.99998	0.559198	0.034355	0.150979	429.07	419.04	312.28	400.53	346.71	370.74	213.86	260.16	77.74	144.65	50.1	96.78
	VIT_07s0031g00450	72		Basic helix-loop-helix protein SPATULA	Transcription factor	0.0058476	-0.133004	-0.0786387	-0.121761	0.215716	0.847241	0.999833	0.999802	0.99998	0.825292	0.502785	0.000450215	293.26	297.26	268.08	238.66	313.56	295.03	355.2	321.36	472.6	564.24	347.49	656.25
	VIT_07s0031g00530	72		MAPKKK21	Signaling	-0.00098125	0.135192	-0.0327147	-0.1113	-0.257134	1.34762	0.999833	0.999802	0.99998	0.902212	0.683244	0.000895507	91.7	91.1	57.34	75.63	45.73	41.11	143.09	116.11	97.68	76	38.14	121.39
	VIT_07s0031g00620	72	yes	Zeaxanthin epoxidase (ZEP1)	Secondary Metabolism - Carotenoid	0.0178849	-0.0481136	-0.177555	-0.0140028	0.402038	0.756322	0.999833	0.999802	0.99998	0.980614	0.00565064	0.000940028	1176.06	1201.55	825.68	797.79	1019.51	890.39	984.57	971.99	520.17	704.49	334.92	588.91
	VIT_07s0031g00690	65		ABA 8'-hydroxylase CYP707A2	Secondary Metabolism - Carotenoid	0.110939	-0.0458283	0.0148056	0.124727	0.899607	0.0678735	0.999833	0.999802	0.99998	NA	0.0150756	NA	8.19	16.54	105.57	97.87	40.58	43.68	4.88	12.04	0.95	13.36	0	0.45
	VIT_07s0031g00800	72		Cyclin-dependent kinase inhibitor KIP-related protein 7	Cellular process	0.0920637	-0.0938693	-0.0487114	0.153551	0.395266	0.623157	0.999833	0.999802	0.99998	0.812546	0.271262	0.012273	545.14	594.24	455.63	417.94	572.23	554.73	867.85	997.84	978.74	1370.1	1090.96	1741.74
	VIT_07s0031g01320	58 - 65		bZIP23	Transcription Factor	0.0318476	-0.0215991	0.095064	0.562761	0.717742	0.503034	0.999833	0.999802	0.99998	0.020787	0.0100082	0.112915	440.03	455.93	437.43	431.35	372.98	413.79	130.28	215.57	77.38	140.74	88.68	131.03
	VIT_07s0031g01530	72		Stress enhanced protein 2 (SEP2)	Photosynthesis	-0.0731171	-0.397897	-0.114909	-0.365502	0.299392	0.69192	0.999833	0.999802	0.99998	0.0325125	0.169565	3.52196e-05	441.62	404.55	1261.13	778.45	1440.21	1298.83	3700.13	2790.29	2552.52	3224.15	2399.51	3974.52
	VIT_07s0031g01570	72		CYP78A11	Cellular Metabolism	-0.00816223	-0.320512	-0.134526	0.291824	0.600362	1.90026	0.999833	0.999802	0.99998	0.508856	0.201943	0.00012304	1.58	1.1	101.42	66.99	52.17	36.1	150.07	198.53	40.76	85.41	6.85	56.94
	VIT_07s0031g01640	72		ABC transporter F member 8	Transport	0.0671537	-0.0322514	-0.146779	0.307532	0.197915	0.682037	0.999833	0.999802	0.99998	0.184449	0.484896	0.0311753	1578.32	1694.23	2131.39	2084.35	2916.65	2582.18	3038.28	3853.86	2998.91	3520.14	1859.71	3154.19
	VIT_07s0031g01660	72		CYP86A2	Cellular Metabolism	-0.00652718	-0.160249	-0.117515	0.0517653	0.170977	0.615458	0.999833	0.999802	0.99998	0.935522	0.354419	0.0302515	389.11	388.48	618.92	544.69	966.58	878.68	1163.45	1206.97	1140.83	1307.18	696.12	1113.22
	VIT_07s0031g01850	72		BRI1 protein	Hormone Signaling - Brassinosteroid	0.0113709	0.112368	-0.104956	0.122649	0.460735	0.533194	0.999833	0.999802	0.99998	0.770229	0.0625301	0.0122537	1737.67	1764.03	1770.44	1985.44	1967.91	1781.23	2321.79	2547.22	1088.34	1568.97	1115.06	1656.55
	VIT_07s0031g02160	65	yes	Protein phosphatase 2C DBP	Signaling	0.0243374	0.00875273	0.0206289	0.556803	0.737691	0.623112	0.999833	0.999802	0.99998	0.0669452	0.0094787	0.31409	218.73	225.81	165.77	168.06	175.44	180.69	79.52	144.6	55.79	103.73	36.23	70.08
	VIT_07s0031g02200	58 - 72		Auxin efflux carrier	Hormone Signaling - Auxin	-0.138121	-0.1138	-0.199499	0.53313	0.308717	0.897371	0.999833	0.999802	0.99998	3.72731e-07	0.25644	0.0185144	9794.68	8778.3	7225.58	6589.55	8045.27	6885.91	6108.84	9006.74	3292.4	4219.69	2265.87	4704.72
	VIT_07s0031g02210	58 - 72		No hit / Unknown	Unknown	-0.104565	0.0767413	-0.347523	0.523959	0.31321	0.866051	0.999833	0.999802	0.99998	0.00041764	0.406388	0.0307412	865.03	788.93	523.63	564.1	748.49	506.94	568.01	847.01	291.5	381.38	207.58	424.69
	VIT_07s0031g02220	65		No hit / Unknown	Unknown	-0.117509	-0.0799177	0.0844654	0.0437033	0.56862	0.480456	0.999833	0.999802	0.99998	0.940021	8.795e-05	0.0171622	388.14	349.88	505.91	477.34	613.13	668.91	563.19	581.43	413.14	631.65	357.73	511.78
	VIT_07s0031g02280	65		MYB divaricata	Developmental Process	0.0030082	-0.144847	0.189005	0.130341	0.806671	0.853435	0.999833	0.999802	0.99998	0.872918	0.0495292	0.0994277	0.53	0.68	76.53	63.96	49.8	69.62	23.39	30.9	3.89	20.02	0.63	16.74
	VIT_07s0031g02390	72	yes	Phytoalexin-deficient 4 protein (PAD4)	Hormone Signaling - Jasmonate	-0.0552799	0.0431034	-0.104851	0.121124	0.397636	1.01348	0.999833	0.999802	0.99998	0.889109	0.365154	0.000874833	1232.98	892.62	864.27	929.79	836.57	719.87	1739.58	2156.49	770.45	1116.05	562.17	1231.06
	VIT_07s0031g02910	72		Receptor-like kinase	Signaling	0.0182735	0.0062185	0.0232354	0.311465	0.609955	0.821153	0.999833	0.999802	0.99998	0.534387	0.0920514	0.0308945	54.87	56.96	82.34	83.58	59.97	62.57	36.4	57.39	37.48	65.18	31.8	62.08
	VIT_07s0104g00210	72		Phenazine biosynthesis PhzC/PhzF protein	Primary Metabolism - Aminoacid	-0.122843	-0.0848686	-0.0423362	0.178563	0.485939	0.870099	0.999833	0.999802	0.99998	0.796659	0.172528	0.0316958	101.13	85.53	76.51	68.49	72.79	69.43	55.14	66.44	37.76	57.64	25.66	53.07
	VIT_07s0104g00280	65		No hit / Unknown	Unknown	0.00606511	0.0359252	0.0280639	0.0794507	0.867355	0.546523	0.999833	0.999802	0.99998	NA	0.0225024	0.396737	3.66	4.04	5.16	6.41	6.99	7.93	20.7	23.04	23.24	56.63	19.14	34.37
	VIT_07s0104g00350	58 - 72		Circadian clock coupling factor ZGT	Signaling	-0.0961301	-0.338306	-0.113156	-0.566254	0.0119476	0.716298	0.999833	0.999802	0.99998	0.00853928	0.986541	0.0236521	27.81	20.27	17.97	7.76	25.82	18.67	245.27	150.81	360.95	368.84	280.25	489.25
	VIT_07s0104g00420	65 - 72		Endo-1,3;1,4-beta-D-glucanase precursor	Primary Metabolism - Carbohydrate	-0.0964694	-0.301522	-0.14428	0.220218	0.688846	1.32486	0.999833	0.999802	0.99998	0.440812	1.26914e-05	5.40776e-05	320.51	279.7	1102.7	800.39	1365.41	1216.14	1263.14	1494.97	765.33	1282.33	374.79	1069.57
	VIT_07s0104g00830	65	yes	Sugar transporter ERD6-like 7	Transport	-0.0429308	0.0240593	0.0931562	0.285651	0.690946	0.341433	0.999833	0.999802	0.99998	0.298561	0.0144172	0.362942	3272.17	3170.08	2620.23	2683.96	2473.96	2705.76	1025.15	1286.95	359.19	638.8	298.29	390.63
	VIT_07s0104g01230	72		Auxin response factor 2	Hormone Signaling - Auxin	0.0110277	0.227354	0.102777	0.19925	0.303986	1.29982	0.999833	0.999802	0.99998	0.749076	0.61584	0.012017	1.3	2	187.46	237.67	165.51	192.18	53.94	66.59	25.84	36.06	9.5	38.13
	VIT_07s0104g01250	72		Flavin monooxigenase like - YUCCA	Hormone Signaling - Auxin	-0.0221236	-0.0955453	-0.206483	0.0199304	0.427415	0.933299	0.999833	0.999802	0.99998	0.972864	0.0590095	0.00542587	1343.82	1322.47	1232.69	1148.12	2043.41	1737.94	3452.24	3494.23	2463.51	3439.61	1594.89	3327.66
	VIT_07s0104g01260	65		Flavin monooxigenase like - YUCCA	Hormone Signaling - Auxin	-0.0172791	0.0766918	0.14432	0.00692124	0.986046	0.380498	0.999833	0.999802	0.99998	NA	0.0129117	0.603733	6.62	5.37	1.9	3.89	3.63	9.34	4.3	4.51	11.33	39.34	18.9	29.88
	VIT_07s0104g01340	65		Nodulin MtN3 family	Transport	9.72032e-06	0.0587779	0.193419	0.201168	1.2806	0.751292	0.999975	0.999802	0.99998	0.758516	8.92267e-06	0.213734	1.56	1.58	295.15	332.28	696.56	892.2	396.61	494.42	55.66	172.67	20.76	47.82
	VIT_07s0104g01400	65		Glutaredoxin	Response to Stress	-0.0190365	0.15775	0.0949683	0.407413	0.959263	0.904298	0.999833	0.999802	0.99998	0.269866	0.00774267	0.116838	12.92	10.99	28.7	37.16	57.07	65.2	18.77	46.49	15.8	41.61	6.2	16.91
	VIT_07s0104g01420	65		Glutaredoxin	Response to Stress	0.0564201	-0.0126034	-0.214075	0.302815	0.841819	0.653388	0.999833	0.999802	0.99998	0.533854	0.0176896	0.288532	17.16	22.03	96.47	95.32	120.62	96.51	114.96	160.5	33.35	74.37	32.56	64.61
	VIT_07s0104g01480	72		Cold-induced thioredoxin domain	Unknown	0.0806332	-0.0502231	-0.0564216	0.128428	0.249212	0.552051	0.999833	0.999802	0.99998	0.716026	0.209002	0.00116686	527.54	573.97	853.73	825.01	1082.12	1037.1	1547.44	1697.77	1783.87	2166.01	1436.19	2153.23
	VIT_07s0104g01720	65 - 72		HAK5 (High affinity K+ transporter 5)	Transport	0.0628595	0.26814	0.229569	0.400222	0.924085	1.43438	0.999833	0.999802	0.99998	0.326005	0.0138674	0.00681844	45.55	53.15	149.5	211.76	129.5	175.82	64.08	101.97	22.14	58.27	5.77	30.54
	VIT_07s0129g00090	72		Ribosomal protein L26 (RPL26A) 60S	Primaty Metabolism - Protein	0.00782131	-0.31289	0.00950914	-0.0123619	0.19995	0.571851	0.999833	0.999802	0.99998	0.983966	0.412768	0.0050454	1952.29	1979.81	3562.7	2699.21	2784.03	2850.09	3202.91	3162.59	2101.34	2465.81	2347.2	3582.06
	VIT_07s0129g00290	72		formamidase, putative / formamide amidohydrolase, putative	Generation of metabolite precursors and energy	0.118412	-0.00946397	0.0575494	0.224543	0.261865	0.654554	0.999833	0.999802	0.99998	0.334586	0.246436	0.00493528	464.64	518.71	651.09	649.77	648.92	689.27	552.35	653.77	389.01	478.22	251.51	409.65
	VIT_07s0129g00510	65 - 72		No hit / Unknown	Unknown	0.0405086	0.24557	0.112011	0.0637975	0.610192	1.08774	0.999833	0.999802	0.99998	0.946086	0.00109802	0.00909614	28.99	32.37	117.6	151.59	247.28	277.19	345.79	364.13	303.8	484.31	180.03	455.88
	VIT_07s0129g00520	65 - 72		Protein phosphatase 2C	Signaling	0.0198556	-0.0743843	-0.0669632	-0.0234679	0.843508	1.42675	0.999833	0.999802	0.99998	0.985839	0.000710471	3.51877e-06	219.32	229.22	109.78	97.04	75.28	69.04	182.25	175.18	109.49	216.93	113.26	346.05
	VIT_07s0129g00660	65	yes	Indole-3-acetic acid-amido synthetase GH3.2	Hormone Signaling - Auxin	0.0141318	0.220897	0.0999637	0.353508	1.77801	0.975351	0.999833	0.999802	0.99998	0.361608	2.50267e-07	NA	295.02	300.97	189.89	272.97	147.14	187.06	57.94	135.64	22.29	201.42	17.76	402.18
	VIT_07s0129g01090	72	yes	ADP-ribosylation factor	Transport	0.0713391	0.000306132	0.357135	0.235119	0.523555	0.863703	0.999833	0.999802	0.99998	0.592532	0.0548161	0.0339261	57.11	66.41	121.42	121.99	108.21	165.82	92.79	113.55	77.05	117.49	59.71	122.42
	VIT_07s0130g00400	72		Chloride channel protein (CLC-c)	Transport	-0.0156354	0.0633554	-0.239661	0.109348	0.05772	0.500448	0.999833	0.999802	0.99998	0.716718	0.882811	0.00237673	1695.82	1682.29	1305.22	1377.8	1940.68	1585.61	3473.24	3750.83	2804.6	2965.93	2274.12	3282.9
	VIT_07s0141g00270	65 - 72		Auxin-induced protein 22D	Hormone Signaling - Auxin	-0.00816237	0.267418	-0.0993267	0.455028	1.47536	1.62274	0.999833	0.999802	0.99998	0.216785	1.0203e-07	3.64565e-05	221.45	220.22	83.5	114.59	112.58	97.07	92.24	157.68	54.94	200.28	55.96	223.88
	VIT_07s0141g00290	65 - 72		IAA16	Hormone Signaling - Auxin	-0.0519639	-0.0240125	-0.0200421	0.192217	0.633364	0.918455	0.999833	0.999802	0.99998	0.447017	0.000379019	1.31395e-14	2042.27	1966.06	1299.64	1280.51	1674.95	1665.12	1436.64	1655.29	1084.81	1754.59	1187.32	2293.86
	VIT_07s0141g00540	65 - 72		Multi-copper oxidase (SKU5)	Transport	-0.0491476	0.139322	-0.110287	0.149884	0.550013	0.877158	0.999833	0.999802	0.99998	0.674762	0.0219203	2.20204e-05	348.3	332.51	347.63	393.22	269.31	241.75	299.62	335.63	314.79	485.6	289.7	552.39
	VIT_07s0141g00570	72	yes	Photosystem II reaction centre W (PsbW)	Photosynthesis	-0.0438743	-0.255991	0.0252611	0.175771	0.307164	0.802673	0.999833	0.999802	0.99998	0.643476	0.0951675	0.00936767	1944.85	1846.39	2498.36	1829.48	2080.88	2157.63	1530.92	1757.14	925.24	1173.78	583.39	1085.71
	VIT_07s0141g01030	72		R protein MLA10	Response to Stress	-0.0448014	0.0740844	-0.0851082	0.31087	0.607927	1.00957	0.999833	0.999802	0.99998	0.493579	0.0567845	0.000114725	114.3	108.29	74.26	81.38	81.86	61.62	64.43	88.25	81.04	136	76.08	163.5
	VIT_07s0151g00090	65 - 72		Quinone-oxidoreductase QR1	Generation of metabolite precursors and energy	0.0546862	-0.151433	0.00887696	0.212077	0.708396	0.856656	0.999833	0.999802	0.99998	0.477742	1.95742e-08	2.01742e-06	617.85	661.17	976.19	863.04	777.74	793.03	718.06	845.79	502.93	847.79	464.79	870.25
	VIT_07s0151g00200	65 - 72		Quinone-oxidoreductase, Chloroplast	Generation of metabolite precursors and energy	-0.0374345	-0.085308	-0.0264592	0.0898682	0.867306	1.12392	0.999833	0.999802	0.99998	0.821969	3.18398e-06	3.43342e-06	649.74	629.85	782.24	733.07	689.34	682.82	734.37	785.12	608.67	1180.42	610.26	1415.9
	VIT_07s0151g00310	65 - 72		NIMA protein kinase NEK1	Signaling	0.0664707	0.150168	0.0308311	0.198043	1.62125	1.9832	0.999833	0.999802	0.99998	0.671443	2.54475e-10	1.71643e-15	350.5	375.67	197.02	229.78	246.85	256.91	151.31	180.11	85.89	337.46	128.71	575.8
	VIT_07s0151g00340	58 - 65 - 72	yes	Sulfate transporter 3.1 (AST12) (AtST1)	Transport	-0.0419904	-0.0550817	-0.0267368	-0.593337	1.73734	2.02351	0.999833	0.999802	0.99998	0.0323961	4.72938e-10	8.66345e-05	3219.76	3098.69	446.96	423.87	162.86	158.07	923.8	505.69	158.28	740.21	83.89	1387.07
	VIT_07s0151g00410	58 - 65 - 72		Sulfate transporter 3.1 (AST12) (AtST1)	Transport	-0.0522373	0.182255	-0.00202479	-0.632523	1.20756	2.34265	0.999833	0.999802	0.99998	0.029383	0.0011348	2.02864e-06	239.32	225.34	27.86	37	13.65	13.64	69.16	33.1	13.26	55.81	5.57	102.58
	VIT_07s0151g00520	72	yes	Homocysteine S-methyltransferase 3	Primary Metabolism - Aminoacid	-0.0795524	-0.204055	-0.0138017	-0.0147728	-0.162634	0.606507	0.999833	0.999802	0.99998	0.985463	0.603549	0.00279638	696.54	646.96	316.45	253.28	236.3	236.19	287.64	283.99	328.03	294.38	200.34	314.66
	VIT_07s0151g00640	65 - 72		Globulin-1 S allele precursor	Generation of metabolite precursors and energy	-0.0580091	0.240173	0.144054	0.430852	0.658652	1.04335	0.999833	0.999802	0.99998	0.14965	3.41096e-05	0.00834789	170.42	83.86	84951.5	134376	293304	341271	155668	229894	101310	166266	50036.3	119148
	VIT_07s0151g00800	72		No hit / Unknown	Unknown	0.0969197	-0.272989	-0.0913255	-0.0230852	0.361021	0.908611	0.999833	0.999802	0.99998	0.96139	0.189752	3.85195e-06	1430.42	1562.63	2731.47	2176.73	3132.31	2943.75	5011.39	4912.67	4986.18	6657.32	3167.94	6171.38
	VIT_07s0151g00840	72		Late embryogenesis abundant protein D-34 (LEA D-34)	Response to Stress	0.0661267	0.040278	-0.100643	-0.0441436	0.547484	1.09105	0.999833	0.999802	0.99998	0.967938	0.0750995	0.0301923	11.39	16.18	13.31	14.98	19.65	13.7	92.53	84.36	270.47	427.62	214.1	616.1
	VIT_07s0151g00850	65 - 72		No hit / Unknown	Unknown	0.0854338	0.131612	0.101534	-0.104727	0.843274	0.875433	0.999833	0.999802	0.99998	0.907483	0.0256022	0.00726121	284.03	310.79	64.74	77.06	37.76	45.43	48.53	43.25	32.27	75.42	54.77	108.9
	VIT_07s0185g00130	72		MAP kinase phosphatase 1	Signaling	-0.0205623	-0.0344745	0.0651892	0.1217	0.134241	0.828325	0.999833	0.999802	0.99998	0.850314	0.731059	0.021962	265.42	261.41	511.7	497.93	436.34	478.3	366.38	407.26	303.38	341.15	154.22	300.24
	VIT_07s0191g00050	65		Peroxidase	Primary Metabolism - Aminoacid	0.0136516	0.0621247	0.0850012	0.0221552	0.780984	0.935405	0.999833	0.999802	0.99998	0.978528	0.00199006	0.0578614	276.63	281.73	376.14	401.08	300.2	333.16	417.13	423.62	390.87	736.71	194.3	461.97
	VIT_07s0191g00250	65 - 72		Exo-1,3-beta-glucanase	Primary Metabolism - Carbohydrate	-0.00229241	0.0759394	-0.0704862	0.264113	0.98656	1.05863	0.999833	0.999802	0.99998	0.324127	0.000409613	3.08022e-05	466.9	468.09	293.11	315.54	363.95	341.31	444.77	544.87	666.93	1539.56	658.42	1460.91
	VIT_08s0007g00120	65 - 72		Ubiquitin-conjugating enzyme 13 (UBC13), E2	Primaty Metabolism - Protein	-0.0513882	-0.281181	0.0317796	-0.179331	0.545058	1.18979	0.999833	0.999802	0.99998	0.337624	0.000502922	2.06564e-14	3959.27	3763.01	8309.41	6149.89	8271.49	8633.86	12904.5	11279	8944.31	13473.6	7596.23	17938
	VIT_08s0007g00140	65 - 72		SLT1 (sodium- and lithium-tolerant 1)	Response to Stress	0.000997342	0.0722621	0.010496	0.00919876	0.601765	0.845915	0.999833	0.999802	0.99998	0.990745	2.50503e-05	6.48007e-07	1770.49	1780.84	1324.7	1408.27	1083.1	1106.86	1526.99	1530.45	1431.8	2241.41	1467.38	2715.24
	VIT_08s0007g00150	65 - 72		Zinc finger (C3HC4-type ring finger)	Transcription factor	0.00901932	-0.0940428	0.0869102	-0.132669	1.05334	1.07473	0.999833	0.999802	0.99998	0.824747	0.00284203	0.0296931	89.33	90.83	257.55	238.63	237.29	259.35	187.86	167.96	51.97	149.95	55.99	155.98
	VIT_08s0007g00310	72		Protein phosphatase 2C POLTERGEIST-like 4	Signaling	-0.0618215	0.00148428	-0.138357	0.0344341	0.403624	1.6162	0.999833	0.999802	0.99998	0.966284	0.476626	0.00176111	45.36	30.44	25.54	26.02	29.85	16.14	122.35	141.14	25.19	45.68	4.66	30.59
	VIT_08s0007g00570	72		WRKY51	Transcription factor	0.0589326	0.00988091	0.0629055	-0.155797	0.662076	1.27554	0.999833	0.999802	0.99998	0.840638	0.0892765	0.00156242	316.31	339.07	96.99	98.35	48.6	53.84	53.14	43.71	26.82	50.71	16.85	49.83
	VIT_08s0007g00710	72	yes	No hit / Unknown	Unknown	-0.0357844	-0.124788	0.0343241	-0.120506	0.590098	0.795422	0.999833	0.999802	0.99998	0.889129	0.124344	0.0360157	261.14	248.92	219.08	190.92	129.16	136.64	95.69	83.73	81.31	140.82	52.38	99.95
	VIT_08s0007g00810	72		Lectin receptor kinase 7	Signaling	-0.0575282	0.28063	0.198026	-0.32788	0.470894	1.53313	0.999833	0.999802	0.99998	NA	0.355513	0.00388392	11.21	6.56	8.2	17.78	2.83	9.64	18.99	8.34	14.88	25.85	4.01	27.07
	VIT_08s0007g00820	72		Proteinase inhibitor	Primaty Metabolism - Protein	-0.00462432	-0.068952	-0.00789822	-0.374905	0.596645	1.15209	0.999833	0.999802	0.99998	0.278029	0.0847588	0.0119848	13.77	13.45	81.34	75.02	57.21	56.87	205.82	145.53	135.2	228.68	114.02	323.97
	VIT_08s0007g00840	72		Ribulose bisphosphate carboxylase/oxygenase activase, chloroplast	Photosynthesis	-0.0104231	-0.196692	-0.040962	0.218215	0.360535	0.65591	0.999833	0.999802	0.99998	0.567647	0.00975826	0.0115142	3844.79	3823.3	4605.14	3765.86	5181.16	5060.8	4299.67	5135.85	3096.93	4065.56	2410.09	3951.1
	VIT_08s0007g01040	65 - 72	yes	Aldo-keto reductase	Primary Metabolism - Carbohydrate	-0.0208444	-0.0209191	0.117626	0.271581	0.835712	1.61978	0.999833	0.999802	0.99998	0.374397	3.13274e-13	4.20461e-07	1304.43	1282.44	1531.87	1511.18	1073.43	1212.37	936.57	1164.74	815.54	1501.99	357.36	1287.76
	VIT_08s0007g01350	72	yes	No hit / Unknown	Unknown	-0.0496476	-0.230792	0.179906	0.141349	0.187728	0.501796	0.999833	0.999802	0.99998	0.746034	0.419761	0.0191398	1553.42	1477.09	2139.3	1645.02	1669.03	1997.39	1308.06	1459.09	861.79	1001.5	611.12	886.58
	VIT_08s0007g01360	65 - 72		No hit / Unknown	Unknown	0.0522852	0.235818	0.0240934	-0.0214867	0.523199	0.776402	0.999833	0.999802	0.99998	0.975852	0.0228752	3.46475e-06	156.78	168.96	422.7	533.16	759.76	786.4	1035.59	1014.62	1344.57	2025.58	1068.45	1880.13
	VIT_08s0007g01370	72		Protease inhibitor/seed storage/lipid transfer protein (LTP)	Transport	0.10089	0.428432	0.383588	-0.0693036	0.477173	0.544445	0.999833	0.999802	0.99998	0.939661	0.0269026	0.0369803	194.3	233.86	493.54	833.47	530.85	857.71	288.9	269.69	414.79	600.31	340.64	513.11
	VIT_08s0007g01400	65 - 72		Glutathione S-transferase 8 GSTU8	Primary Metabolism	-0.0549964	0.0533075	0.31279	0.11978	1.36604	1.87657	0.999833	0.999802	0.99998	0.885374	6.16427e-06	0.000102233	165.61	147.6	148.14	156.76	49.11	85.99	63.96	82.34	31.5	110.96	14.1	101.21
	VIT_08s0007g01410	65 - 72		Glutathione S-transferase 8 GSTU8	Primary Metabolism	-0.000201996	-0.0731185	0.421733	0.017703	1.13415	1.19525	0.999833	0.999802	0.99998	0.986093	0.00182241	0.032223	35.18	35.21	51.66	45.76	15.92	43.44	33.14	35.68	12.54	43.6	7.99	35.66
	VIT_08s0007g01510	65 - 72		Phosphatidic acid phosphatase / PAP2	Primary Metabolism - Lipid	-0.101649	-0.0799127	-0.263636	-0.0767069	0.704374	0.972787	0.999833	0.999802	0.99998	0.918681	0.0033844	7.19682e-08	1038.25	924.26	744.36	683.25	1093.19	783.91	2622.48	2449.72	2025.78	3546.91	1851.62	3765.28
	VIT_08s0007g01530	72		Zinc finger (C3HC4-type ring finger)	Transcription factor	-0.130161	-0.268855	-0.169151	0.161971	0.344689	0.667899	0.999833	0.999802	0.99998	0.645809	0.111186	0.0383626	507.89	439.52	563.68	428.03	698.99	602.23	948.07	1072.7	491.79	643.09	369.31	620.76
	VIT_08s0007g01570	72	yes	fructose 1,6-bisphosphatase	Primary Metabolism - Carbohydrate	-0.00138312	-0.14888	-0.125404	0.434582	0.375198	0.792687	0.999833	0.999802	0.99998	0.206861	0.251599	0.0116166	1328.64	1333.9	953.07	824.02	994.39	874.45	440.89	684.21	384.17	524.89	337.54	624.5
	VIT_08s0007g01590	72		fructose 1,6-bisphosphatase	Primary Metabolism - Carbohydrate	-0.0465907	-0.222931	-0.0374841	0.267604	0.528436	0.877333	0.999833	0.999802	0.99998	0.443079	0.0583344	0.000193214	493.28	471.57	370.46	284.95	365.88	355.92	243.61	303.55	212.01	326.28	174.03	335.03
	VIT_08s0007g01930	65	yes	Anthranilate N-benzoyltransferase	Primary Metabolism - Aminoacid	-0.128008	0.351748	0.110518	0.092681	0.900056	0.688493	0.999833	0.999802	0.99998	0.926541	0.0277274	0.194497	752.65	677.67	79.11	126.85	45.83	55.56	25.67	28.76	9.31	29.2	15.41	29.09
	VIT_08s0007g02220	72		No hit / Unknown	Unknown	-0.0549333	0.0817928	0.0439687	0.226813	0.349899	0.685318	0.999833	0.999802	0.99998	0.688379	0.279174	0.0110794	74.25	68.71	73.66	81.76	87.75	93.22	73	91.21	145.06	193.18	109.41	184.92
	VIT_08s0007g02260	65 - 72		Carboxylic ester hydrolase	Cellular Metabolism	0.149598	-0.210586	0.136325	0.0296838	0.811169	1.09424	0.999833	0.999802	0.99998	0.978396	9.47326e-05	1.25862e-05	99.12	122.8	235.01	186.04	174.71	200.97	306.09	315.46	116.58	219.13	90.17	206.13
	VIT_08s0007g02370	72		No hit / Unknown	Unknown	0.0345928	0.121638	0.181598	0.0573353	0.465429	1.08301	0.999833	0.999802	0.99998	0.949129	0.0815552	0.00016547	234.05	245.67	335.41	377.73	209.62	251.48	179.49	187.59	123.43	179.25	101.2	233.42
	VIT_08s0007g02740	65 - 72		IAA-amino acid hydrolase 1 (ILR1)	Hormone Signaling - Auxin	0.0462503	0.0170326	0.10894	0.150573	1.03721	1.00984	0.999833	0.999802	0.99998	0.841139	0.00431602	0.0272544	55.52	61.16	164.32	168.85	101.45	125.62	54.22	72.45	14.82	44.14	16.38	39.7
	VIT_08s0007g02840	72		No hit / Unknown	Unknown	0.00145096	-0.038268	-0.184878	0.0306998	0.465911	0.644184	0.999833	0.999802	0.99998	0.96167	0.0018447	0.0261655	645.97	649.89	720.18	700.94	767.12	648.15	828.48	845.7	1031.57	1464.83	889.12	1454.99
	VIT_08s0007g02860	72		RNA-binding protein	Unknown	-0.122468	-0.148397	-0.164791	-0.0575555	0.248238	0.774048	0.999833	0.999802	0.99998	0.939661	0.365154	0.00632168	227.96	192.54	293.97	234.4	376.52	306.26	782.19	743.19	792.95	967.84	551.62	996.24
	VIT_08s0007g02950	72		No hit / Unknown	Unknown	-0.0290366	-0.0148179	0.000209219	-0.12257	0.0975842	0.971157	0.999833	0.999802	0.99998	0.884951	0.855445	0.0209621	42.04	38.83	62	61.48	83.2	84.22	172.4	150.16	92.81	101.92	44.36	101.74
	VIT_08s0007g03040	72		E8 protein	Hormone Signaling - Ethylene	2.01279e-05	0.11603	-0.0501503	-0.0760287	0.311638	0.632902	0.999975	0.999802	0.99998	0.890668	0.289701	0.0240908	147.14	147.74	174.36	205.59	183.41	174.94	352.07	329.94	156.22	201.47	124.86	202.59
	VIT_08s0007g03110	72		Transposon protein, Mutator sub-class	Transposable Elements	0.0339644	-0.0700932	-0.0997728	-0.178308	0.144782	0.514701	0.999833	0.999802	0.99998	0.390082	0.661721	0.0018	1102.84	1142.31	1744.33	1656.14	1311.23	1224.15	2899.9	2533.36	1781.74	2010.11	1553.04	2264.91
	VIT_08s0007g03250	65 - 72		No hit / Unknown	Unknown	-0.0765421	-0.145757	-0.142531	0.241437	0.756036	0.942903	0.999833	0.999802	0.99998	0.544623	4.70267e-06	1.97196e-05	803.29	743.18	464.31	403.14	400.81	354.49	184.93	227.65	257.25	454.7	245.52	494.04
	VIT_08s0007g03260	65 - 72		No hit / Unknown	Unknown	0.0913074	-0.00734624	0.195193	-0.33417	0.755867	1.78583	0.999833	0.999802	0.99998	0.351897	0.0433155	2.38646e-06	16.8	23.88	135.17	134.72	186.12	233.37	354.24	261.1	191.47	398.35	96.93	438.22
	VIT_08s0007g03340	72		Ribosomal protein L10A (RPL10aA) 60S	Primaty Metabolism - Protein	-0.0411515	-0.247884	0.0816071	0.122625	0.416057	0.691361	0.999833	0.999802	0.99998	0.631199	0.00205063	6.7583e-06	5005.07	4865.68	5654.27	4548.8	5164.11	5597.19	4353.29	4748.24	3386.21	4625.8	2920.09	4824.31
	VIT_08s0007g03420	65 - 72		ABI5 (ABA insensitive 5) ABA-responsive TF bZIP	Hormone Signaling - ABA	-0.0334886	0.241201	0.0504036	0.0215491	0.721762	1.38993	0.999833	0.999802	0.99998	0.98176	0.00529606	0.00160401	17.7	15.22	334.08	441.25	316.25	334.33	384.78	389.07	230.72	414.78	118.43	413.05
	VIT_08s0007g03520	65		Purple acid phosphatase 22- ATPAP22/PAP22	Primary Metabolism	0.143761	0.385524	0.408378	0.209325	0.732915	0.87616	0.999833	0.999802	0.99998	0.731667	0.0342467	0.122812	234.1	291.58	66.16	122.69	57.36	97.39	58.27	71.82	31.57	61.61	9.29	23.87
	VIT_08s0007g03690	65 - 72		Inosine-uridine preferring nucleoside hydrolase family protein	Primary Metabolism	-0.0310616	-0.159261	-0.130297	-0.235136	1.40104	1.43993	0.999833	0.999802	NA	0.637484	4.64423e-07	2.04354e-08	257.5	250.9	172.74	148.17	380.55	213.46	3011.63	2403.88	1633.89	5528.54	1660.02	4927.56
	VIT_08s0007g03920	72		DEMETER protein (DME)	Primary Metabolism	0.0530771	0.218864	-0.0596271	0.340665	0.492171	0.552866	0.999833	0.999802	0.99998	0.00148198	0.0118766	0.0235002	2652.08	2797.56	3066.35	3957.15	2904.17	2696.27	1817.57	2321.33	1182.85	1728.45	783.71	1186.73
	VIT_08s0007g04000	65 - 72		No hit / Unknown	Unknown	0.0124327	-0.0688035	0.0424859	0.0395817	0.939761	1.15107	0.999833	0.999802	0.99998	0.972485	0.00426066	0.000604316	0.78	1.52	95.97	17.04	10.63	14.38	90.52	96.78	146.32	348.01	92.56	232.07
	VIT_08s0007g04240	65 - 72		Late embryogenesis abundant protein	Response to Stress	-0.0041241	0.399054	0.185427	-0.0976507	0.776165	1.17804	0.999833	0.999802	0.99998	0.914858	1.31178e-05	0.0017588	0.78	0.42	528.95	959.72	1214.15	1487	3445.11	2801.19	5813.23	10490.6	3320.41	8734.25
	VIT_08s0007g04250	72		Exostosin	Primary Metabolism - Carbohydrate	-0.00879492	0.188287	0.0525519	0.0575445	0.471086	0.960991	0.999833	0.999802	0.99998	0.934268	0.0282601	0.0236374	1.05	0.42	1364.19	1699.83	2600.55	2761.12	2523.75	2635.43	1060.96	1531.62	447.79	1015.52
	VIT_08s0007g04260	72		No hit / Unknown	Unknown	NA	0.292171	-0.0828664	-0.00350461	0.4662	0.93989	NA	0.999802	0.99998	0.998638	0.0495292	0.0251504	0	0	308.91	444.23	692.64	630.05	678.39	674.2	295.49	427.43	125.68	279.16
	VIT_08s0007g04550	65		NCS1 nucleoside transporter family protein	Transport	-0.123851	-0.289331	-0.378553	0.313006	0.527044	0.58815	0.999833	0.999802	0.99998	0.404765	0.024127	0.068561	273.74	239.72	200.29	151.84	248.59	154.21	331.28	437.7	292.81	443.45	360.45	569.75
	VIT_08s0007g05040	72		No hit / Unknown	Unknown	-0.036641	0.0420159	0.0304943	-0.0801323	0.202209	0.658651	0.999833	0.999802	0.99998	0.914858	0.475896	0.019393	180.14	174	214.26	224.62	188.67	196.49	206.09	192.72	173.77	204.38	138.15	228.72
	VIT_08s0007g05070	72		Zinc finger (C2H2 type) family	Transcription factor	-0.0215219	-0.331867	0.0300149	0.0759215	0.37024	0.53248	0.999833	0.999802	0.99998	0.867179	0.016542	0.00022987	724.12	711.3	1076.35	784.26	1092.23	1137.32	902.24	953.23	679.73	899.42	680.4	1002.86
	VIT_08s0007g05140	72		MAP70 protein .	Signaling	0.0642067	0.171647	0.029449	-0.0491107	0.419261	0.67342	0.999833	0.999802	0.99998	0.936346	0.0603462	0.0206492	510.27	544.99	418.46	489.35	619.43	643.97	589.95	566.22	615.75	853.71	558.02	934.49
	VIT_08s0007g05210	72		Amino acid permease	Transport	-0.0139792	-0.395975	-0.363285	0.132289	0.164422	0.540176	0.999833	0.999802	0.99998	0.645076	0.632737	0.00321075	368.21	363.7	673.31	479.84	1314.24	858.57	2530.08	2784.56	2504.41	2870.54	1908.02	2839.27
	VIT_08s0007g05260	65 - 72		Glutamate synthase (GLU1), ferredoxin-dependent	Primary Metabolism - Aminoacid	0.0147808	0.0601273	-0.2382	0.301703	0.741532	0.850375	0.999833	0.999802	0.99998	0.17496	1.84262e-09	0.000658578	1983.64	2020.35	1612.95	1708.07	1844.6	1423.57	2141.83	2699.53	1386.18	2391.24	1332.06	2521.94
	VIT_08s0007g05350	72		Haloacid dehalogenase hydrolase	Generation of metabolite precursors and energy	-0.018439	-0.0788192	0.100194	0.176258	0.154231	0.5906	0.999833	0.999802	0.99998	0.504405	0.49137	0.0362622	1843.42	1819.78	2280.46	2147.7	2521.51	2780.53	2517.91	2864.65	2333.63	2643.48	1281.07	2008.34
	VIT_08s0007g05530	65	yes	Glutaredoxin	Response to Stress	-0.0570231	-0.143791	0.198933	0.254207	0.674179	0.491589	0.999833	0.999802	0.99998	0.575052	0.00738933	0.21171	1037.63	982.4	716.5	620.99	379.23	482.57	220.11	278.01	111.51	192.13	104.91	155.24
	VIT_08s0007g05570	72		Embryo-abundant protein	Unknown	0.0908363	0.0971607	0.0457119	0.152989	0.292485	0.780242	0.999833	0.999802	0.99998	0.647048	0.11877	0.00138235	104.87	118.31	252.71	279.35	318.65	336.07	346.7	388.65	295.01	369.57	241.51	433.64
	VIT_08s0007g05720	72		No hit / Unknown	Unknown	-0.0216031	-0.205496	0.139791	-0.0513706	0.343241	0.633587	0.999833	0.999802	0.99998	0.942311	0.00712064	8.71389e-05	258.83	253.84	415.15	341.84	475.33	549.78	843.39	805.33	705.38	913.76	538.47	855.07
	VIT_08s0007g05800	72		Patatin	Generation of metabolite precursors and energy	0.0496892	0.112406	-0.11075	0.0340487	0.396814	0.788718	0.999833	0.999802	0.99998	0.963824	0.0547315	0.0140465	420.14	444.64	370.58	410.84	395.4	360.98	841.16	859.41	1063.53	1444.71	791.05	1461.99
	VIT_08s0007g05830	65		No hit / Unknown	Unknown	0.0239306	-0.0298871	0.01739	0.05924	0.815401	0.343835	0.999833	0.999802	0.99998	NA	0.0370704	NA	3.17	4.57	8.89	7.6	14.3	15.1	17.08	19.64	1.96	14.88	1.27	4.22
	VIT_08s0007g05980	65 - 72		Calmodulin binding protein	Signaling	-0.00712899	-0.20826	-0.11399	0.198692	0.63964	0.697354	0.999833	0.999802	0.99998	0.645115	0.00353341	0.00368927	143.24	142.63	194.31	157.33	188.25	168.8	159.6	189.27	130.56	215.61	125.51	211.48
	VIT_08s0007g06000	65 - 72		Glucan endo-1,3-beta-glucosidase GII precursor	Primary Metabolism - Carbohydrate	-0.0838224	0.070876	-1.70818e-05	0.00630509	0.912112	0.825077	0.999833	0.999802	0.99998	0.997601	0.000261942	0.0141314	74.92	64.63	73.07	79.13	57.62	58.23	60.7	60.93	52.58	110.38	79.29	151.59
	VIT_08s0007g06040	58 - 65 - 72		Beta-1,3-glucanase	Primary Metabolism - Carbohydrate	-0.104005	0.563828	0.24328	-0.898519	1.31196	1.94751	0.999833	0.984264	0.99998	0.000138188	3.69506e-09	1.36363e-07	936.11	825.47	136.61	280.72	65.44	153.18	1953.45	735.79	9963.67	28351.2	13477.9	68896.4
	VIT_08s0007g06160	72		bZIP28	Transcription factor	0.00643545	0.162808	0.115558	0.0521246	0.413568	1.17108	0.999833	0.999802	0.99998	0.933146	0.0582179	0.00185032	8.14	8.6	757.85	969.17	1191.42	1334.87	931.92	965.61	638.94	882.63	305.84	801.17
	VIT_08s0007g06250	65 - 72		Strubbelig receptor family 2	Signaling	-0.00386141	0.237057	0.0157838	0.310654	1.18586	1.13707	0.999833	0.999802	0.99998	NA	0.000426096	0.0230326	59.71	59.7	15.23	23.95	21.21	22.4	14.91	25.49	15.16	49.13	9.77	29.1
	VIT_08s0007g06310	65		Myb family	Transcription factor	0.106593	-0.0439873	0.10883	0.070815	0.630772	0.658574	0.999833	0.999802	0.99998	0.924704	0.000346362	0.0758314	101.93	119.57	131.6	127.05	188.78	213.77	218.58	232.07	220.64	356.52	155.04	262.69
	VIT_08s0007g06420	65 - 72		No hit / Unknown	Unknown	NA	0.205806	0.0946854	0.0555648	0.583466	0.923098	NA	0.999802	0.99998	0.957983	8.46537e-05	0.0498343	0	0	37.74	56.9	286.86	326.57	906.41	955.17	927.43	1434.88	582.47	1330.23
	VIT_08s0007g06430	72		No hit / Unknown	Unknown	-0.00449483	0.180048	0.0334958	-0.075158	0.40062	0.845806	0.999833	0.999802	0.99998	0.919454	0.0223247	0.0118089	0.52	0	107.93	132.62	425.72	459.17	4662.71	3448.82	12960.2	17599.3	8475.03	16492
	VIT_08s0007g06440	72		No hit / Unknown	Unknown	0.00062082	0.00609814	0.0325744	-0.0740588	0.339675	0.926959	0.999833	0.999802	0.99998	0.914585	0.230861	0.0198237	2.66	2.68	13.57	13.89	50.52	54.35	880.98	618.95	1991.86	2620.1	1469.26	3165.82
	VIT_08s0007g06480	65 - 72		No hit / Unknown	Unknown	-0.0589525	-0.0808848	-0.0548361	0.0873343	0.622354	0.505995	0.999833	0.999802	0.99998	0.836668	9.44663e-07	0.0116681	2267.5	2157.06	1446.69	1354.54	1679.81	1625.5	1046.74	1116.33	1152.18	1825.66	1045.87	1520.84
	VIT_08s0007g06700	65		Thioredoxin	Cellular Homeostasis	0.0713237	0.0390758	0.0369042	0.251729	0.611322	0.529931	0.999833	0.999802	0.99998	0.626475	0.00592575	0.143724	70.7	80.68	143.2	149.48	160.58	168.58	121.61	155.49	118.37	190.99	99.21	151.08
	VIT_08s0007g07120	65		Kelch-like protein 18	Cellular process	0.0152486	0.0483714	0.113801	0.034497	0.671703	0.707745	0.999833	0.999802	0.99998	0.975489	0.0148171	0.0731974	684.85	704.12	1032.99	1092.63	889.46	1012.46	2220.59	2289.15	651.69	1132.6	613.05	1092.06
	VIT_08s0007g07290	72		Translation initiation factor eIF-4E	Signaling	-0.0171822	-0.246804	0.0575119	-0.0505051	0.319333	0.559785	0.999833	0.999802	0.99998	0.89191	0.0207075	0.000986255	2048.84	2028.24	3203.14	2519.91	3226.35	3437.17	3824.08	3673	2711.57	3453.88	2585.46	3895.7
	VIT_08s0007g07320	65 - 72		No hit / Unknown	Unknown	-0.0582375	-0.290168	-0.217298	-0.283436	0.603397	0.641108	0.999833	0.999802	0.99998	0.186302	0.0194361	5.89671e-06	1689.53	1585.66	1835.8	1406.14	3207.38	2549.91	9847.49	7895.07	13058.1	21203.2	14447.2	22993
	VIT_08s0007g07540	72		HNH endonuclease domain-containing protein	Primary Metabolism	-0.0424248	-0.167727	-0.0428861	-0.248654	0.387297	0.686264	0.999833	0.999802	0.99998	0.361976	0.139281	0.0248092	161.96	152.78	193.26	167.11	283.78	274.72	305.11	250.68	259.7	354.25	161.44	274.54
	VIT_08s0007g07550	72	yes	GATA transcription factor 11	Transcription factor	-0.0370277	0.0948279	-0.0727975	0.0594084	0.287405	1.03517	0.999833	0.999802	0.99998	0.942008	0.642346	0.0193627	377.05	364.45	279.21	305.78	205.76	194.26	134.08	140.27	60.38	83.3	35.03	86.74
	VIT_08s0007g07620	72		Thioredoxin	Cellular Homeostasis	0.0407927	-0.227258	-0.125252	0.0185242	0.361934	0.746585	0.999833	0.999802	0.99998	0.966229	0.080683	0.00100718	1463.86	1552.61	2273.71	1839.77	3011.58	2757.5	5445.11	5498.77	5754.97	7615.63	4040.22	7036.26
	VIT_08s0007g07670	58 - 72		NAC domain 60	Transcription factor	0.00673808	-0.180236	-0.107043	-0.548549	0.237145	0.6533	0.999833	0.999802	0.99998	0.00748406	0.539475	0.00915801	6.13	6.63	28.22	17.06	42.23	28.5	494.04	310.91	413.07	504.33	457.71	748.2
	VIT_08s0007g07730	65		CYP93A1 2-hydroxyisoflavanone synthase	Secondary Metabolism - Flavonoid	0.00230554	0.234641	0.0718952	-0.150757	0.550905	0.447183	0.999833	0.999802	0.99998	0.792949	0.0255338	0.182954	23.69	23.97	80.9	106.88	113.94	124.56	170.37	148.73	181.73	282.09	184.08	261.36
	VIT_08s0007g07870	72		Basic helix-loop-helix (bHLH) family	Transcription factor	0.0361465	0.117255	0.0396277	0.195081	0.576899	0.877611	0.999833	0.999802	0.99998	0.657279	0.0507353	0.00638001	277.93	289.9	218.3	245.01	218.32	228.78	145.49	171.9	75.84	122.87	46.72	93.2
	VIT_08s0007g08050	65 - 72		Carboxyl-terminal processing protease	Primaty Metabolism - Protein	-0.0523325	-0.182701	-0.23789	0.0537063	0.632694	0.955437	0.999833	0.999802	0.99998	0.896918	0.00276064	0.00287042	1159.74	1114.96	1156.55	992.58	2021.66	1663.7	3303.78	3426.39	3071.94	5019.93	1995.17	4206.44
	VIT_08s0007g08120	65		Exostosin	Primary Metabolism - Carbohydrate	0.0324686	0.210358	-0.101373	-0.314347	0.683753	0.444839	0.999833	0.999802	0.99998	0.485153	0.00979014	0.0437783	193.12	200.86	70.9	91.24	97.56	85.38	272.18	197	275.36	480.22	354.34	494.77
	VIT_08s0007g08240	72		No hit / Unknown	Unknown	0.0303845	-0.0172974	0.0177463	0.0750254	0.570107	1.12576	0.999833	0.999802	0.99998	NA	0.208282	0.0294594	1.32	2.94	2.36	1.72	1.64	2.17	7.89	9.63	20.95	38.44	15.7	49.41
	VIT_08s0007g08280	72		Remorin	Unknown	0.0347935	-0.184072	-0.253648	0.0809026	0.13976	0.674372	0.999833	0.999802	0.99998	0.746034	0.635809	0.0129803	582.59	607.63	1334.24	1141.57	3796.04	2879.05	8400.17	8875.23	7458.14	8374.1	4968.82	8280.32
	VIT_08s0007g08300	65 - 72		Calcium-dependent protein kinase 32 CPK32	Hormone Signaling - ABA	-0.0423418	0.00786986	-0.0190785	-0.00485238	0.578609	0.560996	0.999833	0.999802	0.99998	0.996896	0.0112948	0.0257921	2350.24	2094.14	1724.22	1747.86	1733.6	1720.87	3347.07	3321.65	2639.66	4156.63	2638.95	4024.25
	VIT_08s0007g08330	65 - 72		Polygalacturonase PG1	Cell Wall	0.00737822	-0.0203759	-0.0711074	-0.0491255	1.12761	1.47551	0.999833	0.999802	NA	0.943195	1.65579e-05	1.8628e-08	3.69	4.21	53.6	51.29	539.26	94.83	4478.5	4296.13	4245.23	10858.1	3723.58	11400.2
	VIT_08s0007g08580	72		ERF/AP2 Gene Family AP2 AINTEGUMENTA	Hormone Signaling - Ethylene	-0.0133988	-0.0796741	-0.0117728	0.280037	0.277417	0.931986	0.999833	0.999802	0.99998	0.314573	0.346357	0.000163975	373.62	369.68	461.76	432.04	471.23	471.1	313.88	392.55	252.72	317.08	144.13	290.38
	VIT_08s0007g08590	72		Pentatricopeptide (PPR) repeat-containing	Diverse functions	-0.0247428	-0.145496	0.0138775	0.0270893	0.250883	0.566749	0.999833	0.999802	0.99998	0.967938	0.213754	0.00141182	328.73	321.81	453.88	403.32	395.01	405.07	384.25	390.6	454.71	553.31	393.5	597.54
	VIT_08s0007g08600	72		No hit / Unknown	Unknown	-0.132744	0.147447	-0.0610394	0.0796198	0.118613	0.709916	0.999833	0.999802	0.99998	0.88581	0.77315	0.0102892	218.27	184.2	288.81	341.05	426.27	396.01	420.49	444.71	506.42	562.46	372.57	639.96
	VIT_08s0007g08750	65		Heat shock transcription factor B3	Primaty Metabolism - Protein	0.00778561	0.0200531	0.0959152	0.0544833	0.842586	0.408512	0.999833	0.999802	0.99998	NA	0.0400217	NA	2.68	3.21	2.15	2.7	0.88	4.73	2.05	3.19	3.22	16.46	2.18	4.79
	VIT_08s0007g08860	72		Transcription initiation factor TFIIB	Primary Metabolism	-0.00823718	-0.129768	0.00573228	-0.0834862	0.365252	0.51814	0.999833	0.999802	0.99998	0.804446	0.0543342	0.000962466	735.92	734.49	1107.37	1004.74	1151.01	1170.24	1727.03	1619.69	1535.06	2031.67	1581.51	2310.38
	VIT_08s0032g00300	65 - 72		Annexin A3	Transport	0.057189	0.0550758	0.121217	0.141473	1.17508	1.27746	0.999833	0.999802	0.99998	NA	0.00176555	0.021877	12.45	16.68	36.45	39.8	27.94	37.25	10.82	15.47	1.93	19.21	3.17	24.99
	VIT_08s0032g00760	58 - 65 - 72		Translation initiation factor eIF-2 beta subunit	Primaty Metabolism - Protein	-0.0188119	-0.189116	-0.102106	-0.600665	0.716098	1.08754	0.999833	0.999802	0.99998	0.000110315	0.00225127	2.06064e-06	436.31	430.92	663.31	548.43	641.53	575.42	2541.97	1584.65	2997.11	5286.07	3382.72	7596.78
	VIT_08s0032g00800	65 - 72		Carotenoid isomerase, chloroplast precursor	Secondary Metabolism - Carotenoid	-0.00453922	0.117889	-0.237452	0.00291594	0.639494	0.580085	0.999833	0.999802	0.99998	0.997601	0.00180227	0.00167482	697.44	697.9	503.05	557.64	989.46	765.22	1743.53	1742.64	1600.52	2623.09	1575.38	2412.75
	VIT_08s0032g01150	72		Syntaxin 1B/2/3/4	Transport	-0.0417307	0.0636589	-0.0254433	0.0559048	-0.000152939	1.06391	0.999833	0.999802	0.99998	0.960113	0.999907	0.00433433	814.66	630.59	555.1	611.69	391.96	382.78	721.79	767.41	574.64	582.93	313.05	745.44
	VIT_08s0040g00200	72		FAR1-related sequence 3	Transcription factor	0.0585887	-0.181089	0.0431326	0.0589268	0.381738	0.685882	0.999833	0.999802	0.99998	0.932569	0.125965	0.000857239	330.26	351.64	313.8	271.93	274.76	293.21	270.57	283.27	209.18	283.31	171.83	285.31
	VIT_08s0040g00260	72		No hit / Unknown	Unknown	0.0143307	-0.0176894	-0.0740982	-0.0511146	0.0723086	1.10779	0.999833	0.999802	0.99998	NA	0.934095	0.0460185	11.05	11.98	13.29	12.82	13.77	10.46	16.58	15	14.22	15.89	5.57	19.83
	VIT_08s0040g00310	65 - 72		Zinc finger (C3HC4-type ring finger)	Transcription factor	0.0899102	-0.0426142	-0.0121887	0.0674114	0.557123	0.741216	0.999833	0.999802	0.99998	0.927363	0.00488252	0.00607569	226.51	249.32	425.22	412.87	354.22	354.42	221.34	233.26	131.29	201.56	171.73	301.35
	VIT_08s0040g00320	65 - 72		Alpha-L-arabinofuranosidase	Primary Metabolism - Carbohydrate	0.0146505	0.0627273	0.0699885	0.11564	0.567059	0.679781	0.999833	0.999802	0.99998	0.780719	0.0013262	4.49823e-06	1628.44	1657.02	1564.29	1661.99	1642.11	1759.32	1458.21	1590.11	1499.96	2307.05	1505.09	2465.23
	VIT_08s0040g00480	72		No hit / Unknown	Unknown	0.154737	-0.161043	0.0457378	0.0781005	0.474671	1.37171	0.999833	0.999802	0.99998	0.928082	0.239805	2.31451e-06	79.09	99.58	194.81	168.84	237.87	251.49	200.09	214.61	60.14	92.84	46.24	132.61
	VIT_08s0040g00490	65 - 72		Caspase	Primaty Metabolism - Protein	0.0694406	-0.380428	0.112833	-0.0975442	1.32118	1.13641	0.999833	0.999802	0.99998	0.91761	2.98153e-05	0.0467452	2944	4057.48	701.36	449.78	317.06	367.87	243.56	218.97	35.09	122.77	10.4	48.82
	VIT_08s0040g00890	65 - 72		Single-stranded nucleic acid binding R3H	Unknown	0.0180241	-0.220012	0.0951927	-0.0399797	0.576098	0.85346	0.999833	0.999802	0.99998	0.919454	2.80109e-08	1.17162e-10	4393.58	4480.43	7214.79	6038.78	6979.89	7674.18	9007.03	8720.23	7342.21	11202.8	6701.33	12388.3
	VIT_08s0040g01040	65	yes	Serine carboxypeptidase II	Primaty Metabolism - Protein	-0.110313	0.228436	-0.0138881	0.206631	0.967723	0.433419	0.999833	0.999802	0.99998	0.760443	0.014562	NA	119.23	99.11	58.78	82.03	44.89	44.86	27.75	37.23	9.37	30.77	4.21	9.82
	VIT_08s0040g01130	65	yes	Serine carboxypeptidase II	Primaty Metabolism - Protein	-0.0313991	0.0959964	0.0587855	0.00608336	0.8014	0.246621	0.999833	0.999802	0.99998	NA	0.0442166	NA	6.91	4.68	15.91	20.17	7.51	10.15	8.63	8.68	1.95	12.94	1.59	3.29
	VIT_08s0040g01270	65 - 72		Dual specificity protein phosphatase	Signaling	-0.0148406	-0.230606	-0.347154	0.320485	0.852581	0.922142	0.999833	0.999802	0.99998	0.192654	0.00181307	0.000727559	361.58	357.81	470.2	390.09	1558.87	966.29	2586.6	3329.73	1829.81	3718.6	1500.11	3021.18
	VIT_08s0040g01290	72		F-box family protein	Primaty Metabolism - Protein	0.0858156	0.228529	0.141289	-0.00208143	0.495598	0.669966	0.999833	0.999802	0.99998	0.999421	0.11505	0.0270378	107.14	124.09	42.14	56.97	43.17	54.51	72.14	71.44	131.79	198.86	149.71	250.47
	VIT_08s0040g01340	65		Cellulose synthase	Cell Wall	-0.00459435	0.190217	-0.00932929	-0.0155905	0.955111	0.850726	0.999833	0.999802	0.99998	0.990745	2.16536e-05	0.161513	4.5	4.24	37.82	51.52	105.52	104.29	751.71	722.48	1902.83	4056.08	966.12	2794.49
	VIT_08s0040g01370	65 - 72		Heavy-metal-associated domain-containing protein	Unknown	-0.0543247	-0.0072768	0.170058	0.291112	1.17584	2.14091	0.999833	0.999802	0.99998	0.172706	9.70427e-07	2.58002e-09	2232.91	2143.39	2587.42	2585.31	2570.59	3113.92	1940	2422.18	894.34	2324.76	547.73	3247.05
	VIT_08s0040g01520	72		Indole-3-acetate beta-glucosyltransferase	Hormone Signaling - Auxin	-0.107143	-0.00503836	-0.0033438	0.256622	0.313621	1.49262	0.999833	0.999802	0.99998	0.511005	0.573698	7.3404e-05	34.91	25.13	74.86	74.19	121.17	122.65	103.34	128.55	44.33	61.62	18.98	65.87
	VIT_08s0040g01580	72		Protein kinase APK1A, chloroplast precursor	Signaling	-0.106327	-0.00901928	0.0710042	0.276413	0.278711	0.740108	0.999833	0.999802	0.99998	0.58466	0.438119	0.0303131	76.56	64.18	57.71	57.12	60.42	67.48	49.74	65.92	69.95	88.24	61.9	110.51
	VIT_08s0040g01720	65 - 72		No hit / Unknown	Unknown	-0.0306305	-0.153257	-0.102935	0.144313	0.663637	0.740132	0.999833	0.999802	0.99998	0.791175	0.0131155	0.00967839	67.01	63.58	129.36	108.16	159.34	141.8	177.34	200.9	87.02	149.74	70.55	124.62
	VIT_08s0040g01810	65 - 72		Auxin response factor 10	Hormone Signaling - Auxin	0.0251531	0.0524202	-0.0372096	0.216044	0.539336	0.742508	0.999833	0.999802	0.99998	0.647241	0.0113026	0.000203874	399.52	411.5	253.61	266.32	259.24	251.2	226.52	272	188.42	286.75	216.03	373.43
	VIT_08s0040g01860	65 - 72		No hit / Unknown	Unknown	0.0208933	-0.0405906	0.0875284	0.0833596	1.13077	1.70856	0.999833	0.999802	0.99998	0.926541	3.23203e-05	6.35433e-07	573.03	587.81	678.96	659.15	445.77	487.26	675.31	730.13	316.05	822.9	202.45	808.4
	VIT_08s0040g02190	65 - 72		No hit / Unknown	Unknown	0.0194644	-0.0862783	0.109815	0.260514	1.69877	2.35311	0.999833	0.999802	0.99998	0.646292	4.88738e-13	8.44508e-14	43.65	46.67	112.99	101.11	107.12	122.02	128.67	182.98	92.54	370.34	65.48	430.03
	VIT_08s0040g02210	65 - 72		Lectin protein kinase	Signaling	0.0473424	0.166284	-0.121858	0.145864	0.515248	1.10083	0.999833	0.999802	0.99998	0.794881	0.0197974	0.00553395	561.1	593.24	292.92	339.77	274.59	246.54	383.78	431.34	205.87	307.71	136	341.53
	VIT_08s0040g02290	65 - 72		Armadillo/beta-catenin repeat	Unknown	0.033625	0.0877826	-0.0588436	-0.0446831	0.527195	0.594089	0.999833	0.999802	0.99998	0.949673	0.00488252	0.00174844	395.26	409.94	384.36	414.33	452.25	434.87	494.04	474.1	471.23	705.39	409.54	634.9
	VIT_08s0040g02650	65	yes	No hit / Unknown	Unknown	-0.0491883	-0.174808	0.085266	0.324656	0.952531	0.552824	0.999833	0.999802	0.99998	0.478713	0.0159793	0.37964	432.2	409.99	306.59	246.93	188.36	216.62	22.53	42.28	10.33	32.31	11.74	20.59
	VIT_08s0040g02820	72		No hit / Unknown	Unknown	-0.0119683	0.15531	-0.0538929	0.227203	0.0134408	0.794656	0.999833	0.999802	0.99998	0.651465	0.977438	0.00744184	165.73	163.93	89.77	108.63	79.97	72.44	88.29	108.91	190.77	195.26	146.1	269.85
	VIT_08s0040g02840	65 - 72		ABC transporter G member 29	Transport	0.0805355	0.437991	0.269731	0.260011	0.816672	1.15716	0.999833	0.999802	0.99998	0.629813	0.0167927	0.0162317	844.09	961.68	274.95	497.02	593.73	824.01	293.98	391.31	99.62	211.1	30.3	89.69
	VIT_08s0040g03230	72	yes	No hit / Unknown	Unknown	-0.0027062	-0.0377369	0.0748723	0.347808	0.491403	0.823846	0.999833	0.999802	0.99998	0.334739	0.0197629	0.0353046	242.49	243.05	326.32	316.62	284.75	310.93	183.51	251.94	179	261.55	103.33	203.43
	VIT_08s0056g00140	65		No hit / Unknown	Unknown	0.0188222	-0.133338	0.115321	0.129714	1.01884	0.766225	0.999833	0.999802	0.99998	0.879949	5.67916e-05	0.118557	173.19	178	152.13	131.92	108.69	126.92	116.73	134.83	55.83	129.32	47.82	94.76
	VIT_08s0056g00180	72		Translation initiation factor IF-2B subunit delta	Primaty Metabolism - Protein	0.080249	-0.0887218	-0.0604111	-0.390952	0.321862	0.803486	0.999833	0.999802	0.99998	0.0257894	0.140825	0.00659855	467.56	508.39	563.26	523.8	674.99	644.33	2214.69	1632.73	2227.96	2862.71	2799.17	5188.55
	VIT_08s0056g00290	72		Calcium-binding protein CML	Response to Stress	-0.0228268	0.0574942	0.200273	-0.24489	0.40353	1.30673	0.999833	0.999802	0.99998	0.608028	0.252423	9.27079e-05	254.35	248.07	118.43	127.85	62.86	85.76	152.23	120.07	89.26	126	52.03	148.25
	VIT_08s0056g00630	65 - 72		Acid phosphatase	Primary Metabolism	-0.0343673	0.038155	0.278231	0.381769	1.34099	2.76152	0.999833	0.999802	0.99998	0.361608	0.000288962	1.20324e-08	49.55	45.97	44.7	47.3	37.69	58.97	35.14	54.67	9.42	61.59	2.58	115.27
	VIT_08s0056g00780	65		MATE efflux family protein	Transport	-0.0248936	-0.109213	0.0503589	0.290041	0.886449	0.871056	0.999833	0.999802	0.99998	0.544858	1.01332e-05	0.0643683	170.1	165.17	322.8	294.34	235.98	252.11	170.22	229.8	116.01	229.88	78.39	170.64
	VIT_08s0056g00800	65		Myb domain protein 60	Transcription factor	0.10609	0.335201	0.121163	0.40686	0.990709	0.500337	0.999833	0.999802	0.99998	0.290076	0.00285995	0.258493	253.44	287.32	104.29	151.52	137.83	163.65	74.08	115.51	33.73	85.3	37.18	56.43
	VIT_08s0056g01190	65 - 72		Myb domain protein 105	Transcription factor	0.0952175	0.0357519	0.0104536	0.169875	0.86476	0.990537	0.999833	0.999802	0.99998	0.749803	0.0083768	0.0420166	85.13	99.42	2323.82	2415.71	1949.18	1988.82	540.77	626.7	94.2	206.88	47.03	118.34
	VIT_08s0056g01350	65 - 72		No hit / Unknown	Unknown	-0.0169435	0.413648	0.0426031	0.158471	0.638876	1.06175	0.999833	0.999802	0.99998	0.817115	0.000702053	0.0198545	3.93	3.05	106.53	182.9	194.8	205.44	199.29	231.19	291.7	475.38	190.15	490.78
	VIT_08s0056g01500	65 - 72		No hit / Unknown	Unknown	0.0551849	0.0544905	0.0863588	0.101863	0.841064	1.49683	0.999833	0.999802	0.99998	NA	0.04253	7.68806e-05	28.62	34.19	5.62	7.39	6.48	9.7	10.36	13.97	17.71	48.66	26.79	93.32
	VIT_08s0056g01710	65 - 72		Cationic amino acid transporter 2	Transport	-0.0340651	-0.0950371	0.0589197	0.0856766	0.562235	0.929238	0.999833	0.999802	0.99998	0.812546	0.00125113	1.88873e-06	1393.58	1360.32	1436.62	1341.5	1546.97	1644.74	1614.87	1714.65	1324.65	2028.17	1228.9	2431.26
	VIT_08s0058g00120	65		Phosphatidylethanolamine-binding	Unknown	-0.00248587	-0.0858083	0.0885989	0.0905324	0.625853	0.765901	0.999833	0.999802	0.99998	0.929602	0.0122633	0.133565	0.26	0	17.04	13.36	34.7	41.3	127.55	143.18	141.24	233.17	139.87	283.64
	VIT_08s0058g00350	65		OAS high accumulation 1 OSH1	Unknown	0.0465053	0.0208572	0.155774	0.374133	1.09434	1.01208	0.999833	0.999802	0.99998	0.203894	0.00145287	0.0827424	1924.49	2019.02	542.25	555.72	785.13	925.78	440.33	606.55	57.33	169.8	13.65	72.22
	VIT_08s0058g00450	65 - 72		Substrate carrier, Mitochondrial	Transport	0.0445727	-0.155094	-0.182152	-0.0682833	0.727954	1.43005	0.999833	0.999802	0.99998	0.902212	0.00439765	2.35217e-06	254.1	269.24	267.41	230.08	400.58	334.07	501.65	474.98	210.32	378.9	241.39	735.76
	VIT_08s0058g00470	65 - 72		Abscisic acid receptor PYL4 RCAR10	Hormone Signaling - ABA	0.0886281	0.2196	0.194514	0.108898	1.04796	1.87189	0.999833	0.999802	0.99998	0.902482	0.00144683	3.49778e-06	134.32	151.27	212.01	269.09	255.41	313.51	95.68	106.68	20.04	53.73	14.3	73.83
	VIT_08s0058g00650	65 - 72		Aldose reductase	Primary Metabolism - Carbohydrate	-0.0272814	0.0718743	0.0839245	0.0214937	0.698908	1.14817	0.999833	0.999802	0.99998	0.982748	0.00187963	0.00894089	2.36	0.52	1592.9	1752.24	659.7	739.08	781.04	840.02	2915.99	5057.59	1595.39	4373.09
	VIT_08s0058g00670	72		No hit / Unknown	Unknown	-0.0644811	0.0721104	-0.176291	-0.239534	0.3498	0.771797	0.999833	0.999802	0.99998	0.646656	0.404114	0.0324497	783.41	729.33	353.82	384.62	381.39	280	1389.07	1088.66	631.92	862.88	670.18	1241.67
	VIT_08s0058g00680	72		Integral membrane protein, putative	Unknown	-0.128322	-0.089121	-0.173452	-0.134124	0.381358	0.652754	0.999833	0.999802	0.99998	0.860906	0.193178	0.00570176	174.34	140.59	187.05	167.01	167.27	131.16	510.12	444.19	350.7	477.53	361.86	589.85
	VIT_08s0058g01090	65 - 72	yes	CBL-interacting protein kinase 14 (CIPK14)	Signaling	-0.00448361	-0.101816	-0.154801	0.100368	0.524451	0.915844	0.999833	0.999802	0.99998	0.883277	0.0258586	0.0111203	812.73	813.37	775.7	713.09	585.46	512.85	842.78	912.63	324.54	490.95	247.06	516.09
	VIT_08s0058g01430	72		PRC-barrel	Unknown	0.0243939	-0.0220118	-0.00721877	-0.0571679	0.246378	0.521567	0.999833	0.999802	0.99998	0.939661	0.285902	0.0258954	256.66	264.91	276.57	272.69	296.79	298.85	241.6	229.34	244.97	297.42	183.65	270.77
	VIT_08s0105g00260	72		Digalactosyldiacylglycerol synthase 1	Primary Metabolism - Lipid	0.00450608	-0.0192222	-0.128919	0.140859	0.326784	0.696232	0.999833	0.999802	0.99998	0.561456	0.143577	0.00230575	1275.85	1287.62	1477.67	1461.13	1836.02	1657.44	2090.18	2312.53	2293.43	2960.25	1837.24	3084.56
	VIT_08s0105g00300	72		Phospholipase C	Primary Metabolism - Aminoacid	0.0220912	0.175963	-0.11357	-0.0356495	-0.132554	0.576088	0.999833	0.999802	0.99998	0.95397	0.755149	0.00964718	1205.2	1235.09	768.24	923.39	917.79	843.13	1388.74	1346.63	3549.45	3247.97	2450.2	3760.55
	VIT_09s0002g00080	72		Phytosulfokine receptor	Signaling	-0.0779006	0.200498	0.0995361	0.0175111	0.329721	0.93092	0.999833	0.999802	0.99998	0.986983	0.299607	0.0015056	113.17	95.86	95.1	118.78	121.13	138.41	120.61	122.33	107.43	141.42	100.63	206.41
	VIT_09s0002g00220	72		Avr9/Cf-9 rapidly elicited protein 132	Response to Stress	-0.0914151	0.0582802	0.142202	-0.0690794	-0.0129883	1.08255	0.999833	0.999802	0.99998	0.950893	0.987287	0.0181347	53.46	42.78	27.89	31.3	26.43	35.36	45.87	40.86	37.21	37.37	24.68	65.97
	VIT_09s0002g00540	65 - 72	yes	Lipase GDSL 1	Primary Metabolism - Lipid	0.020423	-0.0653472	0.119211	0.569695	0.892344	1.42978	0.999833	0.999802	0.99998	0.0557905	0.00785448	0.000190561	454.18	466.66	452.59	427.67	356.3	404.53	114.9	209.75	71.56	163.45	39.11	130.01
	VIT_09s0002g00570	65 - 72		Lipase GDSL 1	Primary Metabolism - Lipid	-0.175647	-0.00629077	0.0429479	0.309136	0.620979	0.801663	0.999833	0.999802	0.99998	0.526167	0.00142365	0.00372955	479.95	378.57	369.34	369.37	221.06	235.37	431.85	612.62	422.98	682.53	276.77	509.24
	VIT_09s0002g00580	65		Lipase GDSL 3	Primary Metabolism - Lipid	-0.00507379	0.158088	-0.0362939	0.00424635	0.873885	0.754056	0.999833	0.999802	0.99998	0.998638	3.0301e-07	0.236286	0.53	0.21	11.58	30.6	183.45	170.09	1227.15	1225.56	1712.08	3314.77	741.65	2195.52
	VIT_09s0002g00700	58 - 65 - 72		Dormancy/auxin associated protein	Hormone Signaling - Auxin	0.0341047	0.153288	0.300339	0.662042	1.13261	1.06155	0.999833	0.999802	0.99998	0.023075	7.91584e-05	0.000975965	231.09	242.88	92.07	113.9	59.57	100.86	15.47	41.27	35.44	94.94	41.99	95.91
	VIT_09s0002g00810	65 - 72		S-2-hydroxy-acid oxidase, peroxisomal	Generation of metabolite precursors and energy	-0.0629214	-0.0937198	-0.0734254	0.101351	0.540925	0.945597	0.999833	0.999802	0.99998	0.792949	0.0118566	1.46924e-05	1471.69	1395.47	1008.28	935.96	1107.35	1054.63	1086.92	1169	1179.82	1795.59	925.35	1862.43
	VIT_09s0002g01150	65 - 72		RelA/SpoT protein (RSH3)	Signaling	-0.00439622	-0.0917833	0.0199997	-0.0486258	0.587512	0.849736	0.999833	0.999802	0.99998	0.937214	0.0106638	0.00279256	1897.52	1899.71	2247.36	2095.65	2034.12	2092.84	3153.95	3030.16	2979.32	4727.1	2575.05	4925.07
	VIT_09s0002g01370	65		ERF/AP2 Gene Family AP2 AINTEGUMENTA	Hormone Signaling - Ethylene	-0.0222287	0.270737	0.178034	0.297052	1.1526	0.54896	0.999833	0.999802	0.99998	0.565596	0.00275705	0.381485	1.58	0.42	20.54	32.87	19.73	34.49	41.31	60.52	12.56	64.36	9.57	35.13
	VIT_09s0002g02640	72		Ribosomal protein S30 (RPS30C) 40S	Primaty Metabolism - Protein	0.00607421	-0.2345	0.0797223	0.140616	0.409201	0.595057	0.999833	0.999802	0.99998	0.688169	0.00940431	0.00165289	655.19	662.19	882.34	715.97	696.57	760.92	534.04	593.47	340.72	464.04	311.87	483.99
	VIT_09s0002g02680	72		Early flowering 3	Signaling	0.00433364	-0.196583	-0.147833	0.413325	0.470789	0.580894	0.999833	0.999802	0.99998	0.184449	0.0267782	0.0207251	301.93	304.97	352.48	297.79	352.4	309.83	280.11	408.14	389.86	561.48	324.78	502.93
	VIT_09s0002g02700	72		Basic helix-loop-helix (bHLH) family	Transcription factor	0.0031422	0.0783152	0.00846073	-0.0331866	0.0591291	0.896257	0.999833	0.999802	0.99998	0.976951	0.92185	0.00761114	18.17	18.49	33.31	37.33	82.57	84.39	82.86	79.6	98.78	104.86	101.16	204.68
	VIT_09s0002g03340	65 - 72		No hit / Unknown	Unknown	-0.0767164	-0.0419074	0.163754	-0.0686629	0.79918	1.11121	0.999833	0.999802	0.99998	0.949673	0.000423097	0.000213208	121.55	95.23	150.47	116.71	71.19	103.06	191.64	175.3	372.65	700.8	212.82	503.21
	VIT_09s0002g03540	65		MYB divaricata	Developmental Process	-0.0349418	0.00207763	0.124424	0.0483806	0.533313	0.794307	0.999833	0.999802	0.99998	0.965745	0.0232828	0.0634092	79.01	74.29	79.73	80.63	69.18	82.48	113.62	118.23	105.17	159.95	80.23	156.82
	VIT_09s0002g03610	72		MYB divaricata	Developmental Process	-0.016935	0.0291423	0.0173983	-0.136457	0.45183	1.01636	0.999833	0.999802	0.99998	0.817774	0.00885139	7.96396e-06	438.66	430.11	440.07	457.25	372.35	382.12	744.49	657.52	608.58	857.81	445.41	949.41
	VIT_09s0002g03620	65 - 72		NADP-dependent malic enzyme	Primary Metabolism - Carbohydrate	0.0131153	0.144761	0.049672	0.041466	0.571218	0.828485	0.999833	0.999802	0.99998	0.934268	2.87946e-06	2.35935e-05	6732.05	6836.74	9044.86	10422.1	9880.11	10423.5	8875.09	9124.97	4642.57	7081.73	3514.7	6457.67
	VIT_09s0002g04080	72	yes	IAA9	Hormone Signaling - Auxin	-0.0443693	0.0349727	0.202721	0.418691	0.406282	1.20022	0.999833	0.999802	0.99998	0.164798	0.387591	0.00208641	1576.89	1522.24	451.88	468.02	238.38	306.26	126.73	184.75	50.39	75.26	27.05	73.25
	VIT_09s0002g04120	65 - 72		Ethylene-responsive protein	Hormone Signaling - Ethylene	0.0646713	-0.095062	-0.0448219	0.263391	0.581076	0.52387	0.999833	0.999802	0.99998	0.370286	0.000234402	0.00709506	505.1	539.91	670.04	621.91	748.11	728.05	585.7	721.73	557.16	862.54	616.39	906.3
	VIT_09s0002g04280	72		Dynein light chain LC6, flagellar outer arm	Cellular process	-0.0577123	-0.431674	-0.262336	-0.336955	0.343733	0.616975	0.999833	0.999802	0.99998	0.1877	0.195855	0.00157846	222.8	202.63	241.32	136.93	416.02	272.04	1643.62	1246.02	2256.39	2966.87	1846.46	2908.74
	VIT_09s0002g04360	65	yes	Thylakoid membrane phosphoprotein 14 kda, chloroplast precursor	Photosynthesis	-0.127335	-0.214728	0.0590977	0.166858	0.616179	0.575033	0.999833	0.999802	0.99998	0.657049	0.00220214	0.164806	774.09	685.61	730.03	561.2	577.45	617.55	441.02	503.15	218.69	351.88	155.31	248.76
	VIT_09s0002g04470	65		No hit / Unknown	Unknown	-0.0323761	-0.000663281	0.0777458	0.0509629	0.716201	0.241819	0.999833	0.999802	0.99998	0.958146	0.00151256	0.460766	135.31	130.32	113.68	113.87	122.79	139.89	175.88	184.63	160.04	281.48	164.35	199.57
	VIT_09s0002g04480	65		Kinesin family member 2/24	Cellular process	0.0312613	0.261209	-0.140114	0.0164319	0.756057	0.462559	0.999833	0.999802	0.99998	0.985271	2.15546e-05	0.0297031	1187.3	1228.81	632.09	823.78	1073.86	935.74	1649.53	1667.61	1383.85	2457.18	1360.97	1921.13
	VIT_09s0002g04610	72		No hit / Unknown	Unknown	0.0998813	-0.336994	-0.0946001	0.0481772	0.358234	0.869096	0.999833	0.999802	0.99998	0.965999	0.425857	0.0102892	57.54	69.07	41.58	25.57	37.22	32.03	52.6	55.16	44.45	61.63	62.27	124.44
	VIT_09s0002g04780	65 - 72		Sulfate transporter 3.4	Transport	0.0232857	0.0682324	0.0464655	0.407602	0.684121	0.721168	0.999833	0.999802	0.99998	0.0156257	0.0112948	0.0334901	1080.31	1109.68	906.98	977.66	824.68	867.76	375.46	510.1	128.89	226.12	112.82	198.85
	VIT_09s0002g04850	65		No hit / Unknown	Unknown	0.058975	-0.0337052	0.21313	0.12332	2.27535	0.571575	0.999833	0.999802	0.99998	0.876083	1.48622e-14	0.307448	2.89	7.53	669.42	629.27	894	1255.81	486.48	652.21	76.15	679.07	17.79	117.8
	VIT_09s0002g04930	72		Kelch repeat-containing F-box family protein	Unknown	-0.00553972	-0.123732	0.180504	-0.00884973	0.587056	0.986354	0.999833	0.999802	0.99998	0.995773	0.0882213	0.00710689	35.95	35.46	55.4	41.31	34.75	49.89	137.57	135.55	84.39	141.05	54.53	121.72
	VIT_09s0002g05080	65 - 72		Kelch repeat-containing F-box family protein	Unknown	0.00874959	-0.0698649	0.147027	-0.0283264	0.622255	1.05686	0.999833	0.999802	0.99998	0.979871	0.0148944	0.000237285	322.5	329.41	438.46	340.75	312.72	384.02	1515.62	1415.14	757.3	1247.8	459.69	1033.39
	VIT_09s0002g05150	65 - 72		IAA19	Hormone Signaling - Auxin	-0.0585699	-0.104499	-0.137313	-0.460296	0.659651	0.77539	0.999833	0.999802	0.99998	0.00022162	0.0016873	0.000125641	986.48	939.45	645.51	588.78	1405.19	1200.82	5232.68	3705.27	3002.89	5014.67	3471.25	6144.31
	VIT_09s0002g05160	72		IAA17	Hormone Signaling - Auxin	0.0683638	-0.24305	0.0726197	0.0631612	0.490289	0.832485	0.999833	0.999802	0.99998	0.932569	0.000386665	4.7452e-06	1151.68	1237.55	1031.63	854.01	1247.68	1349.3	1263.07	1327.98	1009.8	1457.77	998.59	1835.05
	VIT_09s0002g05980	65 - 72	yes	CYP734A7	Cellular Metabolism	-0.0562901	0.167622	0.113784	0.232625	0.706402	1.12124	0.999833	0.999802	0.99998	0.696448	0.0483794	0.0275523	200.97	186.45	56.6	73.54	57.6	69.3	71.13	92.73	52.65	101.21	19.1	58.41
	VIT_09s0002g06070	65		Late embryogenesis abundant protein	Response to Stress	-0.0198086	0.223724	0.252307	-0.0925477	0.674354	0.727715	0.999833	0.999802	0.99998	0.918453	9.78344e-05	0.246052	4.21	2.89	3166.2	4133.89	4299.48	5526.87	4806	4363.52	4520.58	7538.35	2642.9	6209.01
	VIT_09s0002g06160	72		Ser/thr specific protein kinase	Signaling	-0.0675685	-0.00983145	-0.118201	-0.0766609	0.526028	0.930296	0.999833	0.999802	0.99998	0.939661	0.134984	0.0140319	37.61	31.95	31.12	30.74	33.77	27.43	75.44	69.6	53.2	84.28	38.28	81.71
	VIT_09s0002g06300	58 - 65 - 72		No hit / Unknown	Unknown	0.043188	-0.0187345	0.194008	0.660942	1.11987	1.15006	0.999833	0.999802	0.99998	0.0166552	0.00390938	0.0386787	115.5	125.5	205.22	202.01	169.23	252.48	22.26	81.44	10.33	50.42	9.18	35.87
	VIT_09s0002g06320	72		R protein disease resistance protein	Response to Stress	-0.068757	0.0587432	-0.0569604	0.134187	0.189869	0.669538	0.999833	0.999802	0.99998	0.745238	0.475222	0.000468826	275.93	259.25	221.86	234.47	266.42	255.4	296.16	328.7	299.75	349.84	202.56	331.1
	VIT_09s0002g06770	65 - 72		No hit / Unknown	Unknown	-0.0674039	-0.0205151	0.182778	-0.25129	0.647811	1.2478	0.999833	0.999802	0.99998	0.563364	0.00439785	0.00157433	115.66	104.98	105.6	104.2	78.31	104.83	181.4	144.3	187.28	311.08	76.63	219.03
	VIT_09s0002g07010	65 - 72		SNF4	Signaling	-0.00441734	0.085866	0.138218	0.0376451	0.580617	0.861238	0.999833	0.999802	0.99998	0.947918	0.0087593	0.0426673	5.81	5.55	1011.05	1098.34	981.21	1121.58	692.67	711.01	445.01	701.66	220.87	458.25
	VIT_09s0002g07110	72		KEG (keep on going)	Hormone Signaling - ABA	0.0482896	0.0274094	-0.0343316	-0.346428	0.403129	0.714437	0.999833	0.999802	0.99998	0.0450075	0.100995	0.00134236	1161.05	1227.68	994.18	1022.39	1300.29	1280.22	2868.96	2197.67	5126.44	7045.96	4474.85	7605.27
	VIT_09s0002g07530	72		Tetratricopeptide helical	Unknown	0.0108717	0.0923437	-0.248599	0.419682	0.317239	0.715615	0.999833	0.999802	0.99998	0.0407624	0.0742909	0.0123178	1762.38	1787.23	1046.49	1147.83	1259.82	981.87	1172.05	1631.22	1273.15	1624.03	957.91	1654.52
	VIT_09s0002g07640	65		Glycerol kinase	Primary Metabolism - Lipid	0.0521597	0.000440793	0.171625	0.235323	0.758293	0.530729	0.999833	0.999802	0.99998	0.696056	0.0285995	0.269017	55.31	61.07	32.49	32.82	26.28	36.16	19.89	29.29	26.78	53.79	32.34	51.08
	VIT_09s0002g07860	65 - 72		Glycerol kinase	Primary Metabolism - Lipid	-0.0734751	0.134563	0.120812	0.249686	0.934693	0.597698	0.999833	0.999802	0.99998	0.497637	2.81752e-05	0.033496	546.86	511.56	301.47	341.75	305.52	344.12	228.53	281.46	290.35	608.09	337.95	533.32
	VIT_09s0002g08230	72		PTAC17 (plastid transcriptionally active17)	Cellular process	0.0380824	0.0726366	-0.0025657	-0.0669031	0.761443	1.36589	0.999833	0.999802	0.99998	NA	0.0813068	0.0117395	1.31	3.41	4.48	6.34	3.52	3.4	4.51	3.19	5.5	16.35	6.08	32.95
	VIT_09s0002g08680	65	yes	No hit / Unknown	Unknown	-0.0231473	-0.0854109	0.0443187	0.39852	1.04466	0.98086	0.999833	0.999802	0.99998	0.301942	0.00836374	0.0940093	272.75	267.47	105.13	93.65	58.98	64.58	14.86	33.74	3.55	17.33	4.19	14.02
	VIT_09s0002g09140	65 - 72		ERF/AP2 Gene Family ERF3	Hormone Signaling - Ethylene	0.0630764	-0.00156966	0.12816	-0.123717	1.62614	2.60842	0.999833	0.999802	0.99998	NA	6.24328e-07	3.36251e-11	11.87	16.01	12.9	12.68	6.7	12.11	9.51	6.38	10.65	57.71	8.96	94.87
	VIT_09s0018g00240	72		WRKY40	Transcription factor	-0.0408131	0.00730935	-0.0643359	-0.00882096	0.196566	1.0805	0.999833	0.999802	0.99998	0.994386	0.782126	0.0119461	546.42	315.5	336.79	356.81	235.24	172.65	886.75	856.72	298.71	441.5	168.77	429.9
	VIT_09s0018g00310	65 - 72		ABC transporter C member 1	Transport	0.0525842	0.0576738	0.0568384	0.225409	0.717262	1.27694	0.999833	0.999802	0.99998	0.556952	0.00180683	4.58499e-09	209.42	222.72	163.15	172.83	160.27	175.83	171.39	205.64	120.85	212.53	133.55	344.46
	VIT_09s0018g01780	65 - 72		ACT domain repeat 1 (ACR1) uridylyltransferase	Primary Metabolism	-0.0171167	-0.0350132	-0.0375777	0.370099	0.570606	0.75183	0.999833	0.999802	0.99998	0.128609	3.16525e-05	0.00209048	998.62	988.05	514.81	502.92	446.84	437.35	311.71	420.51	349.65	534.6	284.6	501.15
	VIT_09s0018g01980	72		No hit / Unknown	Unknown	-0.0276969	-0.0417717	-0.036465	-0.262987	-0.0413638	0.902788	0.999833	0.999802	0.99998	0.620405	0.948922	0.00691008	18.41	16.75	22.66	21.44	27.75	26.5	57.66	42.92	68.09	66.67	43.06	88.14
	VIT_09s0018g02130	72		Calcium-transporting ATPase 9 ACA9	Signaling	-0.0196878	0.0172188	-0.0769005	-0.0601625	0.454036	0.680623	0.999833	0.999802	0.99998	0.888316	0.0191796	0.000149747	2859.76	2825.77	2027.21	2065.47	2073.28	1932.52	2416.87	2303.09	2144.33	3038.59	2044.61	3363.32
	VIT_09s0054g00690	72		Vacuolar processing enzyme alpha	Primaty Metabolism - Protein	-0.00158187	-0.238061	0.198107	0.0808664	0.29623	2.20025	0.999833	0.999802	0.99998	0.935522	0.484884	1.54152e-05	50210.8	50360.7	930.9	421.01	122.56	151.6	85.76	101.07	26.31	103.4	0.82	32.13
	VIT_09s0054g01040	65 - 72		No hit / Unknown	Unknown	-0.0365463	-0.0320292	0.0175926	-0.0721648	1.03336	1.52338	0.999833	0.999802	0.99998	0.944183	0.00347752	0.00130638	6.14	2.16	4.85	3.73	6.93	7.47	47.78	41.26	72.24	203.89	43.64	190.96
	VIT_09s0054g01620	65 - 72		Myb family	Transcription factor	-0.0492181	-0.194909	0.0147333	-0.021414	0.588276	0.743708	0.999833	0.999802	0.99998	0.976951	0.00227976	0.000701757	417.95	398.35	635.72	541.7	778.85	798.09	579.84	568.54	508.12	798.36	422.75	733.77
	VIT_10s0003g00020	65 - 72		No hit / Unknown	Unknown	NA	0.0419016	0.150932	-0.0414119	0.713978	1.28198	NA	0.999802	0.99998	0.970615	0.0169831	0.00972478	0	0	41.04	49	32.07	41.56	90.22	82.71	96.42	176.39	48.53	172.25
	VIT_10s0003g00030	72		Dof zinc finger protein DOF5.3	Transcription factor	0.0450298	-0.0104436	0.0591357	0.232976	0.617204	1.15808	0.999833	0.999802	0.99998	0.662651	0.0742909	0.00772227	42.29	47.21	775.47	772.8	388.58	420.32	135.3	171.47	49.04	85.24	33.29	92.4
	VIT_10s0003g00040	65 - 72	yes	Dof zinc finger protein DOF1.4	Transcription factor	0.136846	0.00361392	-0.0408772	0.258306	0.837702	1.27351	0.999833	0.999802	0.99998	0.643476	0.0139001	0.00526919	131.54	160.86	174.96	176.2	184.56	179.46	126.81	171.08	83.64	180.67	66.26	211.83
	VIT_10s0003g00090	65 - 72		DRM1 dormancy/auxin associated	Hormone Signaling - Auxin	0.0775426	-0.20681	0.146863	0.295491	0.773078	1.11192	0.999833	0.999802	0.99998	0.299023	5.00458e-07	3.06759e-17	3863.7	4312.63	8516.61	7090.88	5394.46	6277.84	5041.15	6384.59	3735.66	6660.3	3551.9	7889.58
	VIT_10s0003g00390	65 - 72		Glutaredoxin	Response to Stress	-0.0608817	0.00610843	-0.0253998	0.0467273	1.02305	1.83073	0.999833	0.999802	0.99998	0.964944	0.000155846	3.23715e-05	108.83	90.75	70.38	71.59	61.59	58.45	360.43	374.9	218.28	514.92	131.65	718.96
	VIT_10s0003g00470	72		Isoflavone methyltransferase/ Orcinol O-methyltransferase 1 oomt1	Secondary Metabolism - Flavonoid	-0.0506797	0.149519	0.0405963	-0.0477638	0.0170189	1.05965	0.999833	0.999802	0.99998	0.920441	0.974564	0.0294985	12.49	7.14	5.37	10.68	4.87	6.5	63.55	37.41	250.73	257.2	152.67	411.78
	VIT_10s0003g01040	65		Lipase class 3	Primary Metabolism - Lipid	0.226582	0.212815	0.103994	0.221435	1.20971	0.402366	0.999833	0.999802	0.99998	0.728571	0.000259583	0.576727	72.26	106.83	53.27	73.88	161.97	203.11	104.32	146.32	29.66	96.35	14.44	22.92
	VIT_10s0003g01120	65		No hit / Unknown	Unknown	0.0661005	-0.0566668	0.102378	0.390442	0.71618	0.156097	0.999833	0.999802	0.99998	0.336984	0.0391256	0.841034	38.84	48.9	71.59	66.84	83.68	95.65	41.82	64.98	26.13	50.27	21	24.82
	VIT_10s0003g01410	65 - 72		CBL-interacting protein kinase 20 (CIPK20)	Signaling	0.0280468	0.0407959	-0.16425	-0.196211	0.938111	1.61413	0.999833	0.999802	0.99998	0.706185	0.0204804	2.02261e-10	1.05	2.57	2.61	3.47	16.98	5.95	400.99	335.33	572.23	1900.44	898.92	3043.89
	VIT_10s0003g01430	65 - 72		MEE62 (maternal effect embryo arrest 62)	Signaling	0.0905378	-0.154411	-0.334777	-0.195586	0.938345	1.15499	0.999833	0.999802	0.99998	0.399918	0.000202606	3.97968e-09	1302.68	1416.66	1200.68	1058.67	2161.87	1399.66	8521.63	7338.26	3990.93	8577.72	5050.39	11779.6
	VIT_10s0003g01580	65 - 72		No hit / Unknown	Unknown	-0.00731468	-0.159911	0.0192272	0.180394	0.906984	1.39723	0.999833	0.999802	0.99998	NA	0.0174965	0.00224955	14.97	14.51	30.25	22.14	17.74	18.66	20.02	26.3	14.85	38.67	18.15	67.27
	VIT_10s0003g01730	72		PUB17 (plant U- box 17)	Cellular process	-0.0364375	0.14116	-0.102406	-0.134127	0.0236634	1.04608	0.999833	0.999802	0.99998	0.859446	0.978593	0.0145541	1284.34	1092.05	876.67	1043.81	1364.55	985.73	4288.93	3741.45	2530.11	2644.84	1175.85	2890.8
	VIT_10s0003g01830	72		Aquaporin NIP1;2	Transport	-0.0528659	0.0930567	0.184601	0.251071	0.455462	1.148	0.999833	0.999802	0.99998	0.661584	0.186513	0.000585923	187.39	171.12	71.36	79.49	60.15	78.48	60.71	80.93	74.34	110.09	43.21	107.33
	VIT_10s0003g01880	72		RKF1 (receptor-like kinase in flowers 1)	Signaling	-0.0326622	-0.0421089	-0.0307811	0.117425	0.381921	0.78649	0.999833	0.999802	0.99998	0.888096	0.094256	0.000931654	116.07	111.86	111.99	107.02	108.05	105.75	105.44	118.34	182.88	246.39	157.75	284.19
	VIT_10s0003g01920	65 - 72		RKF1 (receptor-like kinase in flowers 1)	Signaling	-0.0561199	0.123752	-0.162014	-0.00308405	0.502227	1.12457	0.999833	0.999802	0.99998	0.99876	0.0372298	1.28775e-05	100.81	93.53	83.25	100.03	94.46	74.43	98.95	98.25	183.17	272.38	159	372.25
	VIT_10s0003g01940	72		RKF1 (receptor-like kinase in flowers 1)	Signaling	-0.0244058	-0.167966	0.137777	0.0980831	0.496725	0.94778	0.999833	0.999802	0.99998	0.919454	0.164589	0.00161186	35.01	33.29	52.72	40.11	44.36	55.71	36.18	41.09	57.86	89.25	70.74	146.54
	VIT_10s0003g01980	65 - 72		RKF1 (receptor-like kinase in flowers 1)	Signaling	-0.037047	0.0669176	0.0851709	0.426736	0.968638	1.17407	0.999833	0.999802	0.99998	0.280009	0.00308987	0.000353922	187.81	180.45	103.01	111.06	59.6	69.45	28.01	54.47	29	70.85	38.59	97.16
	VIT_10s0003g02040	72		No hit / Unknown	Unknown	-0.0233249	0.32872	0.132526	-0.11545	0.454754	0.905269	0.999833	0.999802	0.99998	0.83778	0.0169494	0.0184915	3.74	1.74	1013.04	1559.88	2952.42	3374.49	5247.42	4754.14	4327.07	6137.41	2660.68	5575.93
	VIT_10s0003g02540	65		ABC transporter B member 14	Transport	0.121681	0.153284	-0.0320176	0.265531	1.26677	0.62495	0.999833	0.999802	0.99998	0.637265	9.41107e-05	0.293132	107.74	132.19	17.04	23.16	37.63	35.73	21.97	32.09	29.63	100.58	22.27	111.06
	VIT_10s0003g02810	72		WRKY22	Transcription factor	-0.0568373	0.111926	-0.0416434	0.314318	0.458859	1.34337	0.999833	0.999802	0.99998	NA	0.388231	0.00915543	37.94	33.59	11.26	16.35	11.46	10.08	3.59	11.23	8.1	16.27	6.58	27.37
	VIT_10s0003g03690	65 - 72		Beta-1,3-glucanase precursor	Primary Metabolism - Carbohydrate	0.0666454	-0.113787	-0.00136015	0.115603	0.8668	2.79307	0.999833	0.999802	0.99998	NA	0.025925	6.58442e-09	17.15	22.54	9.24	4.87	3.5	3.51	17.94	22.57	3.59	26.98	0.95	52.25
	VIT_10s0003g03750	65 - 72		11,12 9-cis Epoxycarotenoid dioxygenase (VvNCED2)	Secondary Metabolism - Carotenoid	0.242601	0.234138	-0.210081	0.032381	0.965001	1.74581	0.999833	0.999802	0.99998	0.977708	0.0169739	9.02285e-07	706.14	987.15	121.87	152.97	175.04	140.21	790.83	815.79	768.5	2936.58	1054.14	4407.92
	VIT_10s0003g03830	65 - 72		S-2-hydroxy-acid oxidase, peroxisomal	Generation of metabolite precursors and energy	-0.0288041	-0.272379	-0.116197	0.280329	0.8543	1.24215	0.999833	0.999802	0.99998	0.252454	1.7752e-09	0.000271242	2611.14	2543.47	3438.42	2593.2	3262.28	3015.28	2587.77	3214.71	1836.33	3460.64	1160.23	3125.68
	VIT_10s0003g04990	58 - 65 - 72	yes	feronia receptor-like kinase	Signaling	0.0512397	0.178739	0.0133323	0.53554	0.832941	0.96826	0.999833	0.999802	0.99998	0.00483209	0.000522623	0.0442127	663.09	702.46	302.23	366.35	397.39	407.01	193.88	297.42	98.22	192	56.54	137.51
	VIT_10s0042g00820	65		Transparent testa16	Transcription factor	0.0474066	0.322754	0.163123	0.144347	1.17225	0.8832	0.999833	0.999802	0.99998	0.86236	0.00220214	NA	397.23	419.83	43.44	72.67	56.84	76.97	32.16	39.98	5.78	31.25	1.68	8.22
	VIT_10s0042g01250	72		NPR1-like protein 3	Transcription factor	-0.029772	0.0577465	0.0037957	0.24741	0.358793	0.575302	0.999833	0.999802	0.99998	0.166361	0.00401834	3.62913e-05	1691.83	1655.82	1354.46	1423.14	1260.36	1278.97	992.4	1187.27	1254.23	1641.9	1172.57	1782.24
	VIT_10s0071g00300	72		No hit / Unknown	Unknown	-0.06923	-0.0883823	-0.122371	0.0808818	0.300209	0.687772	0.999833	0.999802	0.99998	0.933146	0.380789	0.0411188	357.61	269.53	267.66	241.65	279.62	226.53	554.88	597.93	563.9	724.39	438.12	751.69
	VIT_10s0071g00330	65 - 72		GRAM domain-containing protein / ABA-responsive	Unknown	-0.0338187	0.0524078	-0.0263001	-0.253832	1.74718	2.56234	0.999833	0.999802	0.99998	0.658484	6.9504e-07	1.06618e-08	15.19	11.72	3.23	4.73	4.91	3.99	31.28	21.19	6.16	84.68	5.8	80.56
	VIT_10s0071g00380	65 - 72		No hit / Unknown	Unknown	-0.00903211	0.0121373	-0.00875212	0.0663401	0.817605	1.60003	0.999833	0.999802	0.99998	NA	0.0461584	0.00272562	1.59	1.05	0	0.62	0.6	0.26	1.63	2.88	3.24	16.52	1.13	20.8
	VIT_10s0071g00390	65 - 72		GRAM domain-containing protein / ABA-responsive	Unknown	0.0485801	0.0444929	0.175518	-0.0798794	0.989566	1.09996	0.999833	0.999802	0.99998	NA	0.00722728	0.0281226	25.41	29.6	5.41	7.15	5.3	11.82	18.26	16.06	33	92.75	33.41	97.5
	VIT_10s0071g00420	65 - 72		GRAM domain-containing protein / ABA-responsive	Unknown	-0.000604507	-0.00901713	NA	0.0425668	1.05267	1.96341	0.999833	0.999802	NA	NA	0.00333825	0.000149119	0.27	0.21	0.34	0	0	0	0	0.96	0.65	18.35	0.33	22.86
	VIT_10s0071g00430	65 - 72		GRAM domain-containing protein / ABA-responsive	Unknown	0.000896783	0.0633678	0.117781	-0.00922017	1.32427	1.46844	0.999833	0.999802	0.99998	NA	0.000310562	0.00309929	6.08	6.2	0.71	2.05	0	4.31	5.81	5.51	11.03	59.21	10.69	48.33
	VIT_10s0071g00440	72		Serine/threonine-protein kinase receptor ARK3	Signaling	-0.0176542	-0.00968988	0.00571984	-0.0175916	0.259355	1.12128	0.999833	0.999802	0.99998	NA	0.700895	0.0494009	4.2	3.09	8.47	8.12	12.4	12.69	18.29	17.21	14.85	21.06	5.72	24.53
	VIT_10s0071g00470	65		GRAM domain-containing protein / ABA-responsive	Unknown	-0.0440998	0.0465062	0.0481356	0.0930904	0.783698	0.871381	0.999833	0.999802	0.99998	NA	0.0395387	NA	6.36	3.61	0	1.19	0	1.78	0.91	2.87	1.31	12.98	0	8.89
	VIT_10s0071g00500	65 - 72		GRAM domain-containing protein / ABA-responsive	Unknown	0.00392722	0.00418127	0.0841698	0.0920265	1.20629	1.29777	0.999833	0.999802	0.99998	NA	0.00101265	0.0131969	5.07	5.35	0.77	0.86	0.6	3.05	3.77	6.08	13.6	54.9	11.7	48.04
	VIT_10s0071g00510	65		GRAM domain-containing protein / ABA-responsive	Unknown	-0.00531648	-0.00901713	0.00545199	-0.00683767	0.713539	0.385482	0.999833	0.999802	0.99998	NA	0.0409242	NA	1.85	1.57	0.34	0	0.35	0.53	0.77	0.64	0.33	11.76	0	4.18
	VIT_10s0071g00560	65 - 72		GRAM domain-containing protein / ABA-responsive	Unknown	-0.0153447	NA	-0.00668804	0.00413706	0.745067	2.01937	0.999833	NA	0.99998	NA	0.0482119	9.43029e-05	1.87	0.94	0	0	0.69	0.44	1.19	1.28	1.96	19.81	0.72	22.65
	VIT_10s0071g00590	72		GRAM domain-containing protein / ABA-responsive	Unknown	-0.00745312	0.0311274	-0.077648	-0.10616	0.631523	1.57296	0.999833	0.999802	0.99998	NA	0.15954	0.00280564	6.34	5.99	2.58	3.22	5.45	2.45	23.3	18.66	24.97	51.51	6.31	42.85
	VIT_10s0071g00810	72		Binding	Unknown	0.0736353	-0.0484238	0.000952335	-0.240452	0.279947	0.62726	0.999833	0.999802	0.99998	0.317738	0.310567	0.00324523	332.13	359.47	920.33	890.07	1049.29	1063.01	2445.3	2027.27	2141.13	2678.52	1835.32	2921.76
	VIT_10s0071g00840	72		No hit / Unknown	Unknown	-0.0560101	-0.143021	-0.0935244	-0.219461	0.441296	0.665603	0.999833	0.999802	0.99998	0.247978	0.0791431	0.0108652	335.59	317.63	917.34	823.08	1112.9	1024.07	2922.43	2476.13	2323.01	3295.78	2227.75	3681.21
	VIT_10s0092g00240	65 - 72		Alpha-glucosidase 1 (AGLU1)	Primary Metabolism - Carbohydrate	0.0248517	0.188731	-0.0697234	0.207319	0.954086	1.1457	0.999833	0.999802	0.99998	0.670574	0.000237128	5.83918e-05	124.33	129.48	144.8	176.99	118.64	111.02	134.16	159.54	87.68	192.08	97.92	236.09
	VIT_10s0092g00570	72		Leucine-rich repeat family	Response to Stress	-0.0150428	0.053278	-0.0148441	0.123203	0.439912	0.903546	0.999833	0.999802	0.99998	0.869265	0.201333	0.00498098	67.18	65.93	124.29	131.66	181.89	180.14	128.17	143.67	66.82	97.44	46.23	93.88
	VIT_10s0092g00650	65 - 72		Receptor kinase RK20-1	Signaling	-0.00507379	0.0219843	-0.0833475	0.285855	1.06599	1.60432	0.999833	0.999802	0.99998	NA	0.00484007	0.00277947	0.53	0.21	0.4	1.06	5.52	2.81	5.71	12.84	8.39	28.54	2.3	28.48
	VIT_10s0092g00710	65 - 72		Receptor protein kinase	Signaling	-0.0852264	0.0042899	-0.115612	-0.335105	0.754651	0.962994	0.999833	0.999802	0.99998	0.202623	1.50027e-05	0.000386572	314.12	289.39	335.74	339.01	365.62	317.18	747.2	566.61	707.78	1253.03	691.26	1436.51
	VIT_10s0116g00630	65 - 72		No hit / Unknown	Unknown	-0.0338331	0.0167971	0.0145127	0.0319905	1.03233	1.19866	0.999833	0.999802	0.99998	NA	0.00934346	0.0224518	63.53	59.86	6.55	6.97	2.56	2.98	4.3	5.07	3.55	16.96	6.52	23.35
	VIT_10s0116g00680	65 - 72		PDF2 (protodermal factor2)	Transcription factor	0.0398965	0.179926	0.0564168	0.401548	0.609458	0.713711	0.999833	0.999802	0.99998	0.108674	0.0185259	0.015927	269.64	286.78	507.36	622.54	434.72	465.7	172.05	239.67	127.89	208.92	144.91	250.84
	VIT_10s0116g00740	65		Serine carboxypeptidase-like 32	Primaty Metabolism - Protein	-0.0407997	0.124379	0.0383066	0.136305	0.992198	0.252912	0.999833	0.999802	0.99998	NA	0.00884689	NA	9.84	6.92	14.85	21.77	23.24	28.13	3.5	10.08	1.27	13.78	0.33	3.57
	VIT_10s0116g01200	72		WRKY12	Transcription factor	-0.0168771	0.169956	-0.019191	-0.131604	0.366548	0.962181	0.999833	0.999802	0.99998	0.872918	0.152524	0.00967839	287.75	261.1	132.43	174.32	123.74	121.22	347.06	299.35	345.19	462.48	272.77	595.83
	VIT_10s0116g01790	65 - 72		No hit / Unknown	Unknown	-0.0729858	0.139341	0.0772614	0.361772	1.02911	1.57246	0.999833	0.999802	0.99998	0.162585	0.00317621	0.000993548	122.85	110.96	366.84	429.39	549.47	599.73	401.29	538.89	96.06	265.68	17.27	81.8
	VIT_10s0597g00010	65 - 72		Stem-specific protein TSJT1	Unknown	-0.0412941	0.0281382	0.104288	0.0490771	0.723695	1.09453	0.999833	0.999802	0.99998	0.952679	0.00531625	0.00459968	6.02	3	4752.84	4895.41	4262.41	4703.5	2606.74	2708.28	568.37	1024.76	200.8	496.94
	VIT_11s0016g00070	65 - 72		Zinc finger (C3HC4-type ring finger)	Transcription factor	0.0296482	0.042593	0.0362831	0.138128	1.62248	2.67775	0.999833	0.999802	0.99998	0.872918	6.34526e-08	4.12321e-14	20.75	23.35	38.3	41.89	40.26	44.2	26.76	31.73	23.64	107.96	18.16	174.2
	VIT_11s0016g00110	72		Potassium channel tetramerisation domain-containing protein	Transport	0.144748	-0.109704	0.0612038	0.239035	0.327413	0.599391	0.999833	0.999802	0.99998	0.574029	0.323667	0.0459053	278.75	327.76	198.94	180.82	152.86	165.37	171.86	212.54	134.28	176.07	108.44	172.35
	VIT_11s0016g00130	72	yes	Omega-6 fatty acid desaturase, chloroplast (FAD6) (FADC)	Primary Metabolism - Lipid	-0.0102834	-0.142429	-0.117056	0.0381229	0.481829	0.581202	0.999833	0.999802	0.99998	0.954178	0.00335669	0.0065179	452.59	450.72	523.45	460.13	395.82	362.22	358.78	368.18	257.8	371.2	198.34	305.94
	VIT_11s0016g00280	65 - 72		Bifunctional lysine-ketoglutarate reductase/saccharopine dehydrogenase	Primary Metabolism - Aminoacid	0.0108229	-0.0120484	-0.0792267	0.231673	0.57354	0.78025	0.999833	0.999802	0.99998	0.423569	0.000260781	5.02487e-06	2077.8	2108.5	1982.1	1974.55	2583.98	2419.53	3021	3607.79	4451.97	6848.26	3828.15	6758.3
	VIT_11s0016g00660	72		ERF/AP2 Gene Family ERF17	Hormone Signaling - Ethylene	0.00729738	0.167926	-0.027598	0.0274201	-0.383551	1.14776	0.999833	0.999802	0.99998	0.981992	0.505596	0.0434378	104.24	106.43	47.47	68.1	40.09	35.98	49.87	51.34	93.78	59.01	18.71	83.82
	VIT_11s0016g00680	65 - 72		Beta-galactosidase	Primary Metabolism - Carbohydrate	0.0785921	0.554816	0.279628	0.11993	1.49818	1.66336	0.999833	0.731495	0.99998	0.644763	1.6626e-05	0.00150845	15.31	21.48	12.45	57.7	8.79	70.46	6.79	42.64	10.56	58.48	1.26	50.03
	VIT_11s0016g00710	72		TIFY gene family (VvJAZ9)	Hormone Signaling - Jasmonate	-0.0297836	0.0167276	-0.170798	-0.335171	0.142474	0.894403	0.999833	0.999802	0.99998	0.36171	0.694648	0.00992845	605.08	416.68	500.1	536.79	548.71	389.79	3677.15	2689.24	3207.7	3618.46	1948.33	3962
	VIT_11s0016g00900	72		Aldehyde Dehydrogenase	Primary Metabolism - Carbohydrate	0.0707988	0.073869	0.000898839	0.143438	0.396314	0.613804	0.999833	0.999802	0.99998	0.384571	0.0247675	2.53201e-05	2627.53	2810.32	3896.74	4169.8	5141.07	5204.4	6196.01	6847.81	5272.93	7132.79	5013.59	7830.3
	VIT_11s0016g00910	72		Cation exchanger (CAX9)	Transport	-0.032228	0.156676	-0.0405925	0.299702	0.0917579	1.2137	0.999833	0.999802	0.99998	0.42034	0.873758	0.000905737	434.61	381.98	700.15	814.62	853.52	832.83	752.41	976.33	507.6	555.24	207.85	558.7
	VIT_11s0016g00930	65 - 72		No hit / Unknown	Unknown	0.0959839	0.00142443	-0.019978	-0.119483	1.81927	2.64846	0.999833	0.999802	0.99998	NA	7.18704e-10	6.67493e-16	5.54	12.64	3.54	3.73	3.76	2.94	23.09	16.89	67.41	367.56	72.4	622.81
	VIT_11s0016g00960	72	yes	Subtilase	Primaty Metabolism - Protein	-0.0146455	0.160928	-0.000430607	0.160072	0.488568	1.20215	0.999833	0.999802	0.99998	0.79447	0.111547	6.49147e-07	1415.15	1396.71	1543.66	1819	1189.56	1202.66	1334.13	1538.76	857.37	1285.69	643.02	1581.11
	VIT_11s0016g01480	65	yes	Nuclear transcription factor Y subunit A-3	Transcription factor	0.0171503	0.0807985	0.0822048	0.165646	0.891929	0.852475	0.999833	0.999802	0.99998	0.741516	0.0033844	0.117099	172.75	176.63	1446.98	1563.1	1209.13	1311.48	506.94	582.2	128.42	280.72	68.16	159.56
	VIT_11s0016g01520	72		Phenylalanine ammonia-lyase	Secondary Metabolism - Phenylpropanoid	0.0139458	-3.97431e-05	0.223475	0.179124	1.53829	1.15223	0.999833	0.999946	0.99998	0.701713	NA	0.0435907	36.02	37.43	122.97	123.33	134.49	208.16	75.36	154.98	15.46	127.5	13.18	71.26
	VIT_11s0016g01660	72		Phenylalanine ammonia-lyase	Secondary Metabolism - Phenylpropanoid	0.0100934	0.06568	0.263586	0.289331	1.01866	1.3737	0.999833	0.999802	0.99998	0.5284	NA	0.011619	15.06	15.77	67.74	75.86	69.5	119.78	40.36	78.75	10.63	70.69	6.11	35.14
	VIT_11s0016g02010	65 - 72		Acid phosphatase survival protein SurE	Primary Metabolism	0.0211121	0.0309996	0.0923391	0.0231443	0.579079	0.982676	0.999833	0.999802	0.99998	0.98176	0.00627056	0.0123514	99.49	102.82	354.61	368.61	446.62	491.99	238.38	243.22	167.5	262.47	131.16	296.48
	VIT_11s0016g02110	65		FAD linked oxidase, N-terminal	Unknown	-0.0146209	0.391118	0.00541479	0.0819953	1.03894	0.361543	0.999833	0.999802	0.99998	0.855961	3.46723e-05	0.627701	2089.38	2056.12	110.61	196.41	136.42	143.86	49.41	100.03	40.97	96.07	25.87	40.23
	VIT_11s0016g02610	65		Caffeoyl-CoA acid 3-O-methyltransferase (VvCCoAMT)	Secondary Metabolism - Phenylpropanoid	0.0627453	0.0213126	0.0300829	0.258517	0.877857	0.631374	0.999833	0.999802	0.99998	0.624352	0.0298911	NA	7.85	13.3	780.63	802.67	332.44	350.95	83.62	110.46	4.49	24.56	1.26	8.82
	VIT_11s0016g02700	65		IAA-amino acid hydrolase 2 (ILL2)	Hormone Signaling - Auxin	0.0516333	0.107086	0.0600015	0.0862115	0.502032	0.441054	0.999833	0.999802	0.99998	0.881007	0.0239537	0.152061	300.69	319.3	223.77	247.7	242.99	259.63	229.26	244.55	177.22	262.89	137.9	194.37
	VIT_11s0016g03080	72		Clavata1 receptor kinase (CLV1)	Signaling	-0.0952263	-0.014538	-0.108518	0.150949	-0.0280889	0.696097	0.999833	0.999802	0.99998	0.843394	0.965047	0.00980745	49.35	39.55	31.81	31.04	29.82	24.38	58.63	76.42	71.3	70.61	83.1	141.39
	VIT_11s0016g03130	65 - 72		Ceramide glucosyltransferase	Primary Metabolism - Lipid	-0.000657165	-0.0705864	-0.29186	-0.0445582	1.19745	1.13609	0.999833	0.999802	0.99998	0.922111	1.82565e-07	5.53315e-08	847.55	851.18	390.62	370.07	847.73	489.86	2849.76	2747.63	2176.17	5679.92	2302.49	5320.4
	VIT_11s0016g03170	65 - 72		Arabidopsis histidine phosphotransfer AHP4	Hormone Signaling - Cytokinin	0.0823348	0.0166869	0.0962059	0.480366	0.901884	1.07745	0.999833	0.999802	0.99998	0.159538	1.47463e-06	9.76409e-05	1029.99	1121.86	1854.11	1897.46	1342.71	1931.26	568.66	959.08	481.19	960.62	330.47	751.9
	VIT_11s0016g03180	72		ABI1 (ABA insensitive 1) Protein phosphatase 2C subfamily	Hormone Signaling - ABA	0.0335495	-0.144728	-0.36466	0.109751	-0.120082	0.622438	0.999833	0.999802	0.99998	0.799146	0.813071	0.0394901	721.59	752.17	834.41	735.63	1101.95	778.94	3060.62	3317.97	3160.52	2910.74	1788.82	2886.68
	VIT_11s0016g03360	65 - 72	yes	Lipase-related	Primary Metabolism - Lipid	-0.0341505	-0.0721185	0.0590828	0.210319	0.751963	0.884145	0.999833	0.999802	0.99998	0.561334	4.82329e-06	0.0138093	362.58	352.09	293.18	275.42	222.66	238.56	182.87	215.76	167.39	294.58	100.42	204.08
	VIT_11s0016g03540	58 - 65 - 72	yes	Auxin-responsive protein IAA27	Hormone Signaling - Auxin	0.0081696	-0.0684067	0.214982	0.802286	1.10292	1.66416	0.999833	0.999802	0.99998	0.00149737	9.11654e-12	5.77685e-10	1068.98	1082.32	980.58	918.56	522.66	712.88	223.78	555.73	139.3	319.14	132.9	472.25
	VIT_11s0016g03950	65 - 72		Dehydration-responsive protein (RD22)	Response to Stress	0.0020645	0.223418	-0.222038	-0.0278559	0.927245	1.77942	0.999833	0.999802	0.99998	0.966284	6.6003e-06	1.55809e-06	0.26	0.42	28.62	43.03	81.06	57.32	568.75	462.01	995.65	2046.37	808.1	3567.62
	VIT_11s0016g04160	72		Sulfate transporter 3.5	Transport	0.154315	-0.18194	-0.349697	0.222319	0.155278	0.857741	0.999833	0.999802	0.99998	0.430158	0.748835	0.000736437	183.84	232.44	1417.89	1203.18	3604.26	2385.3	5419.34	6414.82	7249.02	8315.35	8569.59	16336.4
	VIT_11s0016g04620	65		PINHEAD (Protein ZWILLE)	Primaty Metabolism - Protein	0.032073	-0.0804181	0.14053	0.260979	0.847355	0.274601	0.999833	0.999802	0.99998	NA	0.0445373	0.717293	40.93	43.99	12.51	9.89	12.45	22.28	16.11	26.55	11.33	39.63	6.03	10.46
	VIT_11s0016g04750	72		Potassium channel AKT1	Hormone Signaling - ABA	0.039436	0.00389849	-0.0268728	-0.0522903	0.447017	1.22849	0.999833	0.999802	0.99998	NA	0.407605	0.0275523	60.85	68.26	1.5	1.51	2.4	1.54	6.94	5.42	9.33	17.1	5.57	26.91
	VIT_11s0016g04930	72		Binding / zinc ion binding	Unknown	-0.0237255	0.312302	0.35636	0.0949638	0.535185	1.39524	0.999833	0.999802	0.99998	0.920539	0.203412	2.05353e-05	94.94	91.9	38.35	61.64	53.64	92.42	140.93	164.33	89.54	150.51	50.59	151.72
	VIT_11s0016g05090	65		DEAD box RNA helicase	Primary Metabolism	-0.00892499	0.208392	0.0688527	0.280727	0.544254	0.207909	0.999833	0.999802	0.99998	0.470511	0.0372298	0.624097	312.45	310.67	254.19	305.79	203.79	223.04	117.91	151.1	92.23	143.42	98.64	116.22
	VIT_11s0016g05130	65 - 72		Signal peptidase, endoplasmic reticulum-type	Primaty Metabolism - Protein	-0.112971	-0.18813	-0.0679557	-0.253756	0.777598	0.875483	0.999833	0.999802	0.99998	0.366519	0.000113478	0.000274165	107.84	92.48	128.58	104.84	150.01	141.52	291.38	237.35	283.68	516.97	258.86	498.76
	VIT_11s0016g05270	72	yes	Bundle-sheath defective protein 2	Primaty Metabolism - Protein	-0.127873	-0.0904264	0.0559027	0.251331	0.275744	0.703018	0.999833	0.999802	0.99998	0.404711	0.313864	0.00365683	376.18	325.62	491.68	452.4	399.11	424.71	302.9	370.39	196.29	245.54	124.16	209.81
	VIT_11s0016g05320	58 - 72	yes	Peroxidase	Primary Metabolism - Aminoacid	0.0834653	0.0209877	0.12599	0.544516	0.522595	1.20128	0.999833	0.999802	0.99998	0.0229079	0.15075	0.000169652	187.74	206.85	595.89	611.94	364.52	437.88	182.99	292.64	86.25	137.57	63.23	161.46
	VIT_11s0016g05330	65		SPX2 (SYG1/Pho81/XPR1) domain-containing protein SPX2	Transport	0.124695	0.20328	0.239641	0.431898	1.09376	-0.216622	0.999833	0.999802	0.99998	0.238808	3.55947e-05	0.688101	171.78	212.91	84.64	117.54	127.26	183.93	87.52	140.06	114.8	286.04	229.16	194.06
	VIT_11s0016g05380	65 - 72		Acidic leucine-rich nuclear phosphoprotein 32 member E	Unknown	-0.0120702	-0.146498	-0.0343906	0.22568	1.13249	2.02237	0.999833	0.999802	0.99998	0.702374	0.00220214	7.41651e-08	104.86	103.27	56.84	46.17	55.39	53.08	55.21	69.4	32.38	115.15	26.27	146.47
	VIT_11s0016g05520	72		Plastocyanin domain-containing protein	Photosynthesis	-0.0705258	-0.2137	-0.0738272	0.285743	0.392279	0.969537	0.999833	0.999802	0.99998	0.282418	0.0118305	0.00365683	222.75	195.67	410.62	292.3	448.9	423.76	482.75	604.11	397.73	534.92	260.73	559.97
	VIT_11s0016g05740	72		Calmodulin-5 (CAM5)	Response to Stress	0.0499258	0.137867	0.0960973	0.238418	-0.0376287	0.757821	0.999833	0.999802	0.99998	0.689515	0.942779	0.0170003	214.55	235.5	112.09	132.77	144.02	161.65	158.34	209.25	228.52	225.85	185.47	334.87
	VIT_11s0016g05880	72		Ubiquitin-specific protease 12 UBP12	Primaty Metabolism - Protein	-0.00435224	0.209791	-0.0789416	0.229481	0.603158	1.08741	0.999833	0.999802	0.99998	0.651932	0.180993	0.00197764	40.05	39.97	656.53	840.82	999.47	916.01	347.22	432.39	78.07	153	47.09	113.74
	VIT_11s0037g00440	72		Hydroxycinnamoyl-CoA shikimate/quinate hydroxycinnamoyltransferase	Secondary Metabolism - Phenylpropanoid	-0.0507679	0.0187535	-0.017303	0.0692893	0.558298	1.79087	0.999833	0.999802	0.99998	0.9506	0.0911816	0.000211459	40.98	35.55	48.95	52.13	30.29	29.36	70.31	76.65	55.74	90.17	29.68	187.83
	VIT_11s0037g00520	72		Translation initiation factor IF-3	Primaty Metabolism - Protein	-0.0334247	-0.189803	-0.0514648	0.0195999	0.322588	0.511399	0.999833	0.999802	0.99998	0.969721	0.0332653	4.35736e-05	965.61	939.92	1395.4	1173.58	1246.8	1210.87	1182.47	1195.44	967.4	1236.74	855.76	1241.4
	VIT_11s0037g00890	65 - 72		Glutamine amidotransferase class-I domain-containing protein	Primary Metabolism	0.0519017	0.235139	0.181751	0.154367	0.969693	1.01259	0.999833	0.999802	0.99998	0.820125	0.000572663	0.0354148	154.59	172.95	199.23	267.19	202.68	252.3	144.07	167.22	38.93	89.05	23.59	60.13
	VIT_11s0037g00980	65		No hit / Unknown	Unknown	-0.0429279	0.1205	0.1087	-0.142508	1.05534	0.410734	0.999833	0.999802	0.99998	NA	0.00525999	0.504791	13.22	10.17	5.16	9.09	5.61	9.91	11.29	6.68	10.64	35.12	26.98	39.76
	VIT_11s0037g01130	72		TET8 (tetraspanin8)	Developmental Process	-0.121777	-0.157603	-0.0873566	0.0385801	0.238668	0.716677	0.999833	0.999802	0.99998	0.962713	0.369493	0.00698898	6328.86	5557.84	6519.22	5675.34	7395.02	6883.09	9138.59	9403.36	8188.58	9911.21	5590.89	9607.82
	VIT_11s0037g01210	72		Eceriferum 1 (CER1 protein) Sterol desaturase	Primary Metabolism - Lipid	-0.083466	0.424537	-0.189015	0.23678	0.368707	0.785614	0.999833	0.999802	0.99998	0.673814	0.176025	0.0430245	2398.4	2197.95	502.68	783.54	583.49	492.56	603.38	771.34	3209.12	4311.15	3633.62	6886
	VIT_11s0052g00100	72	yes	Basic helix-loop-helix (bHLH) family	Transcription factor	-0.0328766	-0.0527488	-0.0216965	0.0607256	0.15917	0.902627	0.999833	0.999802	0.99998	0.955581	0.818583	0.0185979	484.8	330.76	563.85	515.19	383.82	374.66	653.45	699.72	217.59	257.87	83.95	176.1
	VIT_11s0052g00240	65 - 72		Accelerated cell death 11 (ACD11)	Cellular process	-0.0957938	0.00143319	0.12175	0.147283	1.41221	1.1774	0.999833	0.999802	0.99998	0.831105	4.40162e-06	0.00308383	63.9	47.83	91.34	92.23	125.18	146.5	86.56	98.75	39.79	149.13	34.52	93.26
	VIT_11s0052g00290	72		Ribosomal protein L7 (RPL7D) 60S	Primaty Metabolism - Protein	-0.0174221	-0.16083	0.0585872	0.0288386	0.494884	0.714883	0.999833	0.999802	0.99998	0.95397	5.82538e-08	5.93908e-09	6953.14	6893.97	7332	6464.79	7416.86	7876.52	6282.37	6396.99	4783.37	6878.24	4043.62	6766.55
	VIT_11s0052g00380	65		No hit / Unknown	Unknown	0.00589209	0.195391	0.0875356	0.146605	0.891139	0.472973	0.999833	0.999802	0.99998	0.796659	2.1637e-07	0.4892	15.35	15.82	576.98	732.13	1343.55	1476.66	1155.47	1308.67	358.02	703.58	180.58	449.27
	VIT_11s0052g00540	65 - 72		ABC protein 3 ATNAP3 non-intrinsic	Transport	0.0141882	-0.164383	-0.11233	-0.0883754	0.5365	0.882183	0.999833	0.999802	0.99998	0.858075	0.000123822	0.00146919	261.74	267.6	596.44	515.78	505.82	462.93	664.71	618.04	406.45	606.08	408.2	799.25
	VIT_11s0052g00610	65		Homogenitisate geranylgeranyl transferase	Primary Metabolism - Lipid	-0.147436	-0.105066	0.0569942	0.0979499	0.534503	0.490894	0.999833	0.999802	0.99998	0.825867	0.00559269	0.0138862	430.34	370.06	479.94	435.66	474.09	503.39	612.98	660.3	475.89	716.45	499.47	717.88
	VIT_11s0052g01230	65		Xyloglucan endotransglucosylase/hydrolase 23	Cell Wall	0.0102095	0.222588	0.0793271	0.0518722	0.804347	0.321944	0.999833	0.999802	0.99998	0.961018	0.00182241	0.673008	5.79	6.53	3823.12	5468.38	15365.7	16851.8	10876.5	11457.2	2167.19	4177.61	438.05	654.2
	VIT_11s0052g01240	65		1-deoxy-D-xylulose-5-phosphate synthase	Secondary Metabolism - Terpenoid	0.028252	0.209624	0.0597732	0.3196	1.05874	0.677202	0.999833	0.999802	0.99998	0.485908	0.00567259	NA	12.39	14.61	128.13	169.73	103.89	117.49	23.95	45.84	4.14	33.2	0	9.89
	VIT_11s0052g01710	72		Xylose isomerase	Primary Metabolism - Carbohydrate	0.00811472	0.00956342	-0.151677	-0.0728844	0.154542	0.555595	0.999833	0.999802	0.99998	0.843372	0.512174	0.0270361	2943.55	2978.1	3897.74	3952.49	3749.31	3306.43	6822.94	6443.42	7717.77	8748.35	4867.16	7389.38
	VIT_11s0052g01800	72		Constans-like 5	Developmental Process	0.0520234	-0.104641	-0.0720522	-0.0529416	0.185693	0.652677	0.999833	0.999802	0.99998	0.954178	0.669126	0.00543382	1575.13	1664.61	643.38	586.04	609.12	570.19	1135.45	1077.65	1175.89	1379.78	1124.04	1829.33
	VIT_11s0065g00150	65 - 72		Glycogen synthase	Primary Metabolism - Carbohydrate	-0.028924	0.0899769	-0.025711	0.233189	0.509912	0.551651	0.999833	0.999802	0.99998	0.36929	6.47568e-05	0.00643287	607.76	595.43	573.6	619.91	702.56	692.98	414.53	493.57	483.11	705.59	420.51	632.66
	VIT_11s0065g00170	72		Squamosa promoter-binding protein 2 (SPL2)	Transcription factor	-0.0659178	-0.110832	-0.0797704	0.226217	0.158737	0.570612	0.999833	0.999802	0.99998	0.566181	0.545388	0.000516083	1421.17	1351.64	929.77	851.47	684.36	643.71	607.78	731.5	879.31	1000.43	757.53	1150.12
	VIT_11s0103g00400	65		XH/XS domain-containing protein	Unknown	0.00131554	-0.0283335	-0.14186	0.0516966	0.575706	0.453818	0.999833	0.999802	0.99998	0.953159	0.0430416	0.311929	166.33	167.37	120.7	118.13	153.78	134.91	134.11	139.5	63.24	101.85	46.14	67.33
	VIT_11s0118g00250	72		IMP dehydrogenase/GMP reductase	Primary Metabolism	-0.106712	-0.175533	-0.135582	-0.281897	0.378812	0.802465	0.999833	0.999802	0.99998	0.133181	0.151605	0.0108365	495.17	441.71	652.13	562.44	749.04	657.9	1632.99	1315.9	1336.99	1808.28	971.82	1812.46
	VIT_11s0118g00490	72		Octicosapeptide/Phox/Bem1p (PB1) domain-containing protein	Transport	0.0411358	0.0554982	-0.0858282	-0.189854	0.516769	0.658684	0.999833	0.999802	0.99998	0.779493	0.090075	0.00637765	89.18	96.03	29.94	33.02	33.74	27.69	136.64	109.92	158.65	243.17	183.96	301.72
	VIT_11s0118g00650	72		No hit / Unknown	Unknown	0.00522381	-0.272052	-0.29833	-0.0010243	0.328299	1.02996	0.999833	0.999802	0.99998	0.999629	0.240704	0.00229045	85.58	86.91	139.15	104.46	236.46	155.05	323.19	323	233.47	304.07	117.14	264.93
	VIT_11s0118g00730	72		No hit / Unknown	Unknown	0.0987109	-0.0260936	0.181154	0.0547218	0.353176	0.82794	0.999833	0.999802	0.99998	0.95397	0.212827	0.00723301	1527.06	1677.03	1047.7	1030.69	457.27	566.58	312.18	325.13	199.49	265.14	176.66	335.35
	VIT_11s0118g00770	72		No hit / Unknown	Unknown	0.112952	-0.023648	-0.0999182	-0.00575797	-0.0420064	1.46174	0.999833	0.999802	0.99998	0.997772	0.956912	0.00301174	63.97	77.87	97.33	94.14	72.5	62.25	70.55	70.26	32.55	31.68	10.49	45.25
	VIT_11s0118g00780	72		Zinc finger (C3HC4-type ring finger)	Transcription factor	0.000562532	-0.234147	0.121094	0.38869	0.264243	0.711923	0.999833	0.999802	0.99998	0.182192	0.179034	1.28775e-05	1053.44	1059.72	3429.12	2851.49	4214.79	4812.28	2315.48	3238.48	1360.52	1672.55	1096.48	1840.62
	VIT_11s0118g00790	72		Pto-like serine/threonine kinase	Signaling	0.0133597	0.199307	-0.0998786	0.142537	0.359417	0.52559	0.999833	0.999802	0.99998	0.565596	0.000746329	0.0104268	1382.12	1405.24	1282.23	1553.85	1912.21	1741.15	2308.08	2555.47	1977.63	2586.54	1606.03	2371.39
	VIT_11s0149g00060	72		No hit / Unknown	Unknown	-0.0490119	-0.203801	-0.0242317	0.165607	0.459004	0.728029	0.999833	0.999802	0.99998	0.405432	0.0319132	0.00919168	1401.46	1326.61	1928.59	1608.67	1773.34	1758.85	2525.84	2843.27	2697.45	3849.7	2150.38	3741.3
	VIT_11s0206g00030	72		Chitinase, class V	Primary Metabolism - Carbohydrate	-0.0539055	0.183882	0.0911951	-0.0960472	0.214538	1.28292	0.999833	0.999802	0.99998	0.892274	0.728568	0.0104627	70.45	65.01	43.41	61.13	16.57	22.47	33.98	23.61	54.49	67.74	21.97	79.8
	VIT_12s0028g00050	72		Beta-1,3 glucanase	Primary Metabolism - Carbohydrate	-0.0409213	0.0176371	0.158575	0.0822404	0.617541	0.926942	0.999833	0.999802	0.99998	0.939349	0.0629094	0.0215217	60.57	56.36	50.91	52.36	42.15	54.01	47.56	52.75	42.24	72.67	28	60.47
	VIT_12s0028g00560	65		No hit / Unknown	Unknown	-0.0391721	0.0270093	0.0569	0.283843	1.11468	0.25047	0.999833	0.999802	0.99998	NA	0.00299809	NA	4.51	1.94	10.6	11.48	15.43	22.05	4.16	25.05	3.19	32.33	1.91	4.3
	VIT_12s0028g00670	65		Zinc knuckle	Primary Metabolism	-0.00671291	0.0192001	7.43455e-05	-0.456757	2.66798	2.57443	0.999833	0.999802	0.99998	0.21677	1.16378e-16	NA	0.79	0.47	1.08	1.72	0.35	0.28	48.68	27.61	8.08	206.57	9.25	201.35
	VIT_12s0028g00710	65 - 72		4-hydroxyphenylpyruvate dioxygenase	Primary Metabolism - Aminoacid	-0.0121853	-0.0637625	-0.149938	-0.0877537	0.756013	1.31491	0.999833	0.999802	0.99998	0.825292	0.00685275	8.47808e-12	1344.35	1336.31	1299.44	1241.7	1319.54	1176.67	3280.62	3058.85	3146.12	5894.44	2916.83	7636.23
	VIT_12s0028g00920	72		Glutathione S-transferase 9 GSTF9	Primary Metabolism	0.0228338	0.183426	0.049788	-0.168433	0.156587	0.775386	0.999833	0.999802	0.99998	0.8057	0.640579	0.00294668	5.56	6.94	123.68	156.33	246.18	262.62	519.78	433.89	1183.65	1349.23	927.33	1666.12
	VIT_12s0028g01030	65 - 72		No hit / Unknown	Unknown	-0.0680134	-0.0790023	0.259703	0.00416376	1.10294	1.37944	0.999833	0.999802	0.99998	0.99876	2.99384e-05	0.000405036	43.78	33.95	65.36	57.7	27.07	45.2	73.39	73.16	54.3	136.63	40.66	129.36
	VIT_12s0028g01080	72	yes	Photosystem II oxygen-evolving complex precursor, 23kda PSBP	Photosynthesis	-0.0217915	-0.10795	-0.0503042	0.246536	0.273777	0.680213	0.999833	0.999802	0.99998	0.45466	0.261324	0.0495564	4502.01	4434.7	4293.61	3898.47	3877.98	3756.84	3022.2	3682.81	1619.09	2012.64	1014.96	1734.31
	VIT_12s0028g01130	65		No hit / Unknown	Unknown	0.0141483	-0.37836	-0.0217974	0.0571728	0.902075	0.327647	0.999833	0.999802	0.99998	0.956538	0.0289236	0.596947	94.03	104.3	279.19	168.37	85.65	83.33	53.04	56.18	34.55	116.98	51.83	70.45
	VIT_12s0028g01160	65 - 72		Proanthocyanin MATE transporte	Transport	0.00627285	0.0906998	0.124808	-0.459179	0.81845	1.30372	0.999833	0.999802	0.99998	0.0228446	0.00355679	1.05874e-05	2401.06	2428.71	1803.5	1961.7	1104.76	1250.32	1781.41	1228.07	1680.59	3335.19	1287.12	3525.62
	VIT_12s0028g01360	65 - 72		PMR5 (powdery mildew resistant 5)	Response to Stress	-0.0220878	-0.14986	-0.200212	-0.0526263	0.995632	1.28092	0.999833	0.999802	0.99998	0.960367	0.000182201	0.00172861	150.98	147.8	158.41	133.21	279.35	224.68	330.36	312.88	326.28	748.14	334.5	999.61
	VIT_12s0028g01740	65 - 72	yes	DNAJ heat shock N-terminal domain-containing protein	Transport	-0.0135608	-0.111173	-0.0655834	0.193549	1.31931	1.43228	0.999833	0.999802	0.99998	0.677726	9.11788e-09	0.00157037	150.73	148.22	235.53	213.84	349.03	332.8	362.08	427.4	161.91	467.81	93.01	347.21
	VIT_12s0028g01770	65		FAD-linked oxidoreductase 1	Unknown	0.0030082	0.0764063	0.0191928	-0.0264989	0.902243	-0.241784	0.999833	0.999802	0.99998	NA	0.0215323	0.764823	0.53	0.68	0.37	2.61	0	1.41	1.16	0.31	3.58	24.54	19.05	14.11
	VIT_12s0028g02010	65 - 72		PMR5 (powdery mildew resistant 5)	Response to Stress	0.11073	0.169641	0.0797979	0.27469	0.80673	1.20324	0.999833	0.999802	0.99998	0.3924	0.0422611	0.00365683	304.49	344.53	599.43	736.04	933.94	1017.31	677.61	848.82	139.24	328.62	36.24	102.15
	VIT_12s0028g02600	72		Cysteine proteinase	Primaty Metabolism - Protein	0.00416652	-0.025768	-0.125043	0.00132973	0.826377	1.3399	0.999833	0.999802	0.99998	NA	0.0511864	0.00807887	7.62	7.94	8.18	7.46	6.43	1.59	2.68	2.57	7.4	27.69	7.32	29.67
	VIT_12s0028g02660	72		Acyl-CoA oxidase (ACX3)	Primary Metabolism - Lipid	0.0422153	0.200805	0.0911182	0.160175	0.444847	0.698123	0.999833	0.999802	0.99998	0.598071	0.000676282	2.3865e-05	1322.66	1378.83	1047.41	1243.08	960.62	1051.31	1121.2	1262.78	903.5	1258.77	887.86	1477.22
	VIT_12s0028g03200	65 - 72		Rooty/superroot1	Secondary Metabolism	0.0180016	-0.0815089	0.130293	0.290295	0.696695	0.902179	0.999833	0.999802	0.99998	0.364694	1.77279e-05	0.00140369	1480.93	1512.53	2120.33	1997.55	2565.17	2904.77	1319.22	1677.29	676.85	1144.54	526.66	1048.83
	VIT_12s0028g03270	72		ERF/AP2 Gene Family ERF4	Hormone Signaling - Ethylene	-0.0503678	-0.0244422	-0.155695	-0.0875313	-0.0151653	0.980854	0.999833	0.999802	0.99998	0.931004	0.982532	0.022285	860.16	705.81	768.72	745.27	608.03	469.71	1966.12	1672.35	1728.6	1729.31	943.76	2186.6
	VIT_12s0028g03300	65 - 72		Zinc finger (CCCH-type) family protein	Transcription factor	0.0144812	0.216891	0.0201491	0.156846	0.721686	1.10902	0.999833	0.999802	0.99998	0.820125	0.0378828	0.0395205	2.63	3.41	98.7	129.76	95.13	99.85	43.99	61.54	120.59	232.26	97.5	317.64
	VIT_12s0028g03640	65 - 72		Ripening induced protein	Response to Stress	-0.0335918	0.203793	0.173606	0.0152921	1.04211	0.902297	0.999833	0.999802	0.99998	0.986215	0.000464319	0.0201708	6.06	4.26	449.21	574.5	644.33	773.98	391.86	396.64	93.75	234.54	66.69	140.89
	VIT_12s0028g03930	65		Retrotransposon protein, Unclassified	Transposable Elements	-0.0329983	-0.119053	0.0411005	0.387225	0.909091	0.778545	0.999833	0.999802	0.99998	0.364408	0.0274001	0.215787	92.69	88.29	289.52	249.77	213.83	232.48	53.51	92.59	13.25	47.01	6.78	19.54
	VIT_12s0034g01930	65		Globulin-like protein	Generation of metabolite precursors and energy	-0.0298409	0.215088	-0.0135024	-0.108142	0.968528	-0.356509	0.999833	0.999802	0.99998	NA	0.0120391	0.593062	2.63	0.52	0.77	7.01	9.87	8	10.08	5.13	28.92	85.88	94.91	68.39
	VIT_12s0034g02140	72		S3 self-incompatibility locus	Unknown	0.00901509	0.0955063	-0.0797356	0.187603	0.373481	0.531711	0.999833	0.999802	0.99998	0.274829	0.00930483	7.40389e-05	1071.3	1085.21	1300.91	1422.49	1457.17	1373.62	1395.07	1593.73	1422.83	1885.64	1300.96	1915.46
	VIT_12s0034g02200	65		RKF3 (receptor-like kinase IN in flowers 3)	Signaling	-0.00405891	0.0395177	0.0877128	0.389138	0.697214	0.566302	0.999833	0.999802	0.99998	0.313938	0.0440851	0.268828	75.01	74.91	71.56	75.39	63.46	71.52	48.18	72.49	27.41	51.4	23.72	39.1
	VIT_12s0034g02240	65 - 72		Potassium channel AKT2/3	Transport	0.0307073	-0.145143	-0.239791	0.0768959	0.780437	0.996047	0.999833	0.999802	0.99998	0.888096	3.45161e-05	2.15169e-09	2601.54	2684.57	1809.69	1588.56	2498.44	2051.67	3211.36	3400.7	2073.74	3767.15	2009.13	4139.19
	VIT_12s0034g02390	72		T-complex protein 11	Primaty Metabolism - Protein	0.0500753	0.00956569	-0.24867	-0.0278023	0.121409	0.598996	0.999833	0.999802	0.99998	0.972502	0.729992	0.0194585	1764.07	1860	1856.97	1883.82	2415.84	1908.31	5911.97	5762	5938.72	6586.94	4145.69	6508.36
	VIT_12s0035g00380	72		AAA-type ATPase	Diverse functions	0.0294685	-0.15216	-0.235248	-0.497817	0.409811	1.05258	0.999833	0.999802	0.99998	0.000366245	0.158634	0.000333697	342.63	354.71	514.85	452.19	693.68	560.56	2629.42	1797.6	2579.62	3596.94	2667.33	5992.23
	VIT_12s0035g00650	65		Zinc finger homeobox 21	Transcription factor	-0.0224325	-0.127835	-0.114462	0.00699595	0.785444	0.438961	0.999833	0.999802	0.99998	0.992693	0.0350128	NA	4.69	2.95	4111.51	3605.36	783.1	478.05	159.01	169.77	3.91	43.86	1.76	5.74
	VIT_12s0035g00880	65		Lactoylglutathione lyase	Primary Metabolism - Carbohydrate	-0.0579855	0.350983	0.308215	0.440423	1.2079	0.952448	0.999833	0.999802	0.99998	0.248146	0.000886504	0.0953317	517.13	482.24	68.13	119.56	59.17	97.52	30.92	62.29	8.74	34.26	5.96	17.04
	VIT_12s0035g01330	65 - 72		RPS2	Response to Stress	-0.0361291	0.0352837	-0.0459431	0.183093	0.528189	0.829543	0.999833	0.999802	0.99998	0.677726	0.00469839	0.00112246	308.4	299.5	209.33	216.62	239.25	230.18	272.26	316.45	240.72	360.63	188.67	351.84
	VIT_12s0035g01860	72		ATP-dependent Clp protease ATP-binding subunit ClpX1 (CLPX)	Primaty Metabolism - Protein	0.0386354	0.126714	0.0907886	0.0349843	0.344821	0.595636	0.999833	0.999802	0.99998	0.960994	0.0730615	0.00223186	272.74	285.06	358.13	400.62	368.42	402.99	309.35	315.9	298.79	389.77	253.77	394.04
	VIT_12s0035g01880	65		Zinc finger homeobox 21	Transcription factor	0.0796138	0.0305939	0.166913	0.159924	0.965711	0.321833	0.999833	0.999802	0.99998	NA	0.00920738	NA	45.31	53.75	7.31	8.19	2.4	9.15	3.12	7.31	0.65	10.41	1.26	3.88
	VIT_12s0035g02000	65		Arachidonic acid-induced protein DEA1	Unknown	0.222427	0.580558	0.142306	0.214541	1.52356	0.701886	0.999833	0.803027	0.99998	0.723633	4.6538e-06	0.253078	161.62	232.56	127.28	252.8	278.19	345.59	114.19	174.22	32.18	156.59	4.43	19.04
	VIT_12s0035g02070	65 - 72		Cinnamoyl-CoA reductase	Secondary Metabolism - Phenylpropanoid	0.0353642	-0.115002	0.0195874	-0.18804	0.527411	0.658247	0.999833	0.999802	0.99998	0.565914	0.0173233	0.000467786	266.87	277.84	359.43	329.62	429.22	441.43	583.06	501.86	493.59	744.22	544.95	882.49
	VIT_12s0035g02080	65 - 72		No hit / Unknown	Unknown	-0.140512	-0.0693503	-0.295874	-0.255768	0.855642	1.27838	0.999833	0.999802	0.99998	0.299496	0.000271233	4.27447e-07	479.33	414.53	48.19	44.21	163.9	97.29	878.92	718.49	1133.05	2240.14	1197.49	3134.47
	VIT_12s0035g02100	72		Glutathione S-transferase Z1 GSTZ1	Primary Metabolism	0.0284207	0.134057	0.0289674	0.030982	0.432153	1.13082	0.999833	0.999802	0.99998	0.966284	0.0366276	0.00984633	4.73	6.46	300.6	370.19	477.12	495.94	339.58	347.26	348.39	486.74	197.43	533.03
	VIT_12s0055g00920	72		Aspartate aminotransferase	Primary Metabolism - Aminoacid	-0.00248587	0.00307986	0.0718154	-0.00182111	0.272479	1.25732	0.999833	0.999802	0.99998	NA	0.676929	0.0116166	0.26	0	1.14	1.24	0.56	3.5	2.43	2.24	9.71	15.61	7.26	25.27
	VIT_12s0055g01150	65 - 72	yes	Brassinosteroid insensitive 1-associated receptor kinase 1	Hormone Signaling - Brassinosteroid	-0.0350693	-0.17996	-0.0979136	0.0406007	0.773558	0.965145	0.999833	0.999802	0.99998	0.965745	0.00150626	0.0156472	97.68	93.01	125.19	105.94	126.85	113.19	168.91	175.49	76.51	142.34	51.02	113.76
	VIT_12s0057g00020	65 - 72		Protein thylakoid formation1	Cellular process	-0.0277497	-0.173804	-0.177843	0.118561	0.613968	0.813074	0.999833	0.999802	0.99998	0.692565	0.000163782	0.00189393	1270.08	1237.83	1641.3	1403.44	2018.86	1770.55	2152.17	2345.38	1565.73	2486.3	1042.22	1925.31
	VIT_12s0057g00420	72		Auxin-responsive protein AIR12	Hormone Signaling - Auxin	-0.0399938	0.0452586	-0.018239	0.0326937	0.0244843	0.942307	0.999833	0.999802	0.99998	0.978425	0.974564	0.0310509	913.44	810.1	460.72	487.53	392.68	387.17	623.49	645.84	498.75	517.56	191.48	431.66
	VIT_12s0057g00570	65		Zinc finger (CCCH-type) family protein	Transcription factor	0.0541249	0.0134639	0.0308616	0.370884	0.673676	0.484772	0.999833	0.999802	0.99998	0.197811	0.00148375	0.0151106	358.09	382.34	892.54	907.81	728.39	762.61	328.44	450.67	300.81	508.84	371.65	531.72
	VIT_12s0057g00980	72		Phytochrome defective C (PHYC)	Signaling	0.0430495	0.00939402	-0.0485187	-0.00550689	0.306914	0.743509	0.999833	0.999802	0.99998	0.995282	0.383125	0.0156174	269.08	282.96	629.77	638.47	941.23	903.81	1024	1017.55	553.9	717.11	284.06	505.34
	VIT_12s0057g01090	65 - 72		Nudix hydrolase 2	Primary Metabolism	-0.0240453	0.172626	0.133163	0.16783	0.501108	1.05238	0.999833	0.999802	0.99998	0.715885	0.0115144	0.0109746	5.8	4.52	2380.67	2828.56	3745.92	4266.21	2373.73	2721.07	922.41	1358.11	462.81	1129.53
	VIT_12s0057g01400	72		Steroid nuclear receptor, ligand-binding	Unknown	0.0513958	0.153238	-0.0889414	0.0818061	0.145589	0.515546	0.999833	0.999802	0.99998	0.91948	0.688111	0.0366721	65.52	71.8	167.7	199.49	355.29	331.4	354.83	379.04	431.06	487.72	336.27	496.04
	VIT_12s0059g00280	72		ERF/AP2 Gene Family ERF55	Hormone Signaling - Ethylene	-0.12257	0.0365677	-0.121811	-0.249615	0.16537	0.915439	0.999833	0.999802	0.99998	0.627771	0.777381	0.0356163	186.33	156.28	72.67	77.01	61.38	48.94	83.51	64.26	63.14	74.28	42.32	93.61
	VIT_12s0059g00470	65 - 72		No hit / Unknown	Unknown	NA	NA	0.0504247	-0.0200676	0.991267	1.30161	NA	NA	0.99998	0.977678	5.19801e-06	0.000896816	0	0	0	0	1.64	4.09	190.13	161.12	589.35	1285.94	496.01	1476.96
	VIT_12s0059g00480	65 - 72		No hit / Unknown	Unknown	NA	0.171557	0.149499	0.0141497	0.847733	1.29577	NA	0.999802	0.99998	0.990223	4.83274e-07	0.000734816	0	0	102.49	235.4	3616.5	4569.19	5426.34	5474.66	2341.45	4440.88	834.64	2448.7
	VIT_12s0059g00500	65 - 72		No hit / Unknown	Unknown	NA	0.0851608	-0.100961	0.0308649	1.12397	1.72904	NA	0.999802	0.99998	0.96661	9.43817e-05	3.85195e-06	0	0	0.4	5.19	118.19	91.4	6621.6	7782.23	11815.8	31437	10035.5	42587.3
	VIT_12s0059g00620	72		Exosome complex exonuclease RRP6	Primary Metabolism	-0.0795953	0.023258	-0.0984319	0.0841948	0.452183	0.655421	0.999833	0.999802	0.99998	0.893293	0.0458488	0.0131133	303.11	281.26	197.98	202.56	263.18	241.59	265.7	282.68	303.53	431.71	260.56	427.97
	VIT_12s0059g01060	72		Hydroperoxide lyase (HPL1)	Primary Metabolism - Lipid	0.025872	-0.0306289	-0.0954027	-0.192314	0.461511	0.609323	0.999833	0.999802	0.99998	0.697643	0.0245415	0.00980745	3159.83	3255.81	3505.34	3426.42	5643.64	5218.38	11804.6	9952.02	11218.5	16021.2	10776.1	16981.5
	VIT_12s0059g01240	72		Nitrate transporter (NTP3)	Transport	-0.007685	-0.269885	-0.359212	0.0237868	0.271883	0.797764	0.999833	0.999802	0.99998	0.978425	0.270327	0.0289699	2759.45	2752.01	6045.69	4837.14	9676.43	6352.26	20667	21023.1	8092.99	10034.4	4380.23	8292.48
	VIT_12s0059g01340	72		Armadillo/beta-catenin repeat	Unknown	-0.0366472	0.0841686	-0.201382	-0.0744288	0.324679	1.3028	0.999833	0.999802	0.99998	0.942768	0.607405	0.00145886	605.55	506.85	369	420.43	440.89	288.67	1363.19	1244.99	641.91	1002.55	364.81	1110.75
	VIT_12s0059g01580	72		No hit / Unknown	Unknown	-0.0245597	0.0871353	0.00993222	0.16729	-0.312053	1.13635	0.999833	0.999802	0.99998	NA	0.614879	0.0252286	27.3	25.2	11.48	14.27	9.43	9.96	13.09	18.49	20.65	14.64	8.21	25.38
	VIT_12s0059g01630	72		Zinc metalloproteinase	Primaty Metabolism - Protein	0.00856272	-0.0833489	0.0416034	-0.049581	0.224756	0.566456	0.999833	0.999802	0.99998	0.93107	0.365183	0.00241862	1259.91	1275.65	1812.64	1706.35	2051.57	2152.24	2195.35	2109.19	1725.94	2066.6	1125.32	1708.26
	VIT_12s0059g01790	58 - 65	yes	Caffeic acid 3-O-methyltransferase (VvCOMT)	Secondary Metabolism - Phenylpropanoid	0.166656	-0.0467179	0.333884	0.555828	0.829808	0.421366	0.999833	0.999802	0.99998	0.0306129	0.00516536	0.420549	739.97	869.53	533.22	515.8	423.75	600.08	213.27	357.44	58.49	119.57	68.12	98.27
	VIT_12s0059g02140	65 - 72		F-box family protein	Primaty Metabolism - Protein	-0.018818	0.00259362	0.0185092	-0.103733	0.72036	0.863482	0.999833	0.999802	0.99998	0.914585	0.0201098	0.0306071	62.81	61.03	52.13	52.84	46.28	47.82	51.15	43.88	36.76	68.15	30.56	62.89
	VIT_12s0059g02270	65		Glutamate receptor protein GLR3.4b	Transport	-0.0827401	0.0301757	0.0749796	0.242844	0.841243	0.258927	0.999833	0.999802	0.99998	0.649139	0.00129875	0.550904	422.66	392	265.64	273.96	221.83	242.68	100.67	128.77	68.08	136.3	82.87	102.08
	VIT_12s0059g02310	65		PDF2 (protodermal factor2)	Transcription factor	0.0421392	0.311872	0.0782415	0.427193	0.516364	0.366702	0.999833	0.999802	0.99998	0.0768668	0.0140828	0.448513	974.05	1036.04	426.43	585.63	314.75	345.48	143.72	203.83	132.6	198.05	125.13	169.96
	VIT_12s0059g02320	72	yes	No hit / Unknown	Unknown	0.0363183	-0.168252	0.042821	0.374165	0.655622	1.17297	0.999833	0.999802	0.99998	0.322458	0.138912	0.0199686	187.03	199.47	182.24	149.61	127.47	140.62	34.24	81.96	16.82	35.65	12.36	38.62
	VIT_12s0059g02350	65 - 72		Isocitrate lyase (Isocitrase) (Isocitratase) (ICL)	Generation of metabolite precursors and energy	-0.098183	0.0864077	0.0767374	0.0549193	0.947325	0.952332	NA	0.999802	0.99998	0.931477	1.80144e-06	0.0369702	25.6	10.76	25094.1	28427.6	14782.1	16094.8	6769.32	7039.26	3013.65	6272.18	1236.56	2863.5
	VIT_12s0059g02360	72		Myb caprice CPC	Transcription factor	-0.0303272	-0.261232	0.153338	-0.0215167	0.0457286	0.607525	0.999833	0.999802	0.99998	0.978425	0.91517	0.0380259	642.34	624.77	1050.28	804.23	658.8	798.43	496.58	487.82	465.34	488.3	273.96	437.17
	VIT_12s0059g02690	72		DNA-binding storekeeper protein	Transcription factor	0.0639124	0.0573451	-0.08962	0.251296	0.212685	1.41235	0.999833	0.999802	0.99998	0.665623	0.750743	0.00750741	10.72	16.43	524.75	569.24	245.95	211.14	38.35	56.33	7.02	11.22	0.64	20.86
	VIT_12s0134g00510	72	yes	Cytochrome B6-F complex iron-sulfur subunit, PETC	Photosynthesis	-0.0403935	-0.0983482	0.122499	0.0672757	0.164779	0.677767	0.999833	0.999802	0.99998	0.896244	0.474365	0.00209197	708.87	688.09	724.73	667.36	584.66	664.15	654.31	686.02	537.81	614.05	362.61	600.28
	VIT_12s0134g00590	65 - 72	yes	Anthocyanidin 3-O-glucoside-6''-O-malonyltransferase	Secondary Metabolism - Flavonoid	-0.00968027	0.117983	0.0756127	-0.00511325	0.935482	1.90376	0.999833	0.999802	0.99998	NA	0.0220319	0.000229009	65.03	63.94	34.58	42.17	8.63	12.12	11.74	11.52	6.13	23.22	2.27	28.65
	VIT_12s0142g00100	72		AML5 (arabidopsis mei2-like protein 5)	Cellular process	-0.0746327	-0.00579322	-0.0713652	0.136846	0.494867	0.745214	0.999833	0.999802	0.99998	0.643476	0.00156837	4.35736e-05	1471.12	1385.31	1785.11	1787.94	2002.96	1883.24	2011.98	2220.83	1779.8	2582.62	1614.69	2785.75
	VIT_12s0142g00240	65		PDF1 (protodermal factor1)	Unknown	0.0145341	0.130051	-0.0236022	0.513339	0.871157	0.651802	NA	0.999802	0.99998	0.121336	0.0157596	0.323256	62.22	82.86	98.21	115.3	50.76	49.16	49.72	88.26	21.64	50.61	18.4	50.2
	VIT_12s0178g00040	72		Dentin sialophosphoprotein	Unknown	-0.05751	-0.20857	-0.178268	-0.0708058	0.416836	0.83358	0.999833	0.999802	0.99998	0.886364	0.00365517	0.000613456	3901.41	3702.62	5596.54	4752.61	6204.66	5206.25	6017.99	5688.3	6555.81	8967.89	3697.07	6895.29
	VIT_13s0019g00010	72		Sulfate transporter 4.2	Transport	-0.209456	0.130721	0.0312972	0.0456835	0.557571	0.902668	0.999833	0.999802	0.99998	0.952373	0.0790716	0.000372708	552.14	457.56	299.53	342.31	298.07	312.25	279.49	288.39	320.98	515.01	297.77	588.11
	VIT_13s0019g00020	72		Cation efflux MTP11	Transport	-0.0115272	-0.16997	-0.0464056	0.0480751	0.442319	0.658191	0.999833	0.999802	0.99998	0.946611	0.0500267	0.000320991	566.32	563.43	353.44	306.45	301.48	292.49	363.83	375.3	404.35	570.54	398.43	645.91
	VIT_13s0019g00350	65 - 72		ARF GTPase activator, ARF-GAP Domain 13	Transport	-0.0422588	-0.0538124	-0.0308543	0.0805906	0.504518	0.614147	0.999833	0.999802	0.99998	0.884951	0.01274	0.00078196	357.77	344.79	389.81	374.07	377.29	371.34	502.97	532.52	676.11	997.1	709.48	1113.07
	VIT_13s0019g00480	72		Zinc finger (C2H2 type) family	Transcription factor	-0.0218354	-0.121573	0.164869	-0.0485302	0.217645	1.12873	0.999833	0.999802	0.99998	NA	0.726341	0.0300755	9.5	7.79	37.28	30.99	15.39	25.91	22.4	19.56	30.39	38.19	20.85	66.43
	VIT_13s0019g00490	72		PHD zinc finger protein	Unknown	-0.034989	-0.187909	-0.0411677	0.159081	0.302841	0.602576	0.999833	0.999802	0.99998	0.771655	0.171444	0.012092	816.43	794.4	813.89	688.77	804.89	785.47	577.81	659.88	897.95	1137.23	972.68	1526.32
	VIT_13s0019g00540	72		Ethylene-responsive protein	Hormone Signaling - Ethylene	0.103369	0.118019	0.271716	0.0616429	0.733688	1.20042	0.999833	0.999802	0.99998	0.955292	0.0967794	0.0336897	764.22	844.47	167.48	189.12	94.45	148.63	41.87	45.91	14.96	46.98	3.26	19.18
	VIT_13s0019g00820	72		Early-responsive to dehydration	Response to Stress	NA	0.0916669	-0.0355044	-0.0666506	0.460689	1.25933	NA	0.999802	0.99998	NA	0.348116	0.0242503	0	0	3.83	6.74	17.97	15.67	24.09	21.52	17.77	29.02	4.85	26.83
	VIT_13s0019g00830	65		Armadillo repeat-containing protein	Unknown	-0.0447264	0.0576197	-0.211011	0.0339375	0.580639	0.388919	0.999833	0.999802	0.99998	0.967938	0.0094787	0.288637	145	134.06	145.82	160.82	168.08	129.61	223.47	228.36	171.29	270.61	182.93	248.38
	VIT_13s0019g01840	58 - 65 - 72	yes	Cell division cycle 20-like protein 1	Primaty Metabolism - Protein	0.0452686	0.0694128	0.0164111	0.695784	0.946879	1.15102	0.999833	0.999802	0.99998	0.0139352	0.000671702	0.000216571	396.66	419.89	589.24	633.27	390.41	404.82	103.71	261.45	57.4	128.14	54.19	133.08
	VIT_13s0019g01890	65		DVL11/RTFL8 (ROTUNDIFOLIA like 8)	Developmental Process	0.0407957	-0.113546	-0.124682	0.0188551	0.661664	-0.37536	0.999833	0.999802	0.99998	0.989611	0.0256022	0.326582	139.51	149.8	72.58	62.64	69.59	56.91	73.34	75.14	72.66	126.8	184.5	139.49
	VIT_13s0019g02180	58 - 65 - 72		Tropinone reductase	Primary Metabolism - Aminoacid	0.0524161	0.195499	0.244641	-0.898121	0.756571	1.34385	0.999833	0.999802	0.99998	2.15762e-08	9.61236e-05	3.54351e-05	1142.62	1204.76	467.38	566.92	495.09	678.91	2996.81	1434.26	3141.78	5617.73	2230.04	6451.52
	VIT_13s0019g02200	72		Protein phosphatase 2CA AHG3 PP2CA	Hormone Signaling - ABA	-0.0455218	0.0638258	-0.20938	-0.298854	0.159447	0.617214	0.999833	0.999802	0.99998	0.187721	0.631302	0.0113623	782.92	743.34	742.19	802.34	1487.63	1166.43	6423.82	5074.33	5610.74	6404.07	4854.08	7709.46
	VIT_13s0019g02630	65		Photosystem II PsbA	Photosynthesis	-0.0095488	-0.0940801	0.0951334	-0.058263	0.732763	0.788339	0.999833	0.999802	0.99998	0.955292	0.0417558	0.106337	424.91	370.18	2166.31	1584.77	198.99	220.96	156.44	147.95	382.89	758.75	248.99	504.77
	VIT_13s0019g02680	65 - 72		No hit / Unknown	Unknown	-0.0130133	-0.0188151	0.0508044	-0.138702	1.11834	1.16901	0.999833	0.999802	0.99998	NA	0.000456211	0.0356207	3.14	2.36	2.12	1.61	1.17	2.81	6.22	2.28	17.76	50.27	11.03	44.45
	VIT_13s0019g02730	65		No hit / Unknown	Unknown	0.126059	0.0714988	0.197249	-0.00977342	0.777305	0.522607	0.999833	0.999802	0.99998	0.994386	3.9153e-06	0.0692708	703.92	798.29	401.95	430.95	381.07	460.92	375.02	369.55	278.85	501.65	438.59	653.1
	VIT_13s0019g02990	72		Cis-zeatin O-beta-D-glucosyltransferase	Hormone Signaling - Cytokinin	0.00750625	-0.167868	-0.0538337	-0.0717765	0.609011	1.14785	0.999833	0.999802	0.99998	NA	0.184691	0.0087962	13.72	14.24	22.05	16.3	17.99	15.1	22.39	19.75	10.96	22.32	14.94	40.87
	VIT_13s0019g03040	65	yes	Indole-3-acetate beta-glucosyltransferase	Hormone Signaling - Auxin	-0.058885	0.00462783	0.0273242	0.359496	0.783383	0.407961	0.999833	0.999802	0.99998	0.401394	0.0290916	0.520714	220.65	203.92	175.78	178.76	76.6	79.99	63.66	94.16	24.19	50.86	21.23	31.8
	VIT_13s0019g03350	65 - 72	yes	Sedoheptulose-1,7-bisphosphatase (SBPase), Chloroplast	Primary Metabolism	-0.00338526	-0.14231	-0.0502504	0.489068	0.74647	0.943487	0.999833	0.999802	0.99998	0.0194078	1.76763e-07	0.000242215	2521.68	2526.63	2574.11	2255.61	2389.96	2307.23	1525.55	2274.26	1017.8	1774.17	832.73	1695.06
	VIT_13s0019g04110	72		Retrotransposon protein	Transposable Elements	0.0136792	0.241463	-0.0916584	0.159788	0.0341361	0.544702	0.999833	0.999802	0.99998	0.77222	0.920633	0.00425817	662.58	677.82	467.03	592.5	591.99	511.28	486.48	555.46	980.9	1018.65	674.78	1008.78
	VIT_13s0019g04200	65 - 72		Patatin	Generation of metabolite precursors and energy	-0.0388921	-0.16516	-0.164265	0.007562	1.06676	1.16915	0.999833	0.999802	0.99998	0.995488	6.85326e-06	0.000591923	935.25	899.14	1120.8	912.42	939.15	763.79	2144.81	2151.53	725.99	1714.21	876.57	2223.83
	VIT_13s0019g04300	72	yes	Ribosomal protein L12 (RPL12A) 60S	Primaty Metabolism - Protein	-0.0815359	-0.201905	0.0167497	-0.0396516	0.49946	0.708824	0.999833	0.999802	0.99998	0.954178	0.00194288	0.000471125	1141.52	1071.41	1546.93	1309.06	1065.41	1095.12	1070.12	1035.66	484.19	706.1	498.15	840.32
	VIT_13s0019g04440	65		Zinc finger (C3HC4-type ring finger)	Transcription factor	0.0170776	0.285217	0.200083	-0.0621217	1.35323	0.954575	0.999833	0.999802	0.99998	0.954224	5.21804e-05	0.097906	89.05	92.31	60.08	83.44	35.44	55.63	54.54	49.9	15.2	60.43	13.06	38.9
	VIT_13s0019g04540	72		GCN5 N-acetyltransferase (GNAT)	Transcription factor	0.0351757	-0.155732	0.0517214	-0.0465743	0.327728	0.649114	0.999833	0.999802	0.99998	0.958703	0.262621	0.0159776	1082.7	1120.63	1739.82	1506.66	1494.58	1589.65	2525.08	2419.75	1564.04	2038.08	1372.88	2244.84
	VIT_13s0019g04550	65 - 72		Protein kinase	Signaling	0.0118103	-0.0212303	0.00269277	-0.0161133	0.836002	1.25914	0.999833	0.999802	0.99998	0.990745	0.00350222	0.00153986	54.69	56.12	143.42	141.04	142.06	143.92	176.06	172.21	95.8	194.07	82.88	239.56
	VIT_13s0019g04600	65 - 72		ABC protein 12 non-intrinsic	Transport	-0.110041	0.00652626	-0.313037	-0.0615657	0.933844	0.876224	0.999833	0.999802	0.99998	0.953159	0.00522172	0.0189029	176.83	155.7	134.45	136.09	265.55	157.82	793.01	744.13	386.35	919.22	302.7	615.27
	VIT_13s0019g04660	65 - 72		Amino acid permease	Transport	0.0118055	0.119776	-0.205671	0.311818	0.742923	0.97593	0.999833	0.999802	0.99998	0.276282	0.000959881	0.000387431	1227.73	1247.43	303.52	339.59	359.04	271.85	513.28	659.01	499.41	895.83	427.3	896.63
	VIT_13s0019g04710	72		PUB17 (plant U- box 17)	Cellular process	-0.0964405	0.0617899	-0.0300908	-0.0111141	0.136678	0.620401	0.999833	0.999802	0.99998	0.989611	0.605536	0.0388144	933.01	816.95	597.88	637.42	705.99	696.19	1348.63	1331.06	996	1115.68	761.23	1226.22
	VIT_13s0019g04910	72		Pectate lyase	Cell Wall	0.0565696	0.207864	0.141876	0.159409	0.323954	0.769628	0.999833	0.999802	0.99998	0.796334	0.322972	0.0223448	1247.93	1315.65	756.96	922.27	492.77	585.6	484.25	557.34	585.94	765.15	694.79	1271.55
	VIT_13s0019g05090	65 - 72		Stage III sporulation protein AA	Transport	-0.0797606	0.0144008	-0.203448	0.087215	0.929036	1.1251	0.999833	0.999802	0.99998	0.889433	3.49326e-07	1.61887e-07	564.62	526.01	299.51	304.98	423.54	359.28	533.66	570.61	589.81	1196.99	480.75	1104.85
	VIT_13s0019g05120	65 - 72		Cysteine proteinase precursor	Primaty Metabolism - Protein	0.00911765	0.0229482	0.0334176	0.0607494	0.737929	1.26146	0.999833	0.999802	0.99998	0.895775	0.000108035	0.00266925	3.41	4.32	4193.46	4315.18	3342.38	3486.41	3849.82	4015.07	2157.86	3802.13	1362.07	4051.61
	VIT_13s0019g05170	65 - 72		Zinc finger (C2H2 type) family	Transcription factor	0.0292273	0.0926378	-0.0478053	-0.390846	0.808701	0.660745	0.999833	0.999802	0.99998	0.26954	0.00443092	0.0385802	36.78	39.63	35.82	40.54	42.47	39.01	183.41	125.1	114.29	224.93	139.94	233.66
	VIT_13s0019g05190	65 - 72		RAB GTPase RAB_ALPHA	Transport	-0.0564211	-0.0674082	-0.0899152	-0.13835	1.02825	1.13461	0.999833	0.999802	0.99998	0.823958	1.54036e-05	6.90232e-08	87.41	80.57	54.95	50.25	302.31	255.95	508.11	448.79	351.31	803.24	274.87	635.79
	VIT_13s0019g05230	72		NAC domain 21	Transcription factor	0.181005	-0.0378903	0.0629824	0.0795728	0.326227	0.657664	0.999833	0.999802	0.99998	0.923662	0.21375	0.0334901	158.52	195.1	180.41	174.57	178.28	191.3	143.79	154.89	114.42	148.58	89.5	149.1
	VIT_13s0019g05250	72		Malate dehydrogenase [NADP], chloroplast precursor (NADP-MDH)	Primary Metabolism - Carbohydrate	-0.0200131	-0.0757935	-0.156055	0.06333	0.211603	0.56201	0.999833	0.999802	0.99998	0.834428	0.0858623	0.00792601	1257.67	1238.09	1589.7	1500.3	1864.65	1668.54	2457.49	2565.81	2216.12	2609.45	1723.95	2615.72
	VIT_13s0047g00230	72		Pectinesterase family	Cell Wall	-0.0622889	0.0723473	0.0935205	-0.460615	-0.264819	0.876313	0.999833	0.999802	0.99998	0.215188	0.627921	0.0236532	22.09	14.87	12.29	16.33	9.9	13.84	72.24	35.96	145.54	116.5	131.7	270.06
	VIT_13s0047g00250	72		Ethylene-insensitive 3 (EIN3)	Hormone Signaling - Ethylene	0.00682919	0.0245198	-0.0187977	0.13099	0.384462	0.581355	0.999833	0.999802	0.99998	0.661237	0.0179915	7.68706e-08	8426.71	8517.66	5931.71	6075.57	6498.23	6459.47	7807.27	8578.41	8583.87	11491.3	8532.74	12976.2
	VIT_13s0047g00340	65		ERF/AP2 Gene Family AP2 - VvWRI1	Hormone Signaling - Ethylene	0.0643173	-0.075949	0.0386989	0.153697	0.933	0.684315	0.999833	0.999802	0.99998	0.817882	0.0216924	0.295262	6.59	10.71	973.45	900.41	493.79	519.58	270.33	314.22	24.92	84.4	9.73	25.43
	VIT_13s0047g00500	65		3-hydroxyisobutyryl-CoA hydrolase	Primary Metabolism - Aminoacid	-0.00259619	0.141437	0.00405994	0.199543	0.971275	0.799897	0.999833	0.999802	0.99998	0.613829	0.000584928	0.176296	12.93	12.81	58.17	74.37	167.34	170.16	202.6	237.71	71.27	163.76	29.18	70.49
	VIT_13s0047g01230	65 - 72		flavonoid 1-2 rhamnosyltransferase	Secondary Metabolism - Flavonoid	NA	NA	NA	0.00730389	1.50401	1.51918	NA	NA	NA	NA	3.18791e-05	0.00500672	0	0	0	0	0	0	0.33	0.64	4.54	37.13	10.54	90.45
	VIT_13s0064g00370	65 - 72		Alpha-N-acetylglucosaminidase	Primary Metabolism - Carbohydrate	-0.106082	0.137009	0.0689871	0.450117	0.67099	0.751884	0.999833	0.999802	0.99998	0.0522796	0.00175802	0.00282178	254.39	228.26	224.74	254.64	202.07	219.31	142.57	207.7	128.15	216.43	123.85	217.84
	VIT_13s0064g00390	72		Polyamine oxidase	Metabolism.single reactions	-0.0182294	0.0774974	0.0515963	-0.0791096	0.344554	1.06376	0.999833	0.999802	0.99998	0.937718	0.400991	0.00312623	153.03	149.54	37.07	42	34.65	38.7	57.69	53.1	59.41	80.32	53.28	125.83
	VIT_13s0064g00670	72	yes	No hit / Unknown	Unknown	-0.122422	-0.293318	-0.151808	0.103805	0.391322	0.619879	0.999833	0.999802	0.99998	0.806389	0.0591497	0.0229726	1968.31	1690.21	2075.85	1401.46	1306.31	1147.15	1217.86	1314.44	595.82	806.47	462.97	740.39
	VIT_13s0064g00910	72		No hit / Unknown	Unknown	-0.0066559	0.208168	0.0912394	-0.105504	0.488983	1.09675	0.999833	0.999802	0.99998	0.87926	0.0401724	0.0187652	2.1	1.73	202.51	245.15	199.38	223.33	490.81	332.93	945.13	1390.91	442.13	1198.13
	VIT_13s0064g01240	65 - 72		Ribosomal protein L31 (RPL31C) 60S	Primaty Metabolism - Protein	-0.0149737	-0.199042	0.0856982	0.0768746	0.537002	0.885634	0.999833	0.999802	0.99998	0.848481	1.42922e-05	1.9771e-06	4030.44	4001.81	4958.98	4157.31	4848.79	5302.55	4215	4449.87	2865.32	4264.47	2349.43	4489.94
	VIT_13s0064g01480	72		Lipoxygenase LOX1	Primary Metabolism - Lipid	0.102008	0.0741336	-0.0472006	0.103758	0.143892	1.17477	0.999833	0.999802	0.99998	0.884655	0.807066	0.0311889	116.39	136.76	111.29	121.32	118.03	112.82	284.18	309.25	80.15	91.48	15.87	59.09
	VIT_13s0064g01510	72		Auxin-independent growth promoter	Hormone Signaling - Auxin	-0.0841844	-0.0485697	-0.29359	-0.0686305	0.356857	0.511012	0.999833	0.999802	0.99998	0.949673	0.323561	0.0441618	160.53	141.15	184.11	172.55	355.19	176.34	1750.94	1612.24	471.94	639.14	449.69	661.69
	VIT_13s0067g00220	58 - 65	yes	Aquaporin TMP-C	Transport	0.252702	0.157855	0.256067	0.577552	0.793427	0.727378	0.999833	0.999802	0.99998	0.0309362	0.0106907	0.097978	2392.3	3109.89	1007.78	1169.2	683.18	905.81	218.51	380.54	53.37	106.74	30.23	55.95
	VIT_13s0067g00240	65 - 72		Binding	Unknown	-0.00667888	0.113568	0.0460564	0.123592	1.01973	1.09975	0.999833	0.999802	0.99998	0.889129	7.9635e-05	0.0268269	12.01	11.37	13.67	17.51	26.51	29.77	38.9	44.89	46.47	108.32	29.65	85.67
	VIT_13s0067g00260	72		Nematode-resistance protein	Response to Stress	-0.0498966	0.137817	-0.0592651	-0.0877285	0.138636	1.08165	0.999833	0.999802	0.99998	0.931004	0.859075	0.01177	1620.57	1178.64	1081.81	1368.37	947.72	857.87	3078.09	2771.37	2065.14	2477.89	822.98	2095.27
	VIT_13s0067g00330	65 - 72		AUX1 auxin influx carrier protein	Hormone Signaling - Auxin	-0.0306361	0.274361	0.207393	0.40155	1.19171	0.673431	0.999833	0.999802	0.99998	0.234115	7.27256e-10	0.00693111	669.9	655.15	957.37	1252.1	869.55	1111.22	273.07	399.82	213.06	534.49	262.94	435.55
	VIT_13s0067g00610	72		Yippee	Unknown	-0.0656584	-0.0616039	0.138247	-0.0143241	0.251062	0.512738	0.999833	0.999802	0.99998	0.983633	0.302566	0.00178109	1110.74	1055.85	1016.56	972.62	873.78	1012.55	809.29	799.32	852.72	1040.52	692.03	1008.65
	VIT_13s0067g00660	58 - 65 - 72		Steroid 23-alpha-hydroxylase	Hormone Signaling - Brassinosteroid	-0.0137601	0.37241	0.0780399	-0.677497	0.521398	0.669762	0.999833	0.999802	0.99998	6.79187e-05	0.0407059	0.0208825	729.84	721.71	389.53	556.08	457.28	509.73	1803.57	1038.92	3790.61	5743.08	4904.94	8183.99
	VIT_13s0067g00700	72		Hydrolase, alpha/beta fold	Unknown	-0.0378008	-0.0139861	-0.103535	-0.203529	0.45525	1.16364	0.999833	0.999802	0.99998	0.751061	0.15954	0.000959088	339.3	238.43	268.35	251.59	362.99	188.18	2053.23	1640.19	1450.87	2123.62	823.32	2097.39
	VIT_13s0067g01020	72	yes	Leucoanthocyanidin dioxygenase	Secondary Metabolism - Flavonoid	-0.0381685	0.226835	0.0163607	-0.0176953	0.505141	1.07698	0.999833	0.999802	0.99998	0.990308	0.0851366	0.00797674	22.95	18.43	119.5	156.48	111.4	115.36	69.99	68.12	68.32	103.58	38.83	95.61
	VIT_13s0067g01070	72		Cys-3-His zinc finger protein	Transcription factor	-0.039454	0.0830215	-0.0747194	0.0324171	-0.0491014	0.926768	0.999833	0.999802	0.99998	0.978147	0.956912	0.0179249	5389.24	4317.91	3797.31	4295.92	3249.56	2951.95	5908.78	6280.34	5135.5	4895.24	2477.36	5309.99
	VIT_13s0067g01240	72		Em protein GEA6 (EM6)	Generation of metabolite precursors and energy	-0.00224488	0.142375	0.0238345	-0.204288	0.295036	0.768378	0.999833	0.999802	0.99998	0.760844	0.337096	0.00628695	0.79	0.68	117.24	149.51	304.91	320.85	1685.81	1309.53	2058.1	2621.16	1739.58	3126.09
	VIT_13s0067g01450	65 - 72		Lateral organ boundaries domain 21	Transcription factor	-0.00421915	-0.496403	0.0640428	0.136142	0.609352	1.01058	0.999833	0.803027	0.99998	0.804084	0.0301614	0.0290777	377.44	377.71	1118.89	721.63	1062.42	1134.65	727.19	813.61	160.18	264.87	109.63	271.5
	VIT_13s0067g01460	65 - 72		Avr9/Cf-9 rapidly elicited protein	Response to Stress	0.0458674	-0.0181673	-0.160901	-0.000744757	1.13896	1.1933	0.999833	0.999802	0.99998	0.999629	0.00117017	0.0155576	8.72	11.77	16.28	15.59	36.71	23.42	57.99	58	37.9	121.82	28.45	90.72
	VIT_13s0067g01660	65		Sister chromatid cohesion 1 protein 1 DIF1/SYN1	Cellular process	0.0706754	0.317591	0.113594	0.253978	1.00932	0.99454	0.999833	0.999802	0.99998	0.551162	0.000194646	0.0789387	49.31	57.21	40.64	61.48	94	108.87	101.71	126.54	82.12	191.76	41.54	126.97
	VIT_13s0067g01670	72		Ankyrin repeat protein	Transport	0.0818977	0.152448	-0.243699	0.311123	0.550771	1.00505	0.999833	0.999802	0.99998	0.520531	0.151318	0.00444893	54.53	63.46	51.26	62.5	94.92	71.14	49.65	70.66	38.29	63.46	37.8	84.55
	VIT_13s0067g01680	65 - 72		No hit / Unknown	Unknown	0.206194	0.377014	0.02128	0.166221	0.695422	1.20664	0.999833	0.999802	0.99998	0.794881	0.0165094	0.00186292	914.26	1177.84	1228.79	2212.62	9139.37	9484.12	7612.73	8910.66	1028.78	1843.95	402.62	1098.79
	VIT_13s0067g01980	65		Proteinase inhibitor (LUTI)	Primaty Metabolism - Protein	0.0147321	0.135731	0.190577	-0.0183152	0.534943	0.575961	0.999833	0.999802	0.99998	0.983718	0.00135493	0.116583	186.05	190.14	730.11	824.39	2095.86	2540.7	1869.39	1837.74	797.08	1194.09	458.69	724.68
	VIT_13s0067g02050	65 - 72		No hit / Unknown	Unknown	-0.0383711	0.14061	0.260466	-0.186734	0.68042	0.950778	0.999833	0.999802	0.99998	0.77007	0.0280405	0.00844577	13.74	11.17	16.91	27.26	5.32	16.7	65.05	42.23	232.08	415.11	191.87	412.61
	VIT_13s0067g02280	65 - 72	yes	Basic helix-loop-helix (bHLH) family	Transcription factor	-0.0761517	-0.216838	-0.150015	0.343732	1.27251	1.70561	0.999833	0.999802	0.99998	0.466246	0.000480375	0.00128718	244.84	226.27	167.61	128.6	147.93	128.17	58.66	96.02	8.43	38.07	2.49	26.88
	VIT_13s0067g02420	65		No hit / Unknown	Unknown	-0.0946244	0.029964	0.198574	0.469296	0.711203	0.514051	0.999833	0.999802	0.99998	0.201133	0.042857	0.231859	109.79	97.34	113.04	117.83	80.12	103.32	22.92	44.57	29.74	57.11	35.16	53.54
	VIT_13s0067g02500	72		Xanthine/uracil permease	Transport	0.131672	-0.134349	0.100772	-0.236279	0.507053	0.90602	0.999833	0.999802	0.99998	0.669022	0.0795119	2.17707e-06	244.21	280.08	153.11	135.5	90.64	102.87	148.91	115.68	333.86	505.13	451.93	877.27
	VIT_13s0067g02630	72		No hit / Unknown	Unknown	-0.0451027	-0.0440319	-0.0162419	-0.0976301	0.0738637	1.16829	0.999833	0.999802	0.99998	0.914585	0.932563	0.0121785	72.03	61.66	61.63	53.53	37.3	35.06	124.38	100.46	45.13	50.48	30.38	89.01
	VIT_13s0067g02710	72		No hit / Unknown	Unknown	-0.123441	0.189933	-0.0656518	-0.0401614	-0.21222	1.00157	0.999833	0.999802	0.99998	0.971797	0.671696	0.0202057	538.63	435.59	374.65	456.16	366.63	339.71	629.58	598.51	588.59	499.41	215.47	510.59
	VIT_13s0067g02930	72		Expansin A (VvEXPA14)	Hormone Signaling - Auxin	0.0219859	-0.300088	-0.161946	-0.19786	0.569928	1.01073	0.999833	0.999802	0.99998	0.729594	0.126364	4.79022e-07	539.27	554.17	237.37	170.2	2827.6	1471.41	19082.6	15750.7	21968.3	36832.9	23198.3	48723.8
	VIT_13s0067g03200	72		Proton-dependent oligopeptide transport (POT) family protein	Transport	0.13407	0.365338	0.0296888	0.111758	0.477416	0.672149	0.999833	0.999802	0.99998	0.901587	0.0274931	0.00297044	1334.69	1522.63	361.18	488.52	231.83	242.47	345.54	389.95	678.68	983.15	942.13	1553.22
	VIT_13s0067g03390	65 - 72		Pseudo-response regulator 7 (APRR7)	Hormone Signaling - Cytokinin	0.0232235	0.127421	0.10543	0.0237692	0.780649	1.3473	0.999833	0.999802	0.99998	0.976928	1.43618e-05	8.00982e-05	425	439.87	1026.55	1197.13	841.43	947.56	450.75	457.8	443.32	803.33	217.54	640.54
	VIT_13s0067g03600	72		RSZ33 (Arginine/serine-rich Zinc knuckle-containing protein 33)	Transport	0.0799511	0.0927989	0.0790723	0.16857	0.415874	0.672802	0.999833	0.999802	0.99998	0.436044	0.0154499	1.32794e-08	2276.08	2455.06	1659.63	1799.13	1498.63	1640.07	1187.56	1338.42	1207.78	1656.99	1399.14	2272.18
	VIT_13s0073g00050	65 - 72		Cationic amino acid transporter 6	Transport	0.111647	0.353716	0.160128	0.178264	1.23331	2.08719	0.999833	0.999802	0.99998	0.705196	3.53071e-05	2.49649e-20	101.96	121.27	280.63	400.94	277.71	363.21	212.23	244.97	88.62	267.69	99.1	469.27
	VIT_13s0073g00160	72		No hit / Unknown	Unknown	0.0314995	-0.184195	-0.0418235	0.144066	0.472452	0.682745	0.999833	0.999802	0.99998	0.792949	0.0297162	0.0452512	190.06	198.22	205.26	166.99	250.2	244.01	179.79	202.68	217.37	313.71	154.9	265.73
	VIT_13s0073g00440	72		BSU1-like protein 3 BSL3	Hormone Signaling - Brassinosteroid	0.00389112	0.178787	-0.022436	-0.00504652	0.12519	1.03672	0.999833	0.999802	0.99998	NA	0.858851	0.0244739	38.3	38.84	15.27	22.79	14.73	13.89	17.86	17.51	29.38	33.37	20.36	52.19
	VIT_13s0073g00560	72		DnaJ homolog, subfamily A, member 2	Transport	0.0451505	-0.150713	0.106897	0.0436813	0.406449	0.707174	0.999833	0.999802	0.99998	0.914261	0.0014539	1.54597e-05	19553.7	20448.1	44501.4	39771.9	41810.2	46929.5	42799	44034	24541.4	33267.8	20136	33700.7
	VIT_13s0073g00680	72		Endonuclease/exonuclease/phosphatase family protein	Primary Metabolism	-0.0273364	0.271573	0.22212	-0.0378243	0.766265	0.922081	0.999833	0.999802	0.99998	0.976205	0.0558749	0.0346044	25.28	23.16	24.59	37.08	27.51	41.26	34.01	32.35	34.27	76.9	29.28	65.37
	VIT_13s0074g00010	65 - 72		Protein phosphate transporter traffic facilitator 1 (PHF-1)	Transport	0.0246821	0.0617232	0.0611211	0.0408183	0.598715	0.654794	0.999833	0.999802	0.99998	0.95397	0.000456211	0.00279643	199.04	205.59	244.9	259.9	339.75	362.66	373.32	384.71	273.23	429.92	311.48	507.82
	VIT_13s0074g00090	65 - 72		Glycosyl transferase family 47 protein	Primary Metabolism - Carbohydrate	0.0805736	0.221672	0.115469	0.428023	0.759437	1.22047	0.999833	0.999802	0.99998	0.0662874	3.7392e-05	0.0209814	17.57	25.74	514.73	641.23	547.92	621.25	227.13	320.78	190.98	341.72	64.1	236.27
	VIT_13s0074g00110	72		Bark storage protein A precursor	Generation of metabolite precursors and energy	-0.0566453	-0.180012	-0.18872	-0.0542787	0.495103	1.05516	0.999833	0.999802	0.99998	0.936346	0.132388	0.000212974	546.81	521.16	552.59	461.13	622.38	495.95	925.85	885.68	837	1271.53	588.77	1320.17
	VIT_13s0074g00230	65		Outer envelope protein omp24	Unknown	0.0417445	-0.054594	0.0970764	0.00235741	0.508299	0.448374	0.999833	0.999802	0.99998	0.998887	0.00801128	0.11668	184.09	193.3	216.61	207.37	193.25	214.79	171.23	171.97	153.5	226.45	174.87	246.5
	VIT_13s0074g00240	65 - 72		Uridylate kinase	Primary Metabolism	-0.0634125	0.00106298	-0.168638	0.148609	0.790361	0.994892	0.999833	0.999802	0.99998	0.804446	0.00208553	0.0210462	109.43	100.64	404.91	407.29	251.74	210.62	112.45	127.93	60.33	115	35.34	84.07
	VIT_13s0074g00610	65		UDP-glucose:sesaminol 2'-O-glucoside-O-glucosyltransferase	Secondary Metabolism - Flavonoid	NA	0.0444736	0.101078	0.108422	0.833267	0.989449	NA	0.999802	0.99998	0.888285	5.8291e-05	0.0939104	0	0	30.05	32.87	175.31	211.64	280.93	310.05	100.3	191.58	40.75	150.94
	VIT_13s0074g00660	72		ABC transporter G member 22	Transport	0.102025	0.248308	-0.051488	0.463221	0.0375587	0.515852	0.999833	0.999802	0.99998	0.148303	0.936137	0.0451971	254.95	291.88	150.73	216.7	155.59	143.84	94.67	149.08	271.29	283.49	213.46	316.18
	VIT_13s0074g00720	72		Neutral Invertase	Primary Metabolism - Carbohydrate	-0.00617224	-0.0351236	-0.32223	-0.170518	0.41357	0.600358	0.999833	0.999802	0.99998	0.534387	0.08142	0.00181761	482.58	482.09	459.22	448.25	578.88	423.98	1056.42	924.63	938.17	1297.84	852.48	1327.17
	VIT_13s0084g00090	65 - 72		Nodulin MtN21 family	Transport	0.0213836	-0.241366	0.0502636	0.373007	0.75809	0.885616	0.999833	0.999802	0.99998	0.385095	0.000572427	0.000126871	319.45	328.33	547.93	426.06	884.67	951.39	557.18	867.74	218.99	396.57	171.47	332.43
	VIT_13s0084g00240	72		Steroid sulfotransferase	Metabolism.single reactions	-0.00142896	-0.0193964	-0.118117	-0.343476	0.3858	1.06501	0.999833	0.999802	0.99998	0.421964	0.252285	0.00526919	9.21	9.14	7.86	7.29	10.83	5.62	45.29	22.11	194.55	268.26	165.37	396.28
	VIT_13s0084g00310	72		ACI112	Response to Stress	-0.00668576	-0.0118803	-0.22789	0.0199961	-0.193474	0.556458	0.999833	0.999802	0.99998	0.976928	0.675502	0.0409273	2388.54	2387.69	2147.12	2140	2929.28	2402.47	6407	6479.13	9809.97	8504.47	5924.46	9033.9
	VIT_13s0101g00460	72		No hit / Unknown	Unknown	0.0508016	-0.314525	0.0657526	-0.104802	0.505628	0.885828	0.999833	0.999802	0.99998	0.834101	0.188947	2.28774e-06	220.66	236.24	344.16	252.96	312.62	336.85	577.44	529.54	739.67	1166.45	656.95	1256.15
	VIT_13s0106g00060	72		Ankyrin repeat	Diverse functions	-0.0973404	0.00431347	0.00709709	0.352461	0.20824	0.793433	0.999833	0.999802	0.99998	0.443415	0.708904	0.0415158	39.77	29.68	38.62	39.11	43.78	44.75	29.58	45.99	39.66	48.57	30.27	57.83
	VIT_13s0106g00080	58 - 72		Ankyrin repeat	Transport	-0.0298491	-0.00467409	-0.0870655	0.586452	0.315593	0.953499	0.999833	0.999802	0.99998	0.03792	0.414104	0.00829137	65.15	62.37	78.86	78.31	98.17	87.64	80.17	144.8	133.11	174.18	82.9	177.1
	VIT_13s0106g00200	72		No hit / Unknown	Unknown	-0.0131099	-0.0601477	0.00970851	0.356075	0.54312	1.2208	0.999833	0.999802	0.99998	0.427347	0.114136	0.00145887	19.45	18.68	25.83	22.35	25.46	26.37	30.09	46.12	42.3	67.59	27.82	75.84
	VIT_13s0106g00440	65		Carboxylic ester hydrolase	Cellular Metabolism	0.0631252	0.195188	0.191271	0.221523	1.10988	0.497481	0.999833	0.999802	0.99998	0.697643	0.00201567	0.477987	23.14	29.55	80.19	98.76	116.42	143.86	72.3	91.38	12.85	41.87	5.49	12.26
	VIT_13s0139g00360	72		No hit / Unknown	Unknown	-0.0784805	-0.162386	-0.066633	-0.113243	0.540916	0.654622	0.999833	0.999802	0.99998	0.883277	0.0528149	0.00451349	950.43	875.34	1360.19	1179.64	1704.24	1575.74	1356.04	1218.57	956.98	1488.4	600.06	977.76
	VIT_13s0147g00210	72		No hit / Unknown	Unknown	0.0273583	0.107643	-0.0632479	0.136873	0.441932	0.786999	0.999833	0.999802	0.99998	0.71462	0.0420104	0.00166337	260.46	268.78	452.67	506.36	481.43	454.01	355.65	394.86	218.32	308.04	151.12	273.56
	VIT_13s0156g00060	65 - 72		Serine/threonine-protein phosphatase PP2A catalytic subunit	Signaling	-0.0383929	-0.148717	0.0264504	0.105813	0.827999	1.21603	0.999833	0.999802	0.99998	0.68962	1.02883e-17	5.80905e-21	2067.56	2014.8	2686.18	2374.57	2545.91	2632.41	2335.53	2515.48	1621.28	2955.48	1168.43	2791.31
	VIT_13s0156g00150	65 - 72		No hit / Unknown	Unknown	-0.050654	-0.0448886	-0.158006	-0.174968	0.844122	1.82083	0.999833	0.999802	0.99998	0.807834	0.0134385	1.46637e-05	97.1	48.08	119.23	91.03	136.76	89.7	562.42	453.44	346.82	757.74	179.06	911.3
	VIT_13s0158g00130	72		Lactoylglutathione lyase	Primary Metabolism - Carbohydrate	NA	-0.0535816	0.12041	0.264986	0.469423	1.0808	NA	0.999802	0.99998	0.637265	0.0603924	0.0310509	0	0	5.1	3.85	21.31	29.57	52.84	73.26	98.92	143.74	58.44	166.3
	VIT_13s0158g00150	72		Crinkly4	Signaling	0.0826457	0.122573	-0.000890466	-0.240512	0.415208	0.6698	0.999833	0.999802	0.99998	0.551162	0.182111	0.0099836	218.68	240.71	155.71	175.06	156.7	158.53	183.6	148.63	123.05	173.04	132.84	220.1
	VIT_13s0158g00180	65 - 72		Hydrolase, alpha/beta fold	Unknown	-0.0589385	-0.103741	-0.133855	-0.0561736	0.568684	0.98202	0.999833	0.999802	0.99998	0.9317	0.00049827	0.000499265	180.84	168.4	219.09	201.32	339.11	303.51	506.72	483.1	418.63	642.3	317.57	673.01
	VIT_13s0158g00420	65		No hit / Unknown	Unknown	-0.0700279	0.237462	0.0430204	-0.0290571	0.724191	0.454909	0.999833	0.999802	0.99998	0.979328	0.0037707	0.124622	139.24	128.48	64.24	83.65	87.33	93.51	113.16	108.58	180.25	322.43	230.31	326.67
	VIT_13s0175g00150	72		Armadillo repeat-containing protein	Unknown	-0.0600881	0.015396	-0.162721	0.0320337	0.427957	0.751479	0.999833	0.999802	0.99998	0.978425	0.252423	0.0161866	126.72	113.56	117.11	121.15	111.69	86.37	150.11	154.53	104.44	152.2	84.39	150.82
	VIT_13s0175g00210	72		NLI interacting factor (NIF)	Transport	0.0151703	-0.110708	-0.103228	0.125062	0.479517	0.915617	0.999833	0.999802	0.99998	0.749338	0.0223247	4.64996e-05	226.83	231.34	289.05	262.49	337.91	309.43	461.81	504.85	524.14	759.39	440.14	868.85
	VIT_13s0175g00230	72		No hit / Unknown	Unknown	0.0673769	-0.0681479	-0.136112	-0.0288708	0.353349	0.860204	0.999833	0.999802	0.99998	0.977613	0.280833	0.000842057	38.69	45.18	57.21	53.17	89.4	68.52	116.08	112.33	124.27	166.62	92.66	177.08
	VIT_13s0320g00070	72		Myosin-like protein XIF	Cellular process	0.0136959	-0.00565317	-0.275344	-0.434206	0.343444	0.800527	0.999833	0.999802	0.99998	0.040538	0.148572	0.00094827	299.07	305.11	319.14	318.19	558.58	422.9	2319.28	1626.95	3835.87	5023.08	3402.66	6189.74
	VIT_14s0006g00910	72		ATA15 protein	Unknown	-0.0149189	-0.0751456	-0.0971538	0.161649	0.312104	0.634819	0.999833	0.999802	0.99998	0.59342	0.015305	0.0252286	1019.41	1010.49	1134.53	1075.3	1325.36	1234.55	1268	1430.79	1000.67	1267.22	627.47	1018.56
	VIT_14s0006g01250	72		GTPase activating protein	Signaling	-0.114969	-0.232728	0.106335	0.00664335	0.675885	1.31129	0.999833	0.999802	0.99998	0.997601	0.0831158	0.000789121	172.17	151.25	105.48	75.09	59.04	69	32.06	32.2	24.52	47.79	19.47	58.21
	VIT_14s0006g01400	72	yes	Calmodulin	Signaling	-0.0891113	-0.0880624	-0.0307166	0.0504794	0.306311	0.852718	0.999833	0.999802	0.99998	0.965199	0.574819	0.00577046	243.1	200.73	170.88	143.44	81.82	78.37	158.4	169.09	69.86	95.41	70.46	137.11
	VIT_14s0006g01420	65 - 72		Ser/Thr receptor kinase	Signaling	0.0456694	0.131499	0.166655	0.153861	0.856822	0.830611	0.999833	0.999802	0.99998	0.808724	0.00080159	0.0142023	359.68	378.24	248.16	279.78	213.77	259.46	148.58	171.77	133.57	268.09	175.07	337.08
	VIT_14s0006g01530	72		Armadillo/beta-catenin repeat	Unknown	0.15038	0.0278362	-0.00420669	-0.0987028	0.185221	0.546711	0.999833	0.999802	0.99998	0.872918	0.703275	0.00557903	495.39	573.77	463.3	478.16	567.93	571.93	742.45	684.37	1098.21	1294.35	1068.89	1602.03
	VIT_14s0006g01600	72	yes	No hit / Unknown	Unknown	-0.106167	-0.227212	0.345317	0.498356	0.57494	1.26321	0.999833	0.999802	0.99998	0.145504	0.226203	0.00980538	251.76	202.09	290.34	215.74	143.66	205.03	41.4	73.49	21.96	44	10.09	34.36
	VIT_14s0006g01610	65 - 72		PMI2 (plastid movement impaired 2)	Unknown	-0.0299733	0.18843	0.0324067	0.264531	0.88416	1.17017	0.999833	0.999802	0.99998	NA	0.0111832	0.0124826	15.78	13.53	15.37	25	12.23	13.78	15.24	24.03	24.21	55.84	29.71	87.69
	VIT_14s0006g01660	72		Pyridoxal kinase	Primary Metabolism	-0.0554452	-0.109879	0.0604589	-0.130539	0.363991	0.54188	0.999833	0.999802	0.99998	0.76959	0.0132092	0.00428869	395.6	377.94	468.43	426.24	398.7	427.99	517.82	466.09	562.96	741.18	566.2	844.55
	VIT_14s0006g02190	72		ATP dependent DNA ligase	Primary Metabolism	-0.00475749	0.121592	-0.0662985	0.187778	0.388195	0.725957	0.999833	0.999802	0.99998	0.703391	0.127118	0.00504749	93.06	92.96	124.03	145.41	162.43	134.83	121.41	143.11	110.32	149.87	88.32	152.99
	VIT_14s0006g02210	72		DNA ligase I	Primary Metabolism	0.00746513	0.0678703	0.117764	0.0500412	0.30114	0.647653	0.999833	0.999802	0.99998	0.96139	0.40425	0.0369702	62.96	64.04	100.31	108.39	89.33	104.34	80.66	83.91	67.37	86.81	62.65	103.61
	VIT_14s0006g02320	65		Nuclear transcription factor Y subunit C-4	Transcription factor	0.106306	-0.0576285	0.183455	0.387483	1.2945	0.429717	0.999833	0.999802	0.99998	0.358206	0.000522776	NA	13.69	23.08	680.05	648.35	297.97	389.01	59.38	96.24	5.42	41.31	0	5.94
	VIT_14s0006g02590	65		Glutamine amidotransferase	Primary Metabolism	0.10812	0.228114	0.153495	0.256201	0.517098	0.85014	0.999833	0.999802	0.99998	0.480499	0.0344395	0.0510445	790.74	912.31	191.55	234.29	149.31	180.75	162.26	199.97	155.65	234.99	116.63	241.78
	VIT_14s0006g02830	72		Ribosomal protein S7 (RPS7A) 40S	Primaty Metabolism - Protein	-0.0409493	-0.25772	0.0845988	0.017426	0.28894	0.635574	0.999833	0.999802	0.99998	0.976951	0.0763569	5.12578e-06	2349.83	2280.64	2918.02	2300.53	2539.86	2785.54	2339.77	2363.4	1761.73	2199.6	1628.24	2580.14
	VIT_14s0006g02850	65 - 72		BEE1 (BR Enhanced expression 1)	Transcription factor	0.0688677	0.114376	0.0906658	-0.393814	0.911815	1.80977	0.999833	0.999802	0.99998	0.334488	0.000233658	7.88904e-09	25.39	31.04	17.88	23.93	15.81	19.79	67.01	41.78	69.34	144.89	62.66	261.58
	VIT_14s0006g02970	72		CYP735A1	Hormone Signaling - Cytokinin	0.046076	0.210377	0.052864	0.308676	0.639141	1.82243	0.999833	0.999802	0.99998	0.413297	0.163029	0.000501443	52.19	57.25	60.54	113.46	92.13	139.77	23.44	61.67	12.15	36.35	2.41	69.34
	VIT_14s0006g03180	65		CXE carboxylesterase CXE17	Cellular Metabolism	0.000864223	-0.0130403	7.43455e-05	-0.0440288	0.837491	1.06132	0.999833	0.999802	0.99998	NA	0.0268451	NA	1.57	1.68	0.74	0.24	0.32	0.28	2.3	1.59	3.27	31.87	1.26	12.29
	VIT_14s0030g00180	65		No hit / Unknown	Unknown	4.41802e-05	-0.0732448	-0.209534	0.348692	0.87146	0.581216	0.999975	0.999802	0.99998	0.393488	0.000175289	0.0766042	134.85	135.55	139.09	130.9	118.01	93.15	71.89	102.44	63.52	127.26	69.11	108.39
	VIT_14s0030g00210	65		Sugar transporter ERD6-like 5	Transport	0.0640734	0.279692	0.153934	0.210277	0.752688	0.933956	0.999833	0.999802	0.99998	0.655826	0.00884689	0.0698798	132.1	143.57	178.96	238.48	245.06	291.28	103.46	125.1	53.52	100.78	29.65	73.36
	VIT_14s0030g00340	65 - 72		Sugar transporter ERD6-like 8	Transport	-0.0619957	-0.0596564	-0.228402	-0.121554	0.665686	0.891888	0.999833	0.999802	0.99998	0.796659	0.0253875	1.33664e-05	6644.37	6313.59	727.22	695.7	1059.66	840.88	1415.04	1282.75	923.27	1616.2	640.67	1236.41
	VIT_14s0030g00500	72		Copine BON3 (BONZAI 3)	Diverse functions	0.000697641	0.0275021	-0.0038274	0.0269834	0.378646	0.587051	0.999833	0.999802	0.99998	0.978425	0.153385	0.0274455	108.03	108.56	94.55	97.43	91.07	91.7	100.01	101.99	114.71	154.94	118.8	184.89
	VIT_14s0030g00710	72		Na/H antiporter	Transport	-0.0769472	-0.134061	-0.153724	0.0573114	0.13659	0.633796	0.999833	0.999802	0.99998	0.896116	0.669841	0.00145887	692.48	649.38	745.99	666.8	751.74	669.28	765.41	794.8	751.39	842.07	576.05	919.88
	VIT_14s0030g01300	72		No hit / Unknown	Unknown	0.0197105	0.117095	0.0954673	0.320805	0.735165	1.66923	0.999833	0.999802	0.99998	0.51003	0.0839261	0.000211459	10.25	12.08	19.54	37.93	18.54	26.51	44	65.69	40.57	94.18	37.94	181.6
	VIT_14s0030g01470	65 - 72		Late embryogenesis abundant protein D-34 (LEA D-34)	Response to Stress	-0.0126513	0.0365429	0.223659	0.17744	0.788335	1.0823	0.999833	0.999802	0.99998	0.781089	4.31493e-06	0.0273745	1.05	0.21	345.83	370.93	605.05	739.04	694.78	823.18	662.14	1202.07	440.45	1221.57
	VIT_14s0030g01740	65 - 72		Zeta-carotene desaturase ZDS1	Secondary Metabolism - Carotenoid	0.0156052	0.0298094	-0.168156	-0.173914	0.705399	0.824013	0.999833	0.999802	0.99998	0.459815	0.00110743	3.25545e-05	874.93	891.22	854.36	879.91	1288.76	1107.23	3854.11	3375.58	4083.5	7080.38	3265.56	5982.1
	VIT_14s0030g01750	65 - 72		No hit / Unknown	Unknown	0.272895	-0.151222	0.346624	0.00501192	0.99612	1.69881	0.999833	0.999802	0.99998	NA	0.00890862	0.00109892	32.36	59.61	61.64	50.27	13.32	29.48	16.13	16.36	10.02	30.26	3.63	28.63
	VIT_14s0030g01890	72		No hit / Unknown	Unknown	0.00426621	0.128628	0.0752633	-0.260092	0.768101	1.4385	0.999833	0.999802	0.99998	NA	0.0545984	0.00398851	3.66	4	4.31	8.31	3.3	5.86	25.48	13.42	16.71	37.23	9.83	43.44
	VIT_14s0030g02080	65 - 72		Ca2+-ATPase 12 ACA12, plasma membrane	Signaling	-0.0347101	0.248505	0.0706772	0.142627	1.51042	1.34571	0.999833	0.999802	0.99998	NA	3.06497e-05	0.0149607	23.21	19.72	26.36	39.12	16.96	24.25	9.23	20.97	5.51	52.27	5.17	37.04
	VIT_14s0030g02200	65		bZIP38	Transcription factor	0.0629152	0.101514	0.196117	0.174115	0.619915	0.456229	0.999833	0.999802	0.99998	0.723454	0.00219437	0.0627865	340.83	369.27	279.98	314.01	226.17	275.82	209.32	241.72	240.45	387.73	292.05	411.46
	VIT_14s0030g02310	65		Auxin-induced protein 22D	Hormone Signaling - Auxin	-0.0351016	-0.145989	-0.000998384	0.244009	0.852253	0.740577	0.999833	0.999802	0.99998	0.672181	0.024399	0.139676	209.76	199.08	68.93	57.27	43.58	43.6	35.41	54.02	51.05	121.24	166.08	324.13
	VIT_14s0036g00370	72		Serine/threonine-protein phosphatase PP1	Primary Metabolism - Carbohydrate	-0.0187065	-0.166576	-0.00467788	-0.0490763	0.497509	0.69909	0.999833	0.999802	0.99998	0.914081	0.000296153	8.41361e-06	909.87	899.49	1249.22	1094.29	1164.6	1173.9	1134.37	1090.13	1038.28	1505.12	925.06	1536.56
	VIT_14s0036g00520	72		L-allo-threonine aldolase	Primary Metabolism - Aminoacid	-0.0353398	0.134047	0.155348	-0.0450445	0.488964	0.761845	0.999833	0.999802	0.99998	0.946745	0.0195679	0.00614312	1023.47	998.14	902.17	1008.37	891.22	1026.01	773.85	744.33	638.86	934.2	452.61	808.94
	VIT_14s0036g01450	65 - 72		No hit / Unknown	Unknown	-0.00616605	-0.116004	-0.0527286	0.0528196	0.7867	0.871205	0.999833	0.999802	0.99998	0.922982	0.000447967	0.00033763	1124.47	1123.94	682.29	619.57	709.69	687.89	920.39	955.52	597.5	1109.84	539.59	1035.8
	VIT_14s0060g00370	72		Transposon protein, Mutator sub-class	Transposable Elements	0.0726689	0.0540013	-0.0920373	0.0653959	0.378496	0.601007	0.999833	0.999802	0.99998	0.914704	0.0617881	0.00199142	525.68	565.69	519.03	544.5	609.36	567.05	636.35	666.49	649.69	869.96	498.9	777.43
	VIT_14s0060g00420	72		Pyruvate dehydrogenase kinase	Primary Metabolism - Carbohydrate	0.0837843	0.128193	-0.0281426	-0.0308275	0.384053	0.691902	0.999833	0.999802	0.99998	0.976928	0.220499	5.89671e-06	111.62	126.72	91.45	104.95	106.4	103.93	183.88	177.32	440.03	602.69	497.82	822.02
	VIT_14s0060g00440	65 - 72		Glucan endo-1,3-beta-glucosidase-related	Primary Metabolism - Carbohydrate	0.130255	0.257316	0.177171	0.245463	1.67945	1.68943	0.999833	0.999802	0.99998	0.516477	4.96248e-12	4.6427e-09	619.78	716.46	159.96	214.82	117.62	155.16	212.43	259.15	206.19	827.49	195.02	720.64
	VIT_14s0060g00690	65 - 72		ADP-ribosylation factor A1B	Transport	-0.0670172	-0.336591	0.0373878	0.150368	0.541712	0.738889	0.999833	0.999802	0.99998	0.643476	3.12089e-07	1.28083e-13	16655.1	15589.5	35078.7	23940.6	28657.5	29986.8	25280.3	28263.4	11904.7	17731.3	10424	17698.1
	VIT_14s0060g00710	65 - 72		Synbindin TRAPPC4	Transport	-0.0658111	-0.253439	0.0749753	0.0719861	0.520333	0.892069	0.999833	0.999802	0.99998	0.904753	0.00271076	2.84383e-06	654.09	616.18	1034.3	786.39	827.7	899.74	743.55	785.83	399.89	593.62	299.42	576.07
	VIT_14s0060g00760	72		Galactinol synthase	Primary Metabolism - Carbohydrate	-0.0116136	-0.0847913	-0.0750413	-0.169274	0.313573	1.4661	0.999833	0.999802	0.99998	0.817399	0.424405	1.54597e-05	9.05	8.19	13.19	9.96	15.58	10.84	150.39	121.8	190.61	249.59	113.42	368
	VIT_14s0060g00790	72		Galactinol synthase	Primary Metabolism - Carbohydrate	-0.00875592	-0.0459082	-0.041105	-0.273183	0.224903	1.14229	0.999833	0.999802	0.99998	0.618408	0.620965	6.68077e-06	25.98	25.2	15.07	12.55	16.58	13.58	207.51	146.46	237.64	288.78	175.34	414.44
	VIT_14s0060g00810	72		Galactinol synthase	Primary Metabolism - Carbohydrate	-0.0480052	-0.0401377	-0.0915328	0.0175476	0.525668	0.917945	0.999833	0.999802	0.99998	0.99047	0.140186	0.0101345	104.78	92.74	80.22	71.62	53.88	42.1	162.99	166.24	171.16	271.33	105.36	220.07
	VIT_14s0060g00820	72		3-beta hydroxysteroid dehydrogenase	Primary Metabolism - Lipid	-0.0360783	-0.17568	-0.133171	0.422663	0.418466	0.70287	0.999833	0.999802	0.99998	0.0360666	0.0062965	0.0123178	1077.08	1040.72	1106.53	931.83	1192.21	1077.06	848.43	1184.82	799.48	1096.94	585.57	1000.13
	VIT_14s0060g01450	65		3'-5' exoribonuclease	Primary Metabolism	-0.0663961	0.124665	0.0983451	0.309418	0.666366	0.331752	0.999833	0.999802	0.99998	0.476863	0.0151942	0.462995	130.23	119.82	129.68	146.74	128.93	144.62	81.59	110.88	58.65	101.67	70.75	92.36
	VIT_14s0060g01530	65 - 72		DNA polymerase III subunit epsilon	Primary Metabolism	-0.0805612	0.183543	-0.0775119	-0.00197303	1.01769	0.969092	0.999833	0.999802	0.99998	0.99894	0.000129926	0.0140545	130.3	118.44	64.09	78.53	94.95	85.6	160.11	159.9	231.47	540.43	286.96	640.67
	VIT_14s0060g01550	72		Dehydration-induced 19	Response to Stress	0.00749032	-0.16692	0.0439071	0.0363802	0.489539	0.804264	0.999833	0.999802	0.99998	0.947539	3.5842e-05	4.91516e-07	2010.76	2035.03	3844.51	3347.96	3810.74	4003.58	3540.78	3624.06	2551.32	3668.01	2107.33	3778.12
	VIT_14s0060g01680	65 - 72		TPR3 (topless-related 3)	Hormone Signaling - Auxin	-0.0475713	0.171857	-0.0431117	0.0334214	0.507134	0.616973	0.999833	0.999802	0.99998	0.956996	0.015305	0.000405036	1431.01	1377.43	1452.03	1719.85	1632.77	1560.48	1914.14	1957.52	1299.15	1925.12	1124.48	1766.8
	VIT_14s0060g01720	65 - 72	yes	Dormancy/auxin associated protein	Hormone Signaling - Auxin	0.0586811	-0.245501	0.159869	0.485096	1.02112	0.756475	0.999833	0.999802	0.99998	0.0921362	1.61115e-05	0.00197267	1373.87	1508.63	4855.43	3860.71	3518.5	4168.99	1677.51	2634.67	510.6	1162.4	485.29	855.85
	VIT_14s0060g01730	58 - 65 - 72	yes	No hit / Unknown	Unknown	0.0934634	-0.221408	0.258266	0.546872	0.957044	0.822789	0.999833	0.999802	0.99998	0.0499858	0.000594854	8.91134e-05	746.09	853.68	2643.77	2140.62	2124.2	2784.09	844.96	1433.78	345.06	777.09	261.65	480.83
	VIT_14s0060g01830	65		No hit / Unknown	Unknown	0.0644016	-0.127039	0.0446296	0.134141	0.90655	-0.284003	0.999833	0.999802	0.99998	0.848865	0.0276563	NA	1228.5	1312.16	233.66	182.48	59.19	65.56	30.65	43.9	4.54	18.99	2.8	0.45
	VIT_14s0060g01910	65		Nodulin MtN3 family	Transport	-0.0024327	0.311286	-0.0285516	0.0950332	0.733756	0.852494	0.999833	0.999802	0.99998	0.923662	0.0148951	0.156902	9.19	9.03	14.91	27.63	24.95	23.85	30.68	34.72	38.62	72.25	20.38	57.08
	VIT_14s0060g02170	65		Glutathione S-transferase GSTU8	Primary Metabolism	-0.0574721	-0.00254393	0.0779029	-0.00337333	0.823123	0.125737	0.999833	0.999802	NA	NA	0.0157335	NA	5.77	0.69	0.37	0.28	1.56	7.08	0.33	0.32	0.33	30.44	0.95	2.67
	VIT_14s0066g00400	65		Chalcone isomerase	Secondary Metabolism - Flavonoid	0.0493985	0.413503	0.210683	0.196404	0.948458	0.604087	0.999833	0.999802	0.99998	0.775815	0.0150498	0.357688	1263.7	1350.01	111.24	170.21	54.35	78.18	29.53	38.16	17.13	50.58	17.14	34.78
	VIT_14s0066g00410	72		Aldose 1-epimerase	Primary Metabolism - Carbohydrate	0.0209708	-0.0638814	0.0117893	0.187296	0.114777	0.561476	0.999833	0.999802	0.99998	0.361608	0.633371	0.000411694	1641.46	1693.08	2208	2111.84	2268.55	2317.76	1838.76	2106.1	1674.06	1843.32	1405.11	2116.21
	VIT_14s0066g00550	65 - 72		ABC transporter B member 5	Transport	-0.0382022	0.0219364	0.00359476	0.400323	0.696869	0.892003	0.999833	0.999802	0.99998	0.190767	0.000461956	0.000355885	239.24	231.29	258.42	266	288.65	293.38	197.8	281.39	162.85	278.27	143.95	282.07
	VIT_14s0066g00560	72	yes	Ribosomal protein L27A (RPL27aC) 60S	Primaty Metabolism - Protein	0.0242414	-0.316864	0.083194	0.0401956	0.394236	0.702548	0.999833	0.999802	0.99998	0.940021	0.0229005	3.82721e-05	1832.12	1890.19	3324.53	2490.04	2246.3	2471.13	2033.71	2088.32	1037.28	1400.43	961.7	1604.4
	VIT_14s0066g00610	65 - 72		No hit / Unknown	Unknown	0.112137	0.205104	-0.0126336	0.118218	0.574367	0.610663	0.999833	0.999802	0.99998	0.790533	0.0167713	0.00845948	12231.8	13669.4	8035.56	9722.2	12224.8	11752.7	21359.9	23332.5	12046.6	18983.3	8771.08	13826.1
	VIT_14s0066g00710	65 - 72		Oleosin H-isoform	Cellular process	-0.00926859	-0.09826	0.0730301	-0.0244447	0.761041	0.967046	0.999833	0.999802	0.99998	0.969684	0.000212086	0.0151106	8.63	7.94	8645.65	8018.4	4422.99	4811.79	1710.91	1676.2	787.6	1422.6	546.37	1219.68
	VIT_14s0066g00810	72		Raffinose synthase	Primary Metabolism - Carbohydrate	-0.0310547	0.321723	0.0230494	-0.330438	0.157404	0.669774	0.999833	0.999802	0.99998	0.403608	0.729003	0.0146481	767.64	679.71	102.84	160.96	75.58	78.41	431.39	312.17	423.37	485.18	324.13	539.28
	VIT_14s0066g01240	72		L-aspartate oxidase	Primary Metabolism - Aminoacid	-0.149342	0.212191	-0.114159	0.340966	0.38181	0.537524	0.999833	0.999802	0.99998	0.39538	0.198403	0.00209087	359.61	311.44	252.49	305.29	237.3	215.64	215.29	298.74	218.44	297.64	286.73	424.96
	VIT_14s0066g01400	72		MLK/Raf-related protein kinase 1	Signaling	0.0662158	-0.0521758	0.0511999	0.0242454	0.374339	0.742119	0.999833	0.999802	0.99998	0.966284	0.0262891	0.0014104	1075.73	1145.55	750.59	723.43	769.09	812.34	604.24	613.4	434.87	578	403.83	701.69
	VIT_14s0066g01410	72	yes	Peptidylprolyl isomerase	Primaty Metabolism - Protein	-0.0448748	-0.0171263	-0.0783446	0.154755	0.395273	0.570597	0.999833	0.999802	0.99998	0.791337	0.0667863	0.0265088	503.79	483.39	283.88	281.48	226.44	211.31	203.19	231.29	252.82	343.11	210.42	323.17
	VIT_14s0066g01580	72		K+ uptake permease 6	Transport	0.00508084	-0.0910087	-0.101964	0.104041	0.435622	0.796762	0.999833	0.999802	0.99998	0.805819	0.00536221	0.00276837	1033.84	1043.62	1468.62	1376.71	1923.9	1775.73	2164.92	2336.19	1024.71	1424.32	661.8	1208.63
	VIT_14s0066g01610	65		Zinc finger (C3HC4-type ring finger)	Transcription factor	0.0851227	-0.034421	0.0951006	-0.340033	0.726466	0.531498	0.999833	0.999802	0.99998	0.285809	0.00211834	0.074813	233.41	257.53	241.78	234.75	172.85	192.95	384.42	284.74	415.93	740.82	570.45	857.48
	VIT_14s0066g01720	72		Bromo-adjacenty (BAH) domain-containing protein	Transcription factor	0.0974834	0.156251	-0.164488	0.038983	0.409004	0.646803	0.999833	0.999802	0.99998	0.952679	0.0326022	0.00140904	4007.61	4372.54	4048.42	4757.68	5302.73	4478.87	7041.56	7232.33	7469.14	10223.1	6696.25	10789.8
	VIT_14s0066g01920	65		Cellular repressor of E1A-stimulated genes (CREG)	Unknown	0.0937461	0.159442	0.0494012	0.00986904	0.724423	0.53653	0.999833	0.999802	0.99998	0.990745	8.22854e-05	0.111052	493.73	562.32	787.43	916.17	1479.28	1557.42	871.7	875.32	520.61	904.24	638.68	971.34
	VIT_14s0066g02200	72		No hit / Unknown	Unknown	0.0461696	-0.080893	-0.167507	0.175823	0.485599	0.571387	0.999833	0.999802	0.99998	0.57886	0.00360001	0.025439	295.5	311.74	460.84	430.29	678.61	583.67	563.11	643.1	563.61	813.84	470.58	724.59
	VIT_14s0066g02580	65		Zinc finger (C3HC4-type ring finger)	Transcription factor	-0.0169347	0.119302	-0.0393134	0.570656	0.882376	0.172531	0.999833	0.999802	0.99998	0.0697288	0.0116306	0.817407	1.3	0	760.32	864	502.68	485.13	101.63	199.68	45.09	104.79	55.49	88.87
	VIT_14s0068g00010	72	yes	feronia receptor-like kinase	Signaling	-0.0344555	0.260467	0.0412476	0.318441	-0.163874	1.04861	0.999833	0.999802	0.99998	0.515321	0.816752	0.0498885	89.42	81.8	60.01	90.38	42.02	45.21	49.38	72.09	57.19	49.65	17.33	51.48
	VIT_14s0068g00110	72		feronia receptor-like kinase	Signaling	-0.0444193	0.20973	-0.0508223	-0.0728573	0.208153	0.674331	0.999833	0.999802	0.99998	0.883277	0.460493	0.00046338	494.22	471.46	350.92	428	306.05	295.47	738.69	695.5	705.31	834.65	644.19	1058.1
	VIT_14s0068g00120	72		feronia receptor-like kinase	Signaling	-0.0319492	-0.0122928	-0.0918763	-0.0867682	0.634722	1.14733	0.999833	0.999802	0.99998	NA	0.174902	0.0392244	7.41	5.35	8.04	7.6	6.56	3.71	14.47	12.1	7.1	17.25	4.45	17.35
	VIT_14s0068g00130	72		feronia receptor-like kinase	Signaling	-0.0563705	0.213846	-0.0976727	-0.0158704	0.671132	1.08267	0.999833	0.999802	0.99998	0.990176	0.107721	0.00624185	82.03	73.59	55.3	73.34	53.54	45.46	98.09	96.21	59.75	120.2	41.64	103.34
	VIT_14s0068g00300	72		ABRC5	Unknown	-0.030304	0.198942	0.119936	0.022286	-0.0106946	0.684291	0.999833	0.999802	0.99998	0.978152	0.977467	0.0447441	202.5	197.32	644.45	787.75	960.48	1071.6	1196.95	1212.12	1519.22	1528	899.38	1540.4
	VIT_14s0068g00500	72		Indole-3-acetate beta-glucosyltransferase	Hormone Signaling - Auxin	0.0285782	-0.006623	0.0205749	-0.0145354	0.157983	0.613536	0.999833	0.999802	0.99998	0.983966	0.549007	0.000177375	631.32	653.72	1113.09	1114.04	739.47	762.4	912.21	898.26	751.15	854.38	668.12	1046.78
	VIT_14s0068g00740	72		Avr9/Cf-9 rapidly elicited protein 146	Response to Stress	0.176831	-0.1418	0.274456	0.0546292	0.488132	1.21401	0.999833	0.999802	0.99998	0.96139	0.175714	0.00514619	284.74	354.55	548.6	444.93	60.67	107.05	57.22	60.52	124.53	191.08	113.05	328.51
	VIT_14s0068g01120	65 - 72		Alpha-mannosidase precursor lysosomal	Primary Metabolism - Carbohydrate	-0.00800906	0.185667	0.0330115	0.172964	0.657561	0.780169	0.999833	0.999802	0.99998	0.529283	2.40985e-05	0.000661214	1584.57	1581.69	1376.11	1624.17	1399.89	1457.33	922.32	1048.74	808.78	1324	692.45	1237.58
	VIT_14s0068g01140	72		DnaJ homolog, subfamily B, member 12	Transport	-0.0578337	0.0179569	-0.0424126	0.131229	0.0842248	1.08554	0.999833	0.999802	0.99998	0.868175	0.857779	0.00239006	129.99	120.91	143.32	146.36	124.75	120.9	114.61	131.23	131.85	142.74	54.91	132.46
	VIT_14s0068g01200	65 - 72		Inducer of CBF expression 1 ICE1	Transcription factor	0.0643744	0.153446	0.0563196	0.368421	0.816554	0.896797	0.999833	0.999802	0.99998	0.237991	0.00110743	1.62451e-05	289.03	309.84	1425.01	1650.28	1144.2	1226.9	495.04	684.79	246.63	478.21	263.42	511.06
	VIT_14s0068g01210	65 - 72		Sex determination protein tasselseed-2	Developmental Process	-0.0122059	-0.0468363	0.0999867	0.230282	1.61095	2.39557	0.999833	0.999802	0.99998	0.703701	3.14246e-07	6.56032e-15	71.89	70.82	26.9	24.06	21.65	27.4	26.49	38.74	29.39	142.17	35.63	235.64
	VIT_14s0068g01300	65 - 72		Serine palmitoyltransferase	Primary Metabolism - Lipid	0.0866122	-0.238895	-0.122479	0.187181	0.88712	1.13863	0.999833	0.999802	0.99998	0.549537	6.69011e-06	1.3679e-08	204.36	229.83	383.64	311.43	438.44	397.9	409.85	473.58	374.49	741.37	392.93	907.39
	VIT_14s0068g01360	72		GEM-like protein 5	Cellular process	-0.0160611	-0.03648	-0.0162421	-0.345742	0.045518	0.871224	0.999833	0.999802	0.99998	0.402052	0.95966	5.55404e-06	13.47	12.43	18.61	16.76	29.65	28.87	309.6	215.59	1080.92	1156.34	1105.61	2095.89
	VIT_14s0068g01540	65 - 72		PBS1 (avrPphB susceptible 1)	Response to Stress	0.0389642	-0.0811085	-0.10872	0.46224	0.804645	0.628153	0.999833	0.999802	0.99998	0.0889407	0.00513038	0.0288689	144.74	153.74	175.18	162.8	261.5	235.92	175.47	263.73	69.19	136.77	76.64	123.71
	VIT_14s0068g01570	65 - 72		Glutaredoxin	Response to Stress	0.0317071	0.128176	0.19604	0.525741	1.81976	2.43684	0.999833	0.999802	0.99998	0.122339	3.26846e-08	1.02641e-07	137.71	146.14	23.17	30.51	21.1	33.7	28.05	58.47	9.74	72.81	3.05	41.07
	VIT_14s0068g01620	65 - 72	yes	Pollen proteins Ole e I	Unknown	0.0527891	-0.222931	0.194787	0.249508	1.75885	1.31746	0.999833	0.999802	0.99998	0.56112	8.01205e-11	0.0136508	1848.29	1952	1686.98	1335.89	1471.51	1858.95	167.3	373.48	38.83	181.51	27.34	121.45
	VIT_14s0068g02070	65 - 72		Peptidase M48	Primaty Metabolism - Protein	-0.0345397	-0.150011	-0.0277269	0.114579	0.622481	0.688193	0.999833	0.999802	0.99998	0.824201	0.00179306	0.0236954	115.67	110.49	197.75	168.99	277.35	273.31	268.68	292.67	206.77	334.34	186.62	318.17
	VIT_14s0083g00260	72		No hit / Unknown	Unknown	-0.0593041	-0.208302	-0.155611	0.0111821	0.409931	1.57016	0.999833	0.999802	0.99998	0.991733	0.184825	0.000423137	4266.35	4054.77	1206.21	921.96	1074.7	864.58	1830.2	1842.19	368.85	517.63	50.99	215.6
	VIT_14s0083g00740	72		Amino acid permease	Transport	0.00261339	-0.104907	-0.156402	0.150051	0.354009	0.516499	0.999833	0.999802	0.99998	0.589973	0.0133279	0.00433433	4727.31	4764.71	7530.31	6945.55	9292.26	8277.55	9123.33	10180.2	7279.55	9511.83	6110.87	8934.97
	VIT_14s0083g00940	65		Auxin-independent growth promoter	Hormone Signaling - Auxin	0.0756662	0.0693021	0.0943713	0.0315705	0.920218	-0.231892	0.999833	0.999802	0.99998	0.976928	0.00151721	0.773166	2394.39	2576.72	482.21	520.64	563.71	648.3	458.27	471.36	250.2	549.88	819.87	633.9
	VIT_14s0108g00450	72		No hit / Unknown	Unknown	0.0691268	0.0582291	-0.125737	-0.487105	0.144332	0.922053	0.999833	0.999802	NA	0.0194078	0.778407	0.0123178	29.42	37.32	72.52	78.21	206.56	66.6	2148.26	1437.32	2416.33	2749.8	1163.5	2450.37
	VIT_14s0108g00520	65 - 72		Protease inhibitor/seed storage/lipid transfer protein (LTP)	Transport	-0.014174	0.0509451	-0.224664	0.0115706	0.678256	1.20981	0.999833	0.999802	NA	0.992833	0.00123513	0.000171896	1.06	0	30.23	33.93	114.95	56.13	2981.23	3059.17	3944.14	6679.73	3123.06	8089.32
	VIT_14s0108g00630	65 - 72		Amino acid permease	Transport	0.0523584	0.122412	0.040519	0.354877	0.649432	1.27787	0.999833	0.999802	0.99998	0.351897	0.0018271	1.0384e-06	23.07	28.2	33.21	42.52	116.77	124.94	202.77	284.43	127.18	210.66	62.32	164.95
	VIT_14s0108g00840	65 - 72	yes	No hit / Unknown	Unknown	0.131232	0.0359072	0.117697	0.342078	0.828423	0.971781	0.999833	0.999802	0.99998	0.446406	0.00418655	0.0101345	889.75	1051.47	519.51	543.08	318.21	360.6	176.57	258.34	79.15	160.45	66.09	146.79
	VIT_14s0108g00850	72	yes	Ribosomal protein L34 (RPL34A) 60S	Primaty Metabolism - Protein	-0.055363	-0.312701	0.127486	0.221567	0.486053	0.696923	0.999833	0.999802	0.99998	0.426641	0.000523775	3.67668e-06	6245.42	5942.19	11991	8729.58	9861.93	11250.1	7469.25	8843.27	3243.38	4667.45	2741.16	4544.49
	VIT_14s0108g01420	65	yes	DEFENSE NO death 1	Response to Stress	0.0846723	0.00628785	-0.0919035	0.323656	0.589415	0.607762	0.999833	0.999802	0.99998	0.246071	0.000160136	0.248484	4092.51	4425.87	5311.04	5366.54	4400.89	4122.16	1810.38	2356.12	769.49	1199.26	501.88	867.85
	VIT_14s0108g01440	72		No hit / Unknown	Unknown	-0.0415105	-0.172453	-0.084523	0.110558	0.390665	0.746101	0.999833	0.999802	0.99998	0.806389	0.0146682	0.00730521	766.76	741.41	871.33	755.68	966.78	912.01	777.05	845.54	507.39	682.42	327.52	578.68
	VIT_14s0108g01540	72		FAR1-related sequence 5	Transcription factor	0.0176602	0.173692	0.0331253	0.345836	0.197515	0.534205	0.999833	0.999802	0.99998	0.361608	0.668528	0.0324263	118.46	121.81	115.7	137.18	142.08	149.96	79.92	110.42	110.69	131.59	119.39	178.1
	VIT_14s0128g00200	65		7S globulin precursor, basic	Generation of metabolite precursors and energy	-0.184353	0.166787	0.0658328	0.197143	0.723644	0.299143	0.999833	0.999802	0.99998	0.662963	0.0196715	0.612364	68.03	28.93	69298.4	112744	437406	477072	359196	423918	47834.5	89280.7	15492	20246.1
	VIT_14s0128g00340	65		Seed maturation protein PM34	Response to Stress	NA	0.151046	0.192425	0.148818	0.836862	0.721465	NA	0.999802	0.99998	0.829677	1.34931e-10	0.262437	0	0	67.98	85.74	183.72	232.87	359.27	412.95	488.77	906.52	334.63	996
	VIT_14s0128g00350	65		GPI-anchored protein-like protein II	Unknown	NA	0.153843	-0.00469236	0.437124	1.24421	0.423257	NA	0.999802	0.99998	0.135151	2.33302e-11	0.530956	0	0	2.92	7.32	113.5	113.38	280.83	414.62	206.63	537.36	172.77	439.81
	VIT_14s0128g00470	72		No hit / Unknown	Unknown	-0.053329	-0.0484913	-0.119743	0.350146	0.556238	1.02409	0.999833	0.999802	0.99998	0.197262	0.0513464	6.86865e-05	378.58	361.06	302.74	292.4	320.95	289.94	243.28	323.63	169.27	266.79	119.8	259.51
	VIT_14s0171g00160	72		Adenylate kinase	Primary Metabolism	-0.0232792	-0.26984	0.0149975	-0.286837	0.133335	0.565382	0.999833	0.999802	0.99998	0.163206	0.577505	0.00239362	705.32	691.52	1868.74	1445.16	1907.71	1957.97	2973.17	2381.26	2698.12	3011.5	2640.88	4002.12
	VIT_14s0171g00240	72		SYN2 (Sister chromatid cohesion 1 (SCC1) protein homolog 2) cohesin	Cellular process	-0.0780217	0.0154574	0.0404041	0.104183	0.423717	0.867682	0.999833	0.999802	0.99998	0.904191	0.284666	0.0293365	45.89	39.38	368.97	376.49	295.01	311.73	96.75	107.9	53.92	79.06	28.66	58.68
	VIT_14s0171g00370	65 - 72		Thymidylate kinase	Primary Metabolism	0.00774526	-0.0531355	0.136287	0.191454	0.805588	0.905355	0.999833	0.999802	0.99998	0.688568	0.000219922	0.000405605	214.84	218.2	324.62	309.99	302.46	345.46	196.54	232.31	99	186.83	81.22	160.21
	VIT_14s0219g00120	65		PQ-loop repeat / transmembrane	Transport	-0.065515	-0.193403	-0.0750053	-0.0463338	0.555022	0.448382	0.999833	0.999802	0.99998	0.937999	0.0267004	0.0405832	1303.73	1234.55	1324.2	1126.4	1635.39	1536.11	1877.38	1807.98	1744.45	2715.07	1934.28	2703.67
	VIT_15s0021g00320	65 - 72		No hit / Unknown	Unknown	-0.0330048	-0.208264	0.00386755	0.0990839	0.895972	0.959536	0.999833	0.999802	0.99998	0.905893	0.000276276	0.00178221	104.4	100.19	299.88	238.77	115.34	116.47	99.09	109.45	64.26	133.11	53.38	112.4
	VIT_15s0021g02270	65	yes	No hit / Unknown	Unknown	-0.0522265	-0.252283	0.0458774	0.198191	0.956521	0.732527	0.999833	0.999802	0.99998	0.76387	0.000670827	0.0887118	333.74	311.73	193.99	144.67	101.08	108.98	41.11	59.96	35.41	79.85	41.74	77.79
	VIT_15s0021g02690	65 - 72		Unfertilized embryo sac 10 UNE10	Transcription factor	-0.0611848	0.146284	-0.173601	0.00714228	0.766362	1.07674	0.999833	0.999802	0.99998	0.997086	6.7878e-05	0.0143749	125.35	113.88	71.88	93.18	58.2	43.98	86.15	85.89	191.49	344.77	150.12	385.75
	VIT_15s0024g00800	72		No hit / Unknown	Unknown	0.00430155	0.0369713	0.116886	0.0503099	0.455315	1.07728	0.999833	0.999802	0.99998	0.953866	0.0413336	3.1803e-14	634.48	640.14	707.44	737.7	584.57	653.59	746.61	774.33	581.77	829.26	660.85	1435.02
	VIT_15s0024g01750	65 - 72		Protein kinase	Signaling	-0.0188326	-0.248944	-0.0823543	-0.115632	0.795897	0.955336	0.999833	0.999802	0.99998	0.845736	0.000746329	5.23187e-05	22.67	21.57	43.71	30.69	46.1	39.63	204.24	184.7	274.44	516.96	272.1	555.49
	VIT_15s0045g00040	72		Copper-binding family protein	Unknown	0.0646745	0.0379795	-0.0533287	-0.469681	0.37094	0.65127	0.999833	0.999802	0.99998	0.171376	0.33336	0.0355903	10.81	15.13	7.23	8.8	12.58	10.7	83.01	49.18	76.73	105.46	82.21	135.7
	VIT_15s0046g00290	65	yes	Auxin response factor 18	Hormone Signaling - Auxin	0.00537526	0.16764	0.0951918	0.508547	0.772177	0.38237	0.999833	0.999802	0.99998	0.102928	0.0445373	0.433281	1738.52	1756.07	1435.08	1663.61	1096.37	1245.33	208.07	351.06	104.58	227.29	106.8	147.14
	VIT_15s0046g00320	72		Myc2 bHLH protein	Hormone Signaling - Jasmonate	-0.0320457	0.0920236	-0.0184478	0.0896593	0.170654	0.866844	0.999833	0.999802	0.99998	0.909031	0.532497	0.0112376	586.21	562.65	675.65	740.62	638.19	634.36	819.79	883.24	597.82	687.64	400.06	794.65
	VIT_15s0046g00480	72		Wax synthase	Metabolism.single reactions	-0.0373004	0.0796948	-0.208491	0.221991	-0.11489	0.63913	0.999833	0.999802	0.99998	0.711348	0.673908	0.00776121	389.1	374.61	340.4	380.04	448.86	359.72	581.89	738.1	1918.04	1788.59	1838.33	2965.16
	VIT_15s0046g01140	72		WRKY33	Transcription factor	-0.0185882	0.111658	0.137144	0.277756	-0.116201	1.17775	0.999833	0.999802	0.99998	0.611158	0.878493	0.0104571	903.69	680.11	428.85	509.99	286.41	366.7	256.25	374.19	294.91	235.14	73.28	214.16
	VIT_15s0046g01170	72		Dihydroflavonol 4-reductase (dihydrokaempferol 4-reductase)	Secondary Metabolism - Flavonoid	-0.057009	-0.0921259	0.000412433	-0.0233717	0.257006	1.03493	0.999833	0.999802	0.99998	0.983966	0.674807	0.0456148	105.07	95	73.11	63.39	74.33	75.78	54.56	53.02	35.22	46.54	18.08	50.03
	VIT_15s0046g01360	65		No hit / Unknown	Unknown	0.00774595	-0.0728774	-0.034792	-0.170969	1.17928	0.168118	0.999833	0.999802	0.99998	0.79804	0.000606957	0.79172	45.06	46	32.32	26.45	11.48	10	91.99	76.83	48.3	158.93	133.98	156.56
	VIT_15s0046g01400	72		Ubiquitin-conjugating enzyme E2 D/E	Primaty Metabolism - Protein	-0.0199286	-0.143079	0.0960887	0.0875749	0.402683	0.878418	0.999833	0.999802	0.99998	0.71462	0.0137618	1.42726e-08	3090.17	3054.47	3126.38	2763.46	2561.97	2819.04	2772.89	2944.61	1956.75	2655.84	1479.8	2796.15
	VIT_15s0046g01430	65 - 72		Aldose 1-epimerase	Primary Metabolism - Carbohydrate	0.0991723	0.177204	0.198558	0.303717	0.910811	1.12097	0.999833	0.999802	0.99998	0.0724261	9.5867e-07	1.24866e-08	2808.35	3084.25	3437.64	4089.26	3675.59	4401.97	1533.48	1921.63	759.57	1525.94	445.8	1015.41
	VIT_15s0046g01440	72		bZIP40	Transcription factor	-0.0164248	0.0267281	-0.123276	0.0106612	-0.22214	0.655521	0.999833	0.999802	0.99998	0.990995	0.476773	0.0474304	967.33	954.59	1005.44	1038.09	1217.8	1090.91	2873.85	2888.47	3120.82	2673.62	1537.61	2564.7
	VIT_15s0046g01540	65		F-box family protein	Primaty Metabolism - Protein	0.0172858	-0.0120205	0.145989	0.184578	0.690856	0.450293	0.999833	0.999802	0.99998	0.742155	0.00185633	0.241709	203.4	209.79	240.03	239.08	196.46	230.05	160.62	189.19	178.35	306.7	252.16	359.9
	VIT_15s0046g01590	72		Acidic chitinase III	Primary Metabolism - Carbohydrate	0.0551853	0.0814419	0.0845709	-0.158685	0.135808	0.988792	0.999833	0.999802	0.99998	0.792949	0.797351	0.00589182	202.01	218.48	134.1	146.26	118.52	130.48	116.62	101	145.73	164.44	178.27	394.93
	VIT_15s0046g01650	72		No hit / Unknown	Unknown	-0.0543512	-0.308223	0.0200687	0.299474	0.257828	0.750512	0.999833	0.999802	0.99998	0.325362	0.342318	1.3703e-06	461.18	434.42	988.89	700.05	899.52	926.02	627.37	801.77	594.5	730.4	510.78	879.13
	VIT_15s0046g01900	65 - 72		ferric reduction oxidase 2	Transport	0.0647523	0.125068	-0.119879	-0.215587	0.659497	0.597142	0.999833	0.999802	0.99998	0.578531	0.000697127	0.0477766	108.31	118.14	131.33	153.28	253.45	227.87	268.37	223.89	140.39	232.92	105.47	167.46
	VIT_15s0046g02110	72		Late embryogenesis abundant protein Lea14-A	Response to Stress	-0.039131	-0.00279772	-0.0492936	0.0444723	0.118449	1.48365	0.999833	0.999802	0.99998	0.957245	0.878041	0.00224955	398.05	267.01	456.76	451.38	308.92	249.11	971.44	1163.92	322.08	411.69	100.92	439.19
	VIT_15s0046g02160	65 - 72		Proline iminopeptidase	Primary Metabolism - Aminoacid	-0.0627722	-0.0421517	-0.0724756	0.24894	0.543039	0.692066	0.999833	0.999802	0.99998	0.449554	0.00474981	0.000162577	636.45	605.24	723.4	702.83	616.09	585.57	422.37	515.55	328.97	498.94	300.31	497.99
	VIT_15s0046g02280	72		Ubiquitin-conjugating enzyme E2 H	Primaty Metabolism - Protein	-0.0246353	-0.0900768	-0.00938227	0.0188819	0.267349	0.536433	0.999833	0.999802	0.99998	0.974175	0.195691	0.00507831	418.1	409.57	616.25	576.51	766.32	769.19	838.15	846.86	806.16	992.98	622.04	925.04
	VIT_15s0046g02300	65 - 72		Cysteine synthase	Primary Metabolism - Aminoacid	-0.040061	-0.206917	0.0521908	-0.0527497	1.21804	1.51406	0.999833	0.999802	0.99998	0.93462	4.99234e-12	2.2805e-12	948.39	914.14	1493.59	1207.74	1721.17	1825.32	2581.26	2469.16	2786.11	7024.94	3074.84	9425.1
	VIT_15s0046g02690	72		Ribosomal protein L36 (RPL36C) 60S	Primaty Metabolism - Protein	-0.0662767	-0.207164	0.0891926	0.0922452	0.411607	0.676711	0.999833	0.999802	0.99998	0.828798	0.00241238	4.91516e-07	3052.21	2899.54	3781	3151.01	3285.89	3609.88	2473.73	2646.29	1860.39	2535.07	1499.83	2446.5
	VIT_15s0046g03190	65		Myb domain protein 17	Transcription factor	0.00861232	0.304565	0.232	0.181232	0.787488	0.851804	0.999833	0.999802	0.99998	0.795329	0.0433455	0.149804	47.19	48.14	48.68	78.29	58.88	80.16	38.32	47.37	19.33	43.75	8.28	22.22
	VIT_15s0046g03340	65 - 72		Acetyl co-enzyme A carboxylase carboxyltransferase alpha subunit	Primary Metabolism - Lipid	0.0546592	0.0415899	0.0171535	0.186819	0.520075	0.893052	0.999833	0.999802	0.99998	0.485918	0.00139168	1.88029e-07	1281.08	1348.52	1247.17	1295.75	1318.64	1353.56	1129.83	1296.19	1190.86	1762.29	995.96	1907.52
	VIT_15s0046g03570	72	yes	Neomenthol dehydrogenase	Secondary Metabolism - Terpenoid	-0.0168461	-0.0374425	0.182836	0.264059	0.476928	0.799772	0.999833	0.999802	0.99998	0.399918	0.000770702	0.00391484	819.11	809.24	1275.17	1222.43	894.6	1061.17	635.96	786.85	391.59	559.8	271.47	498.71
	VIT_15s0048g00480	65		Pectinesterase inhibitor	Cell Wall	-0.00474085	0.295111	0.0320776	0.0354851	0.603197	0.126399	0.999833	0.999802	0.99998	0.976928	0.031724	0.881244	0.52	0.26	11.18	24.05	104.27	110.77	123.16	128.58	71.58	117.83	43.21	49.99
	VIT_15s0048g00500	65		Pectinesterase family	Cell Wall	0.0011671	0.278671	-0.0106747	0.0442155	0.668906	0.317815	0.999833	0.999802	0.99998	0.964944	1.31157e-08	0.60597	6.84	6.93	204.87	353.13	1913.81	1904.18	2581.02	2684.08	1317.24	2155.43	898.47	1203.6
	VIT_15s0048g00510	65		Pectinesterase family	Cell Wall	-0.187791	0.17536	0.16364	0.0829543	0.979462	0.632437	0.999833	0.999802	0.99998	NA	0.0119747	0.338537	54.95	37.64	22.43	45.71	4.94	13.9	6.53	8.92	6.49	44.02	6.47	18.07
	VIT_15s0048g00530	72		Auxin-responsive SAUR11	Hormone Signaling - Auxin	-0.117869	-0.202619	0.130243	0.303435	0.156106	0.858936	0.999833	0.999802	0.99998	0.549466	0.712895	0.0320128	392.7	328.88	406.52	332.3	243.09	280.26	132.55	190.27	196.45	225.67	98.45	201.14
	VIT_15s0048g00740	65 - 72		No hit / Unknown	Unknown	0.0935113	0.0456993	0.0334551	-0.336946	1.389	1.0681	0.999833	0.999802	0.99998	0.476155	5.25962e-06	0.0270378	14.26	22.66	3.32	4.5	17.29	18.75	63.59	36.65	49.75	179.47	169.68	457.08
	VIT_15s0048g01000	58 - 65 - 72		2'-hydroxy isoflavone/dihydroflavonol reductase	Secondary Metabolism - Flavonoid	0.215133	0.0597528	-0.0269934	0.545729	1.05029	1.49578	0.999833	0.999802	0.99998	0.00712013	4.31727e-06	5.43538e-05	296.79	375.11	153.86	164.41	205.96	202.45	157.62	248.08	248.42	573.22	240.94	830.11
	VIT_15s0048g01010	65 - 72		2'-hydroxy isoflavone/dihydroflavonol reductase	Secondary Metabolism - Flavonoid	0.088324	-0.142707	0.0422445	0.409974	0.6234	0.766439	0.999833	0.999802	0.99998	0.145504	0.0139749	0.00193604	292.77	324.71	327.12	290.53	319.83	336.99	176.29	251.48	191.09	314.85	217.59	386.6
	VIT_15s0048g01070	72		Vacuolar iron transporter 1	Transport	NA	0.0734771	0.0983777	0.0577787	0.431158	1.1603	NA	0.999802	0.99998	0.952325	0.244067	0.0208599	0	0	240.66	263.58	216.68	245.28	135.64	142.93	73.3	107.07	28.43	89.47
	VIT_15s0048g01120	65		Subtilisin serine protease	Primaty Metabolism - Protein	0.0104891	0.0367644	0.0991168	0.0228208	1.08392	0.233994	0.999833	0.999802	0.99998	NA	0.00451073	NA	1.33	1.94	1.84	2.66	0.35	10.69	1.06	1.63	1.61	14.39	1.69	3.28
	VIT_15s0048g01390	65		Gibberellin receptor GID1L3	Hormone Signaling - Gibberellic Acid	0.136418	-0.00198724	0.168386	0.325541	0.602813	0.393711	0.999833	0.999802	0.99998	0.334488	0.0370289	0.54944	3054.1	3448.22	935.91	939.13	368.09	444.44	149.05	199.07	53.56	88.5	33.33	49.59
	VIT_15s0048g01670	72		CYP704G7	Cellular Metabolism	0.060019	0.173625	0.0554802	0.286675	0.619155	0.90299	0.999833	0.999802	0.99998	0.588451	0.0876937	0.0346301	14.21	18.16	36.86	47.28	53.22	58.07	24.81	36.37	32.6	57.12	28.51	62.21
	VIT_15s0048g01700	72		CYP86A1	Cellular Metabolism	0.0900144	0.0387396	-0.207679	0.278419	0.325133	0.69669	0.999833	0.999802	0.99998	0.562878	0.294815	0.00312664	39.91	51.55	132.37	140.33	166.3	130.09	111.79	148.65	160.79	210.49	159.88	269.79
	VIT_15s0048g02430	72		Naringenin,2-oxoglutarate 3-dioxygenase	Secondary Metabolism - Flavonoid	0.0635817	0.552317	0.0631731	0.0420531	0.508499	1.05256	0.999833	0.875598	0.99998	0.892274	0.222147	0.0275104	18.95	23.48	70.02	211.64	169.9	534.76	99.57	272.61	341.63	554.08	139.34	367.61
	VIT_15s0048g02530	72	yes	Harpin-induced 1	Response to Stress	0.0179627	0.205975	0.197023	0.0415131	0.415118	0.81262	0.999833	0.999802	0.99998	0.965999	0.152522	0.0390688	311.96	320.41	4240.91	5245.79	6804.9	8233.51	2868.42	2971.24	638	895.83	299.99	584.28
	VIT_15s0048g02780	65		No hit / Unknown	Unknown	0.0800804	-0.151045	0.0979197	0.318111	0.750788	0.428657	0.999833	0.999802	0.99998	0.474841	0.00343665	0.344202	471.93	513.2	160.92	141.29	112.84	128.25	74.08	102.96	57.79	106.08	103.11	147.25
	VIT_15s0048g02860	72		Auxin-responsive SAUR29	Hormone Signaling - Auxin	0.136507	-0.11649	-0.136641	0.0737795	0.149414	0.507339	0.999833	0.999802	0.99998	0.936669	0.58574	0.0334927	157.13	189.68	237.88	215.58	268.35	240.55	152.96	163.26	247.65	279.88	213.02	312.3
	VIT_15s0048g02990	72		AAA-type ATPase	Diverse functions	0.0340014	0.0372358	-0.0597907	-0.00444612	0.319939	1.13081	0.999833	0.999802	0.99998	0.998638	0.553649	0.00282178	578.36	606.11	241.99	256.3	204.61	191.18	384.11	379.5	219.76	303.4	190.56	483.51
	VIT_15s0107g00310	72		EF hand	Signaling	-0.0136578	-0.147245	-0.00518392	0.196392	0.488944	0.71337	0.999833	0.999802	0.99998	0.375587	0.00145922	3.67477e-06	827.28	821.55	887.8	779.56	852.91	859.46	825.86	951.9	791.44	1142.77	706.86	1187.21
	VIT_15s0107g00550	72		Tetratricopeptide repeat domain male sterility MS5	Unknown	-0.158392	-0.0542639	0.0761588	0.180695	0.632114	1.30204	0.999833	0.999802	0.99998	0.761936	0.0877703	0.000719304	1049.01	897.46	425.84	405.51	318.46	348.27	163.63	193.05	244.88	439.1	264.56	782.32
	VIT_16s0013g00650	65 - 72		Histone-lysine N-methyltransferase, H3 lysine-9 specific SUVH5	Primary Metabolism - Aminoacid	0.118985	-0.000651343	0.056528	0.339047	0.925726	0.893482	0.999833	0.999802	0.99998	0.468593	0.00225852	0.0274419	41.31	53.54	54.08	54.64	63.93	70.46	39.94	60.15	36.05	81.2	33.52	70.59
	VIT_16s0013g00880	65		Oleosin OLE-4	Cellular process	-0.110138	-0.135708	0.0534715	0.116356	0.830451	0.639208	0.999833	0.999802	0.99998	0.820195	1.08517e-08	0.335436	24.89	12.34	31249.7	28299.2	17622.5	18702.3	10448.9	11444.8	3413.78	6334.93	2169.27	5023.15
	VIT_16s0013g01050	72	yes	ERF/AP2 Gene Family ERF6-L7	Hormone Signaling - Ethylene	-0.00730362	0.0894775	0.0271446	0.0736151	0.0498476	1.32323	0.999833	0.999802	0.99998	0.932569	0.953241	0.00719293	57.09	55.29	60.92	72.83	44.31	48.84	23.78	29.64	34.88	37.49	9.61	36.22
	VIT_16s0013g01110	72		ERF/AP2 Gene Family ERF6-L11	Hormone Signaling - Ethylene	-0.0029127	-0.141312	-0.0317586	0.0307639	0.167325	1.26716	0.999833	0.999802	0.99998	NA	0.824268	0.0233451	2.11	1.89	9.67	5.22	9.3	7.43	15.51	16.81	18.72	25.83	6.34	36.32
	VIT_16s0013g01950	72		sugar transporter	Transport	0.000517572	-0.00851989	0.0618345	-0.0414741	0.713662	1.24783	0.999833	0.999802	0.99998	NA	0.108514	0.0217884	3.7	3.82	11.2	11	5.38	7.91	9.8	7.65	9.37	23.32	6.86	29.49
	VIT_16s0022g00060	65		Structural maintenance of chromosome 2	Cellular process	0.0481395	0.077606	-0.0470407	0.26212	1.15394	0.570069	0.999833	0.999802	0.99998	0.590216	0.00224258	NA	122.44	136.54	149	167.49	94.03	83.03	20.2	37.8	6.76	28.27	3.68	10.6
	VIT_16s0022g00080	65 - 72		HcrVf2 protein	Diverse functions	-0.00916294	0.0946977	-0.106702	-0.111634	1.37785	2.00698	0.999833	0.999802	0.99998	0.900744	3.24092e-08	4.94573e-10	99.71	98.61	29.49	35.88	64	53.31	163.51	143.75	178.33	558.26	160.37	797.44
	VIT_16s0022g00240	72		EIX receptor 2	Diverse functions	-0.0365925	-0.0948977	-0.0166418	-0.0367964	0.162792	1.18855	0.999833	0.999802	0.99998	0.976669	0.684416	0.00298441	11.84	9.65	4.82	2.13	7.72	6.43	34.35	32.07	139.16	159.78	95.41	259.82
	VIT_16s0022g00650	72		No hit / Unknown	Unknown	-0.0733195	0.0742869	-0.21485	0.112934	0.40306	1.1041	0.999833	0.999802	0.99998	0.895775	0.36171	9.83512e-05	129.83	118.47	39.82	43.79	52.26	36.15	56.38	62.88	80.94	117.62	78.94	184.57
	VIT_16s0022g00660	72		Trehalose-6-phosphate phosphatase	Primary Metabolism - Carbohydrate	-0.0450559	0.00400672	-0.0784944	0.0110687	0.40191	0.950021	0.999833	0.999802	0.99998	0.990995	0.144517	8.20824e-06	712.68	683.27	309.56	311.85	273.86	256.44	345.66	345.86	462.66	638.63	455.77	920.31
	VIT_16s0022g00680	72		Multi-copper oxidase (SKU5)	Transport	0.014734	0.0357966	0.0223469	0.234733	0.683703	1.18928	0.999833	0.999802	0.99998	0.701713	0.0572217	0.00885596	295.03	300.82	463.22	485.2	338.9	353.41	93.27	132.62	35.06	66.07	24.47	71.35
	VIT_16s0022g00940	65 - 72		Pectinesterase PME3	Cell Wall	-0.159203	0.044808	-0.0319646	-0.0713756	1.04715	1.21888	0.999833	0.999802	0.99998	NA	0.00509984	0.0300458	70	52.62	3.38	4.47	1.57	0.53	17.32	14.44	10.96	34.62	3.8	27.54
	VIT_16s0022g01640	65 - 72		Receptor serine/threonine kinase	Signaling	0.0414645	0.0668712	0.0450385	0.371121	1.13762	1.61609	0.999833	0.999802	0.99998	0.395896	2.40401e-05	0.000727559	301.63	318.92	226.89	243.83	175.53	192.39	92.37	147.25	48.65	126.82	31.38	155.27
	VIT_16s0022g01650	65 - 72		Receptor serine/threonine kinase PR5K	Signaling	0.126284	0.0421786	0.0032979	0.51531	1.24841	1.82397	0.999833	0.999802	0.99998	0.0895647	5.84598e-14	5.99349e-09	5490.37	6345.13	2734	2856.76	2322.06	2366.96	931.07	1559.04	756.31	1935.15	550.63	2325.23
	VIT_16s0022g02110	72		DEAD box RNA helicase (PRH75)	Primary Metabolism	0.00867559	-0.159459	-0.0689412	0.0277081	0.336483	0.532255	0.999833	0.999802	0.99998	0.954301	0.00499219	2.87352e-07	10558.5	10683.9	11214.5	9946.91	11626.4	11074.8	10880.8	11069.5	8338.5	10737.7	7578.19	11129.7
	VIT_16s0022g02150	65 - 72		Lectin	Unknown	0.0193203	0.0548549	0.189153	0.23727	0.919848	1.43001	0.999833	0.999802	0.99998	0.543419	1.30326e-05	0.000736437	27.21	31.63	69.88	75.19	163.45	203.12	405.54	493.09	322.59	662.26	152.86	536.8
	VIT_16s0039g00220	65 - 72		Aquaporin BETA-TIP	Transport	-0.0358934	0.201316	0.0672191	0.0945218	0.600631	1.20102	0.999833	0.999802	0.99998	0.841139	1.6802e-05	0.00282825	6	3.2	6250.39	7753.45	8670.87	9368.7	8721.74	9353.45	5377.7	8412.95	2414.26	6649.58
	VIT_16s0039g00280	65		No hit / Unknown	Unknown	0.0199815	0.231211	0.107505	0.231242	0.604674	0.302173	0.999833	0.999802	0.99998	0.636193	0.00439006	0.340034	240.87	247.1	121.64	154.45	141.87	163.28	100.51	122.95	115.69	184.84	173.39	218.39
	VIT_16s0039g00760	65		CYP89A2	Cellular Metabolism	0.131608	0.114859	-0.0066972	0.239747	1.03981	0.587022	0.999833	0.999802	0.99998	0.673814	0.000627593	0.343234	121.89	146.79	178.54	213.87	234.25	234.78	99.02	129.15	34.42	87.14	24.39	45.18
	VIT_16s0039g00920	65		CYP89A28	Cellular Metabolism	0.0307558	-0.087373	0.117119	0.33633	0.58959	0.472378	0.999833	0.999802	0.99998	0.466246	0.0226591	0.207887	155.79	166.41	243.43	221.34	195.52	224.86	109.44	162.33	106.03	170.96	109.75	160.32
	VIT_16s0039g01560	72		PLATZ transcription factor	Transcription factor	-0.00300699	-0.122311	0.053662	0.196259	0.210076	0.650661	0.999833	0.999802	0.99998	0.523597	0.549007	0.0284207	449.17	450.01	791.16	716.29	839.53	895.86	835.18	970.25	1049.62	1248.71	646.51	1065.7
	VIT_16s0039g01580	72		Carbohydrate kinase	Primary Metabolism - Carbohydrate	-0.0638942	-0.242235	-0.110598	-0.0935452	0.183226	0.612268	0.999833	0.999802	0.99998	0.718498	0.514171	0.00031679	1242.19	1178.46	2037.05	1619.34	1902.71	1748.8	2818.06	2626.52	2448.68	2841.43	2090.1	3270.98
	VIT_16s0039g01670	72		Cinnamoyl-CoA reductase	Secondary Metabolism - Phenylpropanoid	-0.0165032	0.0786647	0.00274046	0.439973	0.197296	0.661075	0.999833	0.999802	0.99998	0.114944	0.516103	0.021842	561.6	554.65	681.99	732.92	640.41	649.24	317.76	469.21	551.81	649.5	386.6	641.36
	VIT_16s0039g02260	65 - 72		RelA/SpoT protein (RSH3)	Signaling	0.0624098	0.0542226	-0.0477454	0.224934	0.527708	0.595189	0.999833	0.999802	0.99998	0.503894	0.00241238	0.00404061	695.48	738.33	658.87	694.88	784.57	759.57	725.4	867.13	822.83	1227.1	829.92	1289.66
	VIT_16s0039g02500	72		Shikimate kinase	Primary Metabolism - Aminoacid	-0.0572742	-0.293094	0.0393118	-0.168959	0.486948	0.533548	0.999833	0.999802	0.99998	0.566997	0.0128448	0.0204472	371.83	353.11	488.3	359.7	448.45	471.6	717.23	627.91	600.71	873.29	500.72	746.26
	VIT_16s0039g02530	72		No hit / Unknown	Unknown	0.0764995	-0.23289	-0.0816686	0.12653	0.334189	0.75059	0.999833	0.999802	0.99998	0.822823	0.195113	0.0245931	178.73	198.81	195.02	139.63	187.53	174.97	199.65	222.23	150.45	196.63	96.82	175.08
	VIT_16s0039g02540	72		Rubredoxin	Primary Metabolism - Lipid	-0.011283	-0.119944	-0.222391	0.227731	0.413645	0.81732	0.999833	0.999802	0.99998	0.511728	0.00599615	0.00729545	637.7	632.73	582.13	513.97	626.68	526.73	660.82	794.63	423.8	578.64	331.82	624.43
	VIT_16s0039g02550	65 - 72	yes	Seed specific protein Bn15D1B	Developmental Process	0.0635452	-0.175019	0.170353	0.327456	0.883583	1.23746	0.999833	0.999802	0.99998	0.176586	8.42156e-07	3.98332e-05	2526.67	2673.92	2352.47	2046.78	1703.58	2031.65	1160.62	1504.03	344.28	674.6	251.96	657.43
	VIT_16s0039g02720	65		Glutamate dehydrogenase 2 (GDH2)	Primary Metabolism - Aminoacid	0.0521271	-0.0569614	0.0878464	0.159447	0.841575	1.04654	0.999833	0.999802	0.99998	NA	0.0455799	0.0556998	27.36	32.05	15.27	12.95	9.47	13.57	8.8	13.76	7.76	23.44	6.74	20.97
	VIT_16s0039g02740	72		NADH glutamate dehydrogenase	Primary Metabolism - Aminoacid	-0.0219346	0.0336434	0.0266411	0.00679097	0.625836	0.989062	0.999833	0.999802	0.99998	0.997555	0.158335	0.0202673	21.83	20.43	18.02	19.32	20.59	22.13	28.99	29.07	21.9	43.51	18.07	42.01
	VIT_16s0039g02750	65 - 72		NADH glutamate dehydrogenase	Primary Metabolism - Aminoacid	-0.0305946	0.0653243	-0.125204	0.156399	0.537034	0.753864	0.999833	0.999802	0.99998	0.841139	0.0400676	0.00141182	513.79	501.22	217.19	235.73	270.6	238.91	453.37	550.89	352.21	541.7	334.39	587.23
	VIT_16s0050g00120	65 - 72		B57	Unknown	-0.00248587	0.530134	0.357531	-0.0695134	0.556912	1.34774	0.999833	0.999802	0.99998	0.896435	0.0288322	0.00116815	0.26	0	40.77	82.06	84.65	125.18	775.34	467.26	2678.45	4185.89	1413.46	4521.26
	VIT_16s0050g00390	72		Caffeic acid 3-O-methyltransferase (VvCOMT)	Secondary Metabolism - Phenylpropanoid	0.0528581	-0.104803	-0.243863	-0.0953883	-0.214249	0.607024	0.999833	0.999802	0.99998	0.856542	0.556733	0.0393293	412.49	446.7	541.36	482.91	1004.3	759.93	5024.95	4644.24	5778.98	4961.92	3555.05	5658.45
	VIT_16s0050g00750	65		Short-chain dehydrogenase/reductase	Unknown	0.0437278	-0.0708687	-0.00474259	-0.0904283	0.610112	0.501298	0.999833	0.999802	0.99998	0.902478	0.025089	0.291625	155.68	166.26	148.46	138.38	154.11	155.82	185.62	171.54	174.49	286.92	143.75	220.06
	VIT_16s0050g01110	65 - 72		Polygalacturonase GH28	Cell Wall	-0.0148211	0.336735	0.193688	0.0434985	0.858032	1.0203	0.999833	0.999802	0.99998	0.968243	0.00891653	0.0452512	1559.95	1542.6	207.32	296.96	142.53	196.85	91.26	96.37	81.43	177.03	63.34	170.42
	VIT_16s0050g01580	65 - 72		UDP-glucose: anthocyanidin 5,3-O-glucosyltransferase	Secondary Metabolism - Flavonoid	0.0029572	-0.030923	0.0862643	0.242111	0.855873	0.789107	0.999833	0.999802	0.99998	0.491961	4.15302e-09	0.00166337	495.23	498.92	635.51	620.3	635.99	695.72	574.12	699.15	280.67	529.94	338.12	610.11
	VIT_16s0050g01610	65 - 72		UDP-glycosyltransferase 88A4	Primary Metabolism - Carbohydrate	0.000660283	0.128052	0.194011	0.199063	1.23267	1.4317	0.999833	0.999802	0.99998	NA	6.3631e-05	0.000196526	5.74	5.93	11.08	15.4	27.61	39.4	20.28	28.01	22.26	69.22	31.59	104.54
	VIT_16s0050g01620	65		ABC transporter G member 14	Transport	0.0416787	0.0016123	-0.15006	0.322342	1.11299	0.941506	0.999833	0.999802	0.99998	0.318238	1.27859e-08	0.101837	3846	4028.76	1321.88	1329.79	1279.32	1145.96	1285.07	1687.77	874.77	2066.75	753.23	2175.93
	VIT_16s0050g01650	65 - 72		No hit / Unknown	Unknown	0.0130369	0.023123	-0.0255288	-0.157503	0.774684	1.11202	0.999833	0.999802	0.99998	NA	0.0394815	0.0354225	3.92	4.78	2.24	2.79	2.63	1.71	13.42	9.28	21.02	44.76	27.7	87.36
	VIT_16s0050g01690	72		Receptor kinase homolog LRK10	Signaling	-0.125352	0.0495644	0.0530563	0.218865	-0.307656	0.773824	0.999833	0.999802	0.99998	0.729594	0.528649	0.0382211	160.04	114.22	101.47	111.67	70.81	78.91	96.54	123.8	244.17	188.93	129.53	241.96
	VIT_16s0050g01830	65		AAA-type ATPase	Diverse functions	-0.0511621	-0.151769	-0.186664	0.0654485	0.76491	0.863893	0.999833	0.999802	0.99998	NA	0.0320159	0.113852	7.37	4.35	14.65	9.79	22.23	14.13	9.98	11.86	33.71	68.89	32.81	78.59
	VIT_16s0050g01880	58 - 72		Receptor kinase homolog LRK10	Signaling	-0.00305951	-0.0598292	-0.101813	-0.757627	0.490004	1.8582	0.999833	0.999802	0.99998	0.000452463	0.208407	6.29966e-11	15.82	15.85	12.32	10.66	18.79	13.48	272.27	134.83	248.02	385.58	125.8	529.44
	VIT_16s0050g02400	72		ERF/AP2 Gene Family CRF2	Hormone Signaling - Ethylene	-0.00335383	0.0474384	-0.134965	0.125303	0.0574346	1.47038	0.999833	0.999802	0.99998	0.886854	0.947856	0.00537982	50.1	49.69	37.06	39.59	23.12	16.33	45.02	51.62	34.53	37.58	8.79	48.92
	VIT_16s0050g02430	72		Receptor protein kinase	Signaling	0.0237543	0.258181	0.00171524	0.331713	0.819975	1.10517	0.999833	0.999802	0.99998	NA	0.0532996	0.0230599	104.31	108.13	51.01	70.14	53.33	54.04	15.98	31.13	9.35	27.1	10.81	30.39
	VIT_16s0050g02650	65 - 72		No hit / Unknown	Unknown	0.00907044	0.412062	0.164295	0.108649	1.11217	1.12456	0.999833	0.999802	0.99998	0.904068	2.1633e-07	0.0333125	1.32	1.78	51.15	85.85	97.3	119.15	130.5	145.61	131.88	316.43	72.49	233.19
	VIT_16s0098g00330	65		ORG1 (OBP3-responsive gene 1)	Hormone Signaling - Jasmonate	-0.132148	0.0784588	-0.12781	0.0774424	0.739881	0.485063	0.999833	0.999802	0.99998	0.933171	0.000110086	0.0888418	345.85	294.21	451.79	491.51	622.48	561.64	611.37	655.66	471.47	831.79	518.94	751.64
	VIT_16s0098g00350	72		SDG29 (SET Domain group 29)	Transcription factor	0.0781279	0.272629	-0.0431417	0.126821	0.382621	0.506767	0.999833	0.999802	0.99998	0.803988	0.0212816	0.00709506	487.34	530.2	331.95	436.57	409.17	393.81	324.37	358.64	342.87	458.9	297.14	432.41
	VIT_16s0098g00600	65 - 72		No hit / Unknown	Unknown	-0.180718	-0.152709	0.0615776	-0.00772458	0.884798	0.93682	0.999833	0.999802	0.99998	0.995282	0.00415996	0.0099552	681.83	564.45	723.42	593.53	720.48	799.84	566.46	561.99	191.04	415.72	264.53	563.46
	VIT_16s0098g00690	72		Major Facilitator Superfamily	Transport	-0.00453679	-0.00392987	-0.118272	-0.183291	0.268333	0.633638	0.999833	0.999802	0.99998	0.51837	0.372449	0.0375394	375.34	375.9	369.44	370.19	418.34	380.43	920.31	796.58	1242.53	1544.3	1198.56	1951.57
	VIT_16s0098g00730	72		Ribosomal protein L9 (RPL90A/C) 60S	Primaty Metabolism - Protein	-0.00034987	-0.267698	0.074634	-0.00741249	0.452993	0.693311	0.999833	0.999802	0.99998	0.989611	0.000659925	1.48035e-10	4221.53	4243.47	4817.54	3835.51	3776.87	4076.72	4707.33	4665.9	2530.39	3548.43	2381.72	3918.53
	VIT_16s0098g00790	65 - 72		Copper-binding family protein	Unknown	0.242279	0.213511	0.196935	-0.416776	0.858504	1.11247	0.999833	0.999802	0.99998	0.0112687	1.1468e-05	8.31481e-08	1767.43	2218.87	1152.68	1419.08	1615.52	1999.31	5078.95	3677.51	4462.99	8638.94	4523.27	10263.5
	VIT_16s0098g00800	58 - 65		Copper-binding family protein	Unknown	-0.0428753	0.000463048	-0.194457	-0.578357	0.631359	0.249597	0.999833	0.999802	NA	4.40959e-05	0.0153301	0.263218	25.28	22.14	17.09	17.45	65.28	17.21	810.83	519.02	745.39	1240.03	1184.35	1431.34
	VIT_16s0098g00890	65		Harpin-induced protein	Response to Stress	0.140464	-0.0226507	0.289801	0.127924	0.783211	0.63923	0.999833	0.999802	0.99998	0.850314	0.0014001	0.0542524	150.98	184.48	227.47	224.08	185.38	249.69	149.73	166.72	283.97	532.31	518.05	852.7
	VIT_16s0098g00940	65 - 72		Plastid-specific 30S ribosomal protein 1	Cellular process	0.0011308	0.0353231	0.000621689	0.0349071	0.589216	0.794904	0.999833	0.999802	0.99998	0.965745	0.00101574	0.000611789	239.74	241.02	223.38	234.17	226.9	229.57	256.21	262.23	332.71	520.96	234.8	425.23
	VIT_16s0098g00990	72		No hit / Unknown	Unknown	0.0788601	0.0925121	0.0559202	0.118934	0.501233	1.09271	0.999833	0.999802	0.99998	0.889129	0.125444	0.00203833	97.62	109.39	65.46	73.55	42.06	46.31	41.31	50.91	77.51	118.39	49.85	120.82
	VIT_16s0098g01000	72		No hit / Unknown	Unknown	-0.134656	-0.03069	-0.100726	-0.144763	-0.0282535	1.23013	0.999833	0.999802	0.99998	0.843372	0.967658	0.00296049	174.21	133.37	202.37	195.08	150.25	127.6	294.45	251.98	279.95	277.82	98.31	282.92
	VIT_16s0098g01150	58 - 72		Auxin-responsive SAUR29	Hormone Signaling - Auxin	0.114387	0.0702723	-0.128653	-0.875568	0.574517	1.13754	0.999833	0.999802	0.99998	1.41869e-05	0.073978	0.00281266	162.3	188.07	51.48	58.2	61.46	41.22	1685.95	760.08	1414.94	2308.59	1126.41	2874.72
	VIT_16s0098g01380	65		Yippee	Unknown	-0.0183541	-0.173233	0.0912966	0.0588902	0.811819	0.167893	0.999833	0.999802	0.99998	0.950495	2.07632e-05	0.73632	96.88	94.49	160.42	125.83	135.44	152	242.69	254.79	192.62	359.06	248.07	285.92
	VIT_16s0098g01540	65 - 72		Thylakoid lumenal 17.4 kDa protein, chloroplast	Photosynthesis	-0.0876034	0.0192764	0.0657169	0.225193	0.641477	1.06	0.999833	0.999802	0.99998	0.601345	0.00151622	0.00393507	240.26	220.23	194.82	199.59	155.15	168.27	126.36	153.08	130.29	213.61	84.8	200.73
	VIT_16s0098g01680	72		Kinesin light chain	Cellular process	0.0710657	0.134022	0.0391948	0.136229	0.283607	0.563845	0.999833	0.999802	0.99998	0.769762	0.275829	0.0146636	169.94	184.55	293.81	334.88	338.6	354.05	277.52	307.48	284.59	356.7	210.59	321.92
	VIT_16s0098g01740	65 - 72		No hit / Unknown	Unknown	0.00292812	0.137224	0.0155086	0.185015	1.0886	1.17145	0.999833	0.999802	0.99998	0.794462	0.00439379	0.0340307	41.45	41.93	23.96	31.78	50.72	52.23	33.48	41.86	10.38	38.49	6.31	25.15
	VIT_16s0100g00010	65 - 72		Carboxyesterase 20 CXE20	Cellular Metabolism	0.0246341	0.0560836	-0.0275295	-0.0849803	0.957421	1.67615	0.999833	0.999802	0.99998	NA	0.0169494	0.0016504	3.17	4.68	221.29	241.68	50.99	46.01	14.94	10.82	6.45	21.9	2.01	26.07
	VIT_16s0100g00220	65 - 72		No hit / Unknown	Unknown	0.0483689	-0.0391848	0.103958	-0.260606	0.571479	1.2619	0.999833	0.999802	0.99998	0.643476	0.0166466	7.14548e-09	8.68	12.96	22.95	21.02	29.03	35.03	131.92	86	241.43	378.78	144.06	367.95
	VIT_16s0100g00270	65 - 72		Peptidoglycan-binding LysM domain-containing protein	Signaling	0.0583983	-0.0168127	-0.0919308	-0.165956	0.635378	0.905728	0.999833	0.999802	0.99998	0.594458	0.00474951	8.08628e-05	56.82	63.6	114.07	112.33	243.24	217.65	850.94	746.57	1009.15	1659.85	1021.36	2003.93
	VIT_16s0100g00290	65 - 72	yes	L-idonate dehydrogenase	Primary Metabolism - Carbohydrate	-0.111366	-0.0348454	0.0924604	0.383477	0.663921	1.1792	0.999833	0.999802	0.99998	0.0123058	0.0105056	5.73771e-16	34261	31486.8	15651.3	15186.6	8562.83	9430.75	4055.35	5398.39	3260.85	5575.22	3096.23	7239.81
	VIT_16s0100g00350	72		ABC transporter B member 8	Transport	-0.133236	0.174936	-0.073242	0.0810966	0.47486	0.516071	0.999833	0.999802	0.99998	0.845518	0.0131237	0.0410098	260.58	225.57	375.7	444.86	470.47	443.46	579.22	614.32	652.33	938.9	650.95	960.78
	VIT_16s0100g00400	72		ERF/AP2 Gene Family ERF25	Hormone Signaling - Ethylene	-0.00875907	-0.0250867	-0.108033	-0.131548	0.322404	1.12397	0.999833	0.999802	0.99998	0.87926	0.513696	0.0025454	68.48	61.07	122.19	103.78	313.25	130.22	1523.52	1299.95	795.57	1080.59	495.61	1240.93
	VIT_16s0100g00420	72		ARR2 typeB	Hormone Signaling - Cytokinin	0.00232887	-0.0463932	0.167094	0.277346	1.0995	1.62161	0.999833	0.999802	0.99998	0.566177	NA	0.00187426	3.67	3.83	92.57	85.56	93.38	138	52.2	96.39	6.15	46.8	0.32	23.11
	VIT_16s0100g00670	65 - 72		Homeodomain GLABROUS1	Transcription factor	0.054382	0.21487	0.0988691	0.440001	0.81866	1.29867	0.999833	0.999802	0.99998	0.220813	0.0487405	0.0165359	106.89	116.71	165.44	208.34	123.12	154.76	50.59	119.64	26.97	71.16	13.33	61.04
	VIT_16s0100g00740	65		No hit / Unknown	Unknown	0.0538079	-0.231707	0.147862	-0.0471951	0.688277	0.189599	0.999833	0.999802	0.99998	NA	0.0106683	0.737018	70.09	78.82	90	67.85	52.99	66.9	20.05	18.22	97.41	171.56	164.09	193.35
	VIT_16s0100g01100	65		Stilbene synthase	Secondary Metabolism - Phenylpropanoid	-0.0247406	0.0869775	0.0760501	0.182568	1.45111	0.459705	0.999833	0.999802	0.99998	NA	6.7878e-05	0.487659	3.15	1.58	2.58	11.43	0.98	5.43	1.63	6.02	4.18	33.59	8.58	23.76
	VIT_16s0100g01230	72		No hit / Unknown	Unknown	-0.0319354	-0.171263	0.09753	0.0557581	0.422456	0.692302	0.999833	0.999802	0.99998	0.888096	0.00295043	5.17034e-07	1102.45	1077.27	1628.5	1412.91	1443.49	1583.56	1093.6	1135.94	1051.76	1443.71	835.71	1378.41
	VIT_16s0115g00170	65 - 72		Seed maturation protein PM28	Response to Stress	NA	0.0721915	0.0138595	0.0461084	0.948273	1.14703	NA	0.999802	0.99998	0.965999	1.08971e-07	0.0320959	0	0	31.73	35.91	66.07	68.22	150.14	155.54	184.46	379.29	84.74	288.65
	VIT_17s0000g00030	72		Substrate carrier family mitochondrial	Transport	-0.0023439	-0.0121041	-0.109403	0.0516288	0.121487	0.539487	0.999833	0.999802	0.99998	0.944183	0.701633	0.0101182	350.23	350.95	282.98	280.84	364.6	335.86	452.94	469.91	482.16	534.04	447.23	668.39
	VIT_17s0000g00040	72		Pentatricopeptide (PPR) repeat-containing	Diverse functions	0.031173	0.0345875	0.0190014	0.276705	0.127983	0.750736	0.999833	0.999802	0.99998	0.588299	0.811547	0.0291393	92.15	97.93	106.85	111.34	69.07	71.46	47.37	64.2	61.96	69.44	45.97	82.93
	VIT_17s0000g00280	72		Magnesium-protoporphyrin O-methyltransferase	Primary Metabolism	-0.0348506	-0.124182	0.00378563	0.139493	0.224226	0.555139	0.999833	0.999802	0.99998	0.740545	0.275099	0.0264578	454.97	439.87	404.14	359.82	346.15	350.76	296.67	331.06	275.07	328.04	240.91	365.28
	VIT_17s0000g00770	72		NAC domain 07	Transcription factor	-0.0727629	-0.207234	0.178505	0.16326	0.128841	1.41065	0.999833	0.999802	0.99998	0.772088	0.872521	0.000736437	140.67	127.35	128.56	105.68	96.3	117.63	114.38	130.62	38.16	46.98	16.66	57.07
	VIT_17s0000g01050	65 - 72		Corticosteroid 11-beta-dehydrogenase isozyme 1	Primary Metabolism - Lipid	0.00455084	0.0607916	0.0423665	0.138885	1.12968	1.5225	0.999833	0.999802	0.99998	0.863772	1.92033e-08	0.00103928	20.57	21.02	186.39	206.89	152	163.15	209.05	241.68	277.68	667.89	173.3	730.99
	VIT_17s0000g01080	58 - 72		HVA22E (HVA22-like protein E)	Hormone Signaling - ABA	0.135714	-0.127668	-0.222687	-0.676737	0.134622	0.764358	0.999833	0.999802	0.99998	5.95892e-05	0.697619	0.0126033	214.64	250.58	257.32	231.1	301.17	226.99	1922.34	1109.43	2094.02	2346.56	1343.15	2423.54
	VIT_17s0000g01460	65 - 72		Protein kinase AKIN gamma	Signaling	0.0530713	-0.104205	0.137378	0.11436	0.742782	1.2873	0.999833	0.999802	0.99998	0.778751	0.000132253	1.42534e-13	1186.71	1283.34	1582.73	1461.9	1429.16	1658.12	1280.08	1393.38	1239.23	2191.37	786.39	2003.78
	VIT_17s0000g01800	72		No hit / Unknown	Unknown	0.0562484	-0.0610152	-0.123923	-0.350822	0.102449	0.719347	0.999833	0.999802	0.99998	0.244504	0.852303	0.0369702	72.53	79.61	61.15	56.94	72.08	59.92	171.83	126.54	95.89	105.73	58.35	103.34
	VIT_17s0000g01820	65		Malate synthase, glyoxysomal	Primary Metabolism - Carbohydrate	-0.00648635	0.0352772	0.0192056	-0.00438024	0.658443	0.923852	0.999833	0.999802	0.99998	0.993595	0.0201098	0.114058	4.02	3.42	6.16	8.23	7.59	9.09	1193.53	1076.11	4382.09	7567.82	2062.2	6060.73
	VIT_17s0000g01970	72		MKK9	Hormone Signaling - Ethylene	-0.0392738	-0.138468	0.100149	-0.116128	0.220911	0.789998	0.999833	0.999802	0.99998	0.888096	0.604224	0.00332274	223.4	207.92	172.65	143.31	81.83	92.95	129.51	113.95	160.93	194.32	168.83	308.26
	VIT_17s0000g02050	72		Nudix hydrolase 17	Primary Metabolism	-0.0519708	0.177756	0.0453636	0.017384	-0.141181	1.34758	0.999833	0.999802	0.99998	0.99039	0.854969	0.0106998	426.68	323.31	173.6	231.84	148.77	161.29	191.02	195.31	285.98	228.9	53.16	236.85
	VIT_17s0000g02140	58 - 65 - 72		3-hydroxyisobutyrate dehydrogenase	Primary Metabolism - Aminoacid	-0.0202263	0.382396	-0.0881095	-0.54105	0.658119	1.09574	0.999833	0.999802	0.99998	0.0381768	0.00460147	1.21191e-12	2090.5	2059.54	1035.18	1488.9	1233.68	1138.39	7484.32	4524.14	11392.9	19145.6	12256.2	27049.4
	VIT_17s0000g02150	58 - 65 - 72		Ribosomal protein L19	Primaty Metabolism - Protein	-0.0149365	0.0274624	0.224619	-0.577947	0.669851	0.927502	0.999833	0.999802	0.99998	0.0166017	0.000725922	5.80283e-07	85.75	84.04	67.06	70.1	41.09	64.88	281.57	166.17	432.62	723.79	479.01	944.09
	VIT_17s0000g02160	65 - 72		No hit / Unknown	Unknown	0.0169204	-0.288505	-0.127966	0.0632063	0.843243	0.754403	0.999833	0.999802	0.99998	0.939661	3.04816e-09	0.00557816	176.12	181.75	235.32	176.19	298.11	268.48	231.1	244.63	281.02	525.37	268.59	476.74
	VIT_17s0000g02480	72		Calcium-binding protein	Unknown	-0.0665035	-0.101447	-0.151729	-0.0688851	0.156421	0.874228	0.999833	0.999802	0.99998	0.943631	0.746733	0.00719167	2026.7	1657.6	2112.72	1843.83	1891.04	1557.86	5939.36	5531.99	3192.65	3667.14	2349.62	4654.48
	VIT_17s0000g02530	58 - 65 - 72		Peptidyl-prolyl cis-trans isomerase FKBP-type	Primaty Metabolism - Protein	-0.015569	-0.0724126	-0.19651	0.599696	0.642447	1.09251	0.999833	0.999802	0.99998	0.0360666	0.036902	0.000167744	151.21	148.07	158.68	145.58	154.05	126.62	80.75	153.55	51.89	89.57	50.9	117.26
	VIT_17s0000g02650	65	yes	VvMYBC2-L4	Transcription factor	-0.0125319	0.0712282	0.13664	0.273155	0.950956	0.687058	0.999833	0.999802	0.99998	0.61755	0.0166388	0.291503	157.03	155.28	85.51	92.41	67.98	81.97	33.87	47.24	8.74	27.69	4.44	10.89
	VIT_17s0000g02680	65		ABA glucosidase	Hormone Signaling - ABA	-0.0489825	0.435853	0.181937	0.260116	0.722202	-0.0986666	0.999833	0.999802	0.99998	0.485918	0.000621781	0.914258	305.51	292.4	693.01	1137.95	1961.5	2353.15	3194.3	3973.46	3177.52	5574.21	1675.97	1491.04
	VIT_17s0000g02700	72		Alpha-dioxygenase 2	Primary Metabolism - Lipid	-0.0557865	0.232637	-0.0234268	-0.0498164	0.467035	1.5945	0.999833	0.999802	0.99998	NA	0.34962	0.00112764	71.3	62.72	5.72	13.2	3.83	2.76	10.94	9.68	14.14	23.96	6.36	32.18
	VIT_17s0000g03200	65 - 72		No hit / Unknown	Unknown	0.112787	0.20172	-0.2398	-0.255781	1.95344	2.09466	0.999833	0.999802	0.99998	0.509422	1.13808e-14	2.54898e-18	208.82	253.66	154.62	189.86	302.41	181.6	1960.88	1569.36	1298.66	6771.1	1302.89	6280.7
	VIT_17s0000g03280	58 - 72		Alcohol Dehydrogenase	Primary Metabolism - Lipid	-0.0797168	-0.203729	-0.219174	-0.5606	0.214927	0.626367	0.999833	0.999802	0.99998	0.000103618	0.302919	0.00207135	3222.38	2989.18	3381.66	2756.75	3690.04	2624.96	20662.4	13392.6	25898.7	30678	21417.9	34002.8
	VIT_17s0000g03670	65 - 72		No hit / Unknown	Unknown	0.089417	0.068456	0.185144	0.134306	1.08423	1.19168	0.999833	0.999802	0.99998	0.85865	0.00038407	3.703e-05	191.97	212.79	75.97	83.59	51.47	70.12	69.28	78.25	56.16	148.65	56.43	140.88
	VIT_17s0000g03690	72	yes	Ribulose-1,5-bisphophate carboxylase/oxygenase small subunit	Primary Metabolism	0.0386741	-0.179962	-0.0243391	0.199546	0.499318	0.832932	0.999833	0.999802	0.99998	0.62392	0.000597211	0.000204274	14974.9	15787.5	16926	13773.5	11532.6	11412	7344.59	8630.74	5430.47	7896.64	4336.85	8044.43
	VIT_17s0000g03780	72		No hit / Unknown	Unknown	0.0163484	-0.232154	0.0589094	0.00169774	0.365899	0.800485	0.999833	0.999802	0.99998	0.999473	0.35575	0.0375384	109.29	112.78	92.13	71.7	77.35	84.3	96.1	96.63	50.07	69.01	54.98	105.8
	VIT_17s0000g03990	65	yes	Aspartic protease	Primaty Metabolism - Protein	0.0219137	0.181688	-0.0277932	0.115375	0.719104	0.606326	0.999833	0.999802	0.99998	0.833231	4.6538e-06	0.255743	2671.32	2736.3	2711.78	3377.67	3888.8	3835.99	4212.42	4616.83	1212.23	2078.84	958.44	1661.03
	VIT_17s0000g04050	72		Lipase family	Primary Metabolism - Lipid	-0.0276622	-0.151845	-0.276282	-0.191822	0.0793976	0.618791	0.999833	0.999802	0.99998	0.34702	0.858448	0.031416	835.74	819.41	727.78	641.21	1006.62	760.13	2922.1	2527.71	3344.98	3599.1	1863.26	2988.04
	VIT_17s0000g04150	65	yes	Leucoanthocyanidin reductase	Secondary Metabolism - Flavonoid	0.00198413	0.200496	0.257434	0.257763	0.598515	0.771421	0.999833	0.999802	0.99998	0.34614	0.00562368	0.138997	919.9	926.55	1783.82	2269.34	2140.72	2716.89	2235.35	2729.87	876.92	1399.02	344.6	708.85
	VIT_17s0000g04210	72	yes	Oleosin OLE-5	Cellular process	-0.0112702	-0.103553	-0.0559271	0.316866	0.57104	1.05445	0.999833	0.999802	0.99998	0.206939	0.0688651	0.0188274	75.95	75.08	881.13	812.74	497.72	473.95	290.22	370.92	229.99	372.72	183.86	466.99
	VIT_17s0000g04320	72		Partner of Nob1	Unknown	-0.0766187	-0.255944	0.151738	0.074578	0.430514	0.658622	0.999833	0.999802	0.99998	0.916204	0.126364	0.0201608	146.53	132.26	226.55	173.43	204.71	240.54	189.66	202.06	126.63	179.43	109.19	179.84
	VIT_17s0000g04750	65		UDP-glycosyltransferase 89B2	Primary Metabolism - Carbohydrate	-0.041118	0.337009	0.109336	-0.13081	0.67351	0.763988	0.999833	0.999802	0.99998	0.862343	0.00505705	0.0728412	592.29	485.22	486.87	671.4	596.83	727.23	1113.96	976.02	714.4	1220.48	853.3	1620.64
	VIT_17s0000g04790	65 - 72		BIM1 (BES1-interacting Myc-like protein 1)	Hormone Signaling - Brassinosteroid	0.0264587	0.0329552	-0.20944	-0.324948	0.557673	0.631875	0.999833	0.999802	0.99998	0.313212	0.0281717	0.0475804	627.31	645.74	473.99	491.19	793.91	634.7	1517.48	1144.06	1094.59	1710.01	1169.67	1909.51
	VIT_17s0000g04840	72	yes	Sterile alpha motif (SAM) domain-containing	Unknown	-0.00798368	-0.0461251	0.0328371	0.177509	0.157099	0.639179	0.999833	0.999802	0.99998	0.73935	0.770055	0.038803	195.66	194.11	495.48	475.18	396.73	414.64	265.07	308.8	121.6	141.12	72.93	120.29
[truncated: 273 more rows]

## Sheet: b. down-regulated
	GENE ID	DE	Neighboring genes	Annotation	Major Functional Category	lg2FC_30	lg2FC_44	lg2FC_51	lg2FC_58	lg2FC_65	lg2FC_72	padj_30	padj_44	padj_51	padj_58	padj_65	padj_72	H_30DAA	BS_30DAA	H_44DAA	BS_44DAA	H_51DAA	BS_51DAA	H_58DAA	BS_58DAA	H_65DAA	BS_65DAA	H_72DAA	BS_72DAA
[truncated: 1,210 more rows]
